# Supplementary material for: Strong anion exchange‐mediated phosphoproteomics reveals extensive human non‐canonical phosphorylation
Source: EMBO J. 2019 Aug 21;38(21):e100847. doi: 10.15252/embj.2018100847 (PMC6826212; doi:10.15252/embj.2018100847)
Supplement: Supplementary file 4 — Dataset EV1 [file EMBJ-38-e100847-s004.xlsx]

## Sheet: All
Peptide ID confidence level.	Protein Descriptions	Protein Group Accessions	pX site (protein)	pX site (protein) features	Peptide Sequence	Count	pX site (peptide)	C-terminal K/R	ptmRS score	Number of phosphosites	Other phosphosites/ ptmRS scores	SAX Fraction No.	HCD or EThcD	Exp. Value	Ion Score	Intensity	Charge	m/z	Delta Mass [PPM]	RT [min]	First Scan	>1 observation	NT/PHPT1	pX - Filter Helper
Medium	Ubiquitin-like modifier-activating enzyme 6 OS=Homo sapiens GN=UBA6 PE=1 SV=1	A0AVT1	T486	[["chain", "Ubiquitin-like modifier-activating enzyme 6"], ["splice variant", "In isoform 4."], ["splice variant", "In isoform 3."]]	ACIGDTLCQKLQNLNIFLVGCGAIGCEMLKNFALLGVGTSK		T39		T39:0.330	1	K41:0.330,K30:0.007,E27:0.001,D5:0.000,T6:0.000,K10:0.000,C2:0.000,C8:0.000,C21:0.000,C26:0.000	1:7	HCD	31.9445	10	0	4	1127.56	-0.19	59.217	23388	No	PHPT1	T
High	Ubiquitin-like modifier-activating enzyme 6 OS=Homo sapiens GN=UBA6 PE=1 SV=1	A0AVT1	S36	[["chain", "Ubiquitin-like modifier-activating enzyme 6"], ["splice variant", "In isoform 2."]]	NLPIMSTASVEIDDALYSR		S9		S9:0.850	1	E11:0.020,T7:0.003,D13:0.001,D14:0.000,Y17:0.000,S18:0.000,R19:0.000	3:9	HCD	0.226757	26	143200	2	1088.01	-0.3	74.384	33273	No	PHPT1	S
High	Mediator of RNA polymerase II transcription subunit 19 OS=Homo sapiens GN=MED19 PE=1 SV=2	A0JLT2	D228	[["chain", "Mediator of RNA polymerase II transcription subunit 19"], ["splice variant", "In isoform 2."]]	NRHSPDHPGMGSSQASSSSSLR		D6		D6:0.798	1	H3:0.027,H7:0.027,R2:0.006,S12:0.000,S13:0.000,S16:0.000,S17:0.000,S18:0.000,S19:0.000,S20:0.000,R22:0.000	2:5	HCD	0.263975	29	26140	3	788.004	-0.04	19.116	4746	No	PHPT1	D
Medium	Mediator of RNA polymerase II transcription subunit 19 OS=Homo sapiens GN=MED19 PE=1 SV=2	A0JLT2	H225	[["chain", "Mediator of RNA polymerase II transcription subunit 19"], ["splice variant", "In isoform 2."]]	NRHSPDHPGMGSSQASSSSSLR		H3		H3:0.421	1	R2:0.072,D6:0.072,H7:0.014,S12:0.000,S13:0.000,S16:0.000,S17:0.000,S18:0.000,S19:0.000,S20:0.000,R22:0.000	2:6	HCD	5.16119	16	14040	3	788.006	0.42	17.376	3389	No	NonT	H
High	Mediator of RNA polymerase II transcription subunit 19 OS=Homo sapiens GN=MED19 PE=1 SV=2	A0JLT2	R224	[["chain", "Mediator of RNA polymerase II transcription subunit 19"], ["splice variant", "In isoform 2."]]	NRHSPDHPGMGSSQASSSSSLR	22	R2	FALSE	R2:0.470	1	S4:0.059,D6:0.000,H7:0.000,S12:0.000,S13:0.000,S16:0.000,S17:0.000,S18:0.000,S19:0.000,S20:0.000,R22:0.000	2:5	ETHCD	0.0478149	36	26140	3	788.004	-0.04	19.121	4748	No	PHPT1	R
High	Mediator of RNA polymerase II transcription subunit 19 OS=Homo sapiens GN=MED19 PE=1 SV=2	A0JLT2	S226	[["chain", "Mediator of RNA polymerase II transcription subunit 19"], ["modified residue", "Phosphoserine"], ["splice variant", "In isoform 2."]]	NRHSPDHPGMGSSQASSSSSLR		S4		S4:0.840	1	H3:0.021,R2:0.004,H7:0.004,S12:0.000,S13:0.000,S16:0.000,S17:0.000,S18:0.000,S19:0.000,S20:0.000,R22:0.000	2:6	ETHCD	0.281676	29	14040	3	788.006	0.42	17.382	3391	No	NonT	S
Medium	UHRF1-binding protein 1-like OS=Homo sapiens GN=UHRF1BP1L PE=1 SV=2	A0JNW5	K408	[["chain", "UHRF1-binding protein 1-like"]]	QAVKDHNVGSPPK	13	K4	FALSE	K4:0.797	1	H6:0.101,S10:0.000,K13:0.000	1:3	HCD	1.01354	15	150300	3	486.236	0.05	35.2	11670	No	NonT	K
High	Shootin-1 OS=Homo sapiens GN=SHTN1 PE=1 SV=4	A0MZ66	S494	[["chain", "Shootin-1"], ["modified residue", "Phosphoserine"], ["splice variant", "In isoform 2."]]	VTAEADSSSPTGILATSESK		S9		S9:0.898	1	S8:0.010,S7:0.001,T2:0.000,E4:0.000,D6:0.000,T16:0.000,S17:0.000,E18:0.000,S19:0.000,K20:0.000	1:7	HCD	0.0298371	36	93260	2	1015.96	-1.68	47.489	14991	No	NonT	S
Medium	Rho GTPase-activating protein 10 OS=Homo sapiens GN=ARHGAP10 PE=1 SV=1	A1A4S6	T235	[["chain", "Rho GTPase-activating protein 10"], ["domain", "BAR"]]	MELQINIQNTR		T10		T10:0.993	1	E2:0.000	2:7	HCD	1.56813	14	2290000	2	720.344	3.1	42.328	18273	No	NonT	T
High	Acetolactate synthase-like protein OS=Homo sapiens GN=ILVBL PE=1 SV=2	A1L0T0	R35,T24,E2	[["chain", "Acetolactate synthase-like protein"]],[["chain", "Acetolactate synthase-like protein"], ["transmembrane region", "Helical"]],[["chain", "Acetolactate synthase-like protein"]]	METPAAAAPAGSLFPSFLLLACGTLVAALLGAAHR	35	R35;T24;E2	TRUE	R35:0.791,T24:0.750,E2:0.492	3	H34:0.250,C22:0.209,S12:0.013,S16:0.005	3:8	HCD	11.2183	12	0	3	1216.91	-1.23	53.025	21795	No	NonT	TRE
High	Pleckstrin homology domain-containing family G member 3 OS=Homo sapiens GN=PLEKHG3 PE=1 SV=1	A1L390	E579,E580	[["chain", "Pleckstrin homology domain-containing family G member 3"], ["compositionally biased region", "Poly-Glu"]],[["chain", "Pleckstrin homology domain-containing family G member 3"], ["compositionally biased region", "Poly-Glu"]]	ALSSEEEEEMGGAAQEPESLLPPSVLDQASVIAER		E6;E7		E6:0.691,E7:0.691	2	S4:0.101,E5:0.101,E9:0.092,S3:0.032,E16:0.009,E18:0.005,S19:0.005,S24:0.000,D27:0.000,S30:0.000,E34:0.000,R35:0.000	1:15	HCD	0.0638384	38	175100	3	1276.9	-0.17	98.741	29950	No	NonT	E
High	Pleckstrin homology domain-containing family G member 3 OS=Homo sapiens GN=PLEKHG3 PE=1 SV=1	A1L390	E581,E582	[["chain", "Pleckstrin homology domain-containing family G member 3"], ["compositionally biased region", "Poly-Glu"]],[["chain", "Pleckstrin homology domain-containing family G member 3"], ["compositionally biased region", "Poly-Glu"]]	ALSSEEEEEMGGAAQEPESLLPPSVLDQASVIAER		E8;E9		E8:0.561,E9:0.561	2	E7:0.277,S3:0.101,S4:0.101,E5:0.101,E18:0.008,S19:0.008,E16:0.005,S24:0.000,D27:0.000,S30:0.000,E34:0.000,R35:0.000	2:14	HCD	1.72396	24	85830	3	1276.9	0.09	92.522	39371	No	PHPT1	E
High	Pleckstrin homology domain-containing family G member 3 OS=Homo sapiens GN=PLEKHG3 PE=1 SV=1	A1L390	S80	[["chain", "Pleckstrin homology domain-containing family G member 3"], ["splice variant", "In isoform 2."]]	GPLSPFNSR		S8		S8:0.474	1	S4:0.053	1:3	HCD	0.814045	16	153100	2	527.739	-0.32	49.745	20927	No	PHPT1	S
High	SH3 and PX domain-containing protein 2B OS=Homo sapiens GN=SH3PXD2B PE=1 SV=3	A1X283	D501	[["chain", "SH3 and PX domain-containing protein 2B"]]	KASSDMSASAGYEEISDPDMEEKPSLPPRK		D5		D5:0.373	1	S3:0.074,S4:0.074,S9:0.074,K1:0.015,Y12:0.015,E13:0.001,E14:0.000,S16:0.000,D17:0.000,D19:0.000,E21:0.000,E22:0.000,K23:0.000,S25:0.000,R29:0.000,K30:0.000	2:10	HCD	0.638885	27	141900	4	833.873	0.1	40.577	11570	No	PHPT1	D
Medium	Neuroblastoma-amplified sequence OS=Homo sapiens GN=NBAS PE=1 SV=2	A2RRP1	K424,S425	[["chain", "Neuroblastoma-amplified sequence"], ["region of interest", "Interaction with USE1L"]],[["chain", "Neuroblastoma-amplified sequence"], ["region of interest", "Interaction with USE1L"]]	NLLGKSCEWFEPSPQVTATHDGGFLSLECEIK	32	K5;S6	FALSE	K5:0.437,S6:0.437	2	E11:0.388,C7:0.201,S13:0.117,T17:0.014,T19:0.006,H20:0.006,D21:0.003,S26:0.001,C29:0.001,E30:0.001,K32:0.001,E28:0.000	2:14	HCD	26.2728	13	0	2	1848.31	-0.64	66.54	21337	No	PHPT1	SK
Medium	Neuroblastoma-amplified sequence OS=Homo sapiens GN=NBAS PE=1 SV=2	A2RRP1	R2351	[["chain", "Neuroblastoma-amplified sequence"], ["region of interest", "Interaction with ZW10 and RINT1"]]	EAGHEAEAGSLLLAVRGTHQAFR	23	R16	FALSE	R16:0.724	1	H19:0.092,R23:0.092,E1:0.000,H4:0.000,E5:0.000,E7:0.000,S10:0.000	2:3	HCD	2.77526	14	356400	3	834.078	1.47	55.256	29916	Yes	PHPT1	R
High	Neuroblastoma-amplified sequence OS=Homo sapiens GN=NBAS PE=1 SV=2	A2RRP1	S564	[["chain", "Neuroblastoma-amplified sequence"], ["region of interest", "Interaction with USE1L"]]	SAVNVASIQNYLSK		S1		S1:1.000	1	Y11:0.000,S13:0.000,K14:0.000	1:6	HCD	3.05009	11	535800	3	525.257	-1.29	57.128	23394	No	NonT	S
High	Neuroblastoma-amplified sequence OS=Homo sapiens GN=NBAS PE=1 SV=2	A2RRP1	S1961	[["chain", "Neuroblastoma-amplified sequence"], ["region of interest", "Interaction with ZW10 and RINT1"]]	SLAHLETLSHSFILSLKNSEQETLQK		S1		S1:0.429	1	E6:0.085,T7:0.018,S9:0.018,H10:0.018,S11:0.004,S15:0.000,K17:0.000,S19:0.000,E20:0.000,E22:0.000,T23:0.000,K26:0.000	2:7	HCD	2.13001	13	0	3	1011.85	-0.41	34.319	13515	No	PHPT1	S
Medium	Probable threonine--tRNA ligase 2, cytoplasmic OS=Homo sapiens GN=TARSL2 PE=1 SV=1	A2RTX5	D157,T158	[["chain", "Threonine--tRNA ligase 2, cytoplasmic"], ["domain", "TGS"]],[["chain", "Threonine--tRNA ligase 2, cytoplasmic"], ["domain", "TGS"]]	KGDTSNIITVR		D3;T4		D3:0.658,T4:0.658	2	K1:0.023,T9:0.003,R11:0.002	3:6	HCD	0.199146	24	309600	3	455.207	0.91	33.669	10471	No	PHPT1	TD
High	Probable threonine--tRNA ligase 2, cytoplasmic OS=Homo sapiens GN=TARSL2 PE=1 SV=1	A2RTX5	E523,T532	[["chain", "Threonine--tRNA ligase 2, cytoplasmic"]],[["chain", "Threonine--tRNA ligase 2, cytoplasmic"]]	NELSGTLSGLTR		E2;T11		E2:0.957,T11:0.879	2	S4:0.021,T6:0.021,S8:0.002	2:11	HCD	2.35612	14	15600	3	469.869	0.1	24.604	4680	No	PHPT1	TE
Medium	Protein FAM234B OS=Homo sapiens GN=FAM234B PE=1 SV=1	A2RU67	E588,E596	[["chain", "Protein FAM234B"]],[["chain", "Protein FAM234B"]]	LSLRWALMEGQMAQLQESTPK		E9;E17		E9:0.974,E17:0.331	2	T19:0.331,R4:0.022,K21:0.008,S2:0.004	3:8	HCD	15.63	10	552800	3	859.724	-0.92	58.378	21456	No	PHPT1	E
Medium	Protein FAM234B OS=Homo sapiens GN=FAM234B PE=1 SV=1	A2RU67	T26	[["chain", "Protein FAM234B"], ["modified residue", "Phosphothreonine"]]	SPDLGEYDPLTQADSDESEDDLVLNLQK		T11		T11:0.472	1	D8:0.091,D14:0.091,S15:0.091,D16:0.091,E17:0.019,D20:0.019,D21:0.019,S1:0.004,E6:0.004,S18:0.004,E19:0.004,D3:0.001,K28:0.000	3:15	HCD	25.7275	11	76400	3	1062.8	-0.79	76.69	31777	No	NonT	T
High	Protein FAM234B OS=Homo sapiens GN=FAM234B PE=1 SV=1	A2RU67	D61	[["chain", "Protein FAM234B"]]	SPLGEAPEPDSDAEVAEAAKPHLSEVTTEGYPSEPLGGLEQK		D10		D10:0.626	1	D12:0.117,E14:0.117,E8:0.022,E5:0.001,S1:0.000,E17:0.000,K20:0.000,H22:0.000,S24:0.000,E25:0.000,T27:0.000,T28:0.000,E29:0.000,Y31:0.000,S33:0.000,E34:0.000,E40:0.000,K42:0.000	3:12	HCD	0.00451248	50	915200	4	1103.76	0.06	56.123	18083	No	NonT	D
Medium	Protein FAM234B OS=Homo sapiens GN=FAM234B PE=1 SV=1	A2RU67	E76	[["chain", "Protein FAM234B"]]	SPLGEAPEPDSDAEVAEAAKPHLSEVTTEGYPSEPLGGLEQK		E25		E25:0.530	1	T28:0.137,E8:0.037,D10:0.037,T27:0.037,E29:0.037,E5:0.011,K20:0.011,H22:0.011,S11:0.003,D12:0.003,E14:0.003,E17:0.003,Y31:0.003,S1:0.001,S33:0.000,E34:0.000,E40:0.000,K42:0.000	1:12	HCD	3.68759	21	30350	4	1103.76	-0.33	57.434	15424	No	PHPT1	E
High	Protein FAM234B OS=Homo sapiens GN=FAM234B PE=1 SV=1	A2RU67	E59	[["chain", "Protein FAM234B"], ["sequence conflict", "In Ref. 1; BAC86111."]]	SPLGEAPEPDSDAEVAEAAKPHLSEVTTEGYPSEPLGGLEQK		E8		E8:0.733	1	E5:0.041,S11:0.041,D12:0.010,S1:0.003,E14:0.003,E17:0.000,K20:0.000,H22:0.000,S24:0.000,E25:0.000,T27:0.000,T28:0.000,E29:0.000,Y31:0.000,S33:0.000,E34:0.000,E40:0.000,K42:0.000	2:12	HCD	0.186044	34	251700	4	1103.77	0.3	55.691	18735	No	PHPT1	E
Medium	Protein strawberry notch homolog 1 OS=Homo sapiens GN=SBNO1 PE=1 SV=1	A3KN83	S553	[["chain", "Protein strawberry notch homolog 1"]]	IEEVLLSQSYVKMYNK		S9		S9:0.768	1	K12:0.105,S7:0.016,Y14:0.003,K16:0.003,E2:0.000,E3:0.000	2:5	HCD	1.72616	15	1821000	3	675.331	-0.47	53.003	26277	No	NonT	S
Medium	WD repeat-containing protein 91 OS=Homo sapiens GN=WDR91 PE=1 SV=2	A4D1P6	S504,K533	[["chain", "WD repeat-containing protein 91"], ["splice variant", "In isoform 3."]],[["chain", "WD repeat-containing protein 91"], ["repeat", "WD 3"], ["splice variant", "In isoform 3."]]	ILSLACSPNGASFVCSAAAPSLTSQVDFSAPDIGSK	36	S7;K36	TRUE	S7:0.568,K36:0.531	2	S35:0.161,C15:0.154,S16:0.068,S12:0.067,S3:0.067,D27:0.053,S29:0.053,C6:0.050,S21:0.025,T23:0.020,S24:0.020	1:11	HCD	14.8015	13	0	3	1243.56	0.43	95.952	40983	No	PHPT1	SK
Medium	WD repeat-containing protein 91 OS=Homo sapiens GN=WDR91 PE=1 SV=2	A4D1P6	S656,Y658	[["chain", "WD repeat-containing protein 91"], ["splice variant", "In isoform 3."], ["splice variant", "In isoform 2."]],[["chain", "WD repeat-containing protein 91"], ["splice variant", "In isoform 3."], ["splice variant", "In isoform 2."]]	VSEYSLPSDATGPFVLSGYSGYKQVQVPR		S17;Y19		S17:0.991,Y19:0.978	2	S20:0.007,Y22:0.007,K23:0.007,S8:0.000,D9:0.000,S5:0.000,S2:0.000,E3:0.000,Y4:0.000,R29:0.000	1:14	HCD	2.63676	20	0	3	1097.83	-2.36	53.946	10498	No	NonT	YS
Medium	Endoplasmic reticulum export factor CTAGE5 OS=Homo sapiens GN=CTAGE5 PE=1 SV=4;cTAGE family member 15 OS=Homo sapiens GN=CTAGE15 PE=2 SV=1	A4D2H0;O15320	S140,E141	[["chain", "cTAGE family member 15"], ["coiled-coil region", null]],[["chain", "cTAGE family member 15"], ["coiled-coil region", null]]	LNRSNSELEDEILCLEK		S6;E7		S6:0.860,E7:0.860	2	S4:0.139,E9:0.002,D10:0.000,E11:0.000,C14:0.000,E16:0.000,K17:0.000	2:14	HCD	5.56984	14	111900	3	722.313	0.21	45.154	10642	No	PHPT1	SE
High	cTAGE family member 9 OS=Homo sapiens GN=CTAGE9 PE=2 SV=2;Endoplasmic reticulum export factor CTAGE5 OS=Homo sapiens GN=CTAGE5 PE=1 SV=4;cTAGE family member 15 OS=Homo sapiens GN=CTAGE15 PE=2 SV=1	A4D2H0;O15320;A4FU28	S137	[["chain", "Melanoma inhibitory activity protein 2"], ["topological domain", "Lumenal"], ["splice variant", "In isoform 10 and isoform 12."], ["splice variant", "In isoform 4 and isoform 8."], ["splice variant", "In isoform 5 and isoform 13."], ["splice variant", "In isoform 6, isoform 7, isoform 9 and isoform 11."]]	SNSELEDEILCLEK		S1		S1:0.332	1	E4:0.332,E6:0.003,D7:0.000,E8:0.000,C11:0.000,E13:0.000,K14:0.000	1:13	HCD	8.50253e-05	60	102900	2	879.878	-0.66	69.744	19785	Yes	PHPT1	S
Medium	cTAGE family member 9 OS=Homo sapiens GN=CTAGE9 PE=2 SV=2	A4FU28	R559,D569,T573	[["chain", "cTAGE family member 9"]],[["chain", "cTAGE family member 9"]],[["chain", "cTAGE family member 9"]]	LSPVLPGGGGRGPSSPGNPLDHQITNER	28	R11;D21;T25	FALSE	R11:0.941,D21:0.816,T25:0.418	3	H22:0.240,R28:0.095,S14:0.052,S15:0.015,S2:0.004	3:11	HCD	9.32611	15	67790	4	763.089	-0.02	36.522	9290	No	NonT	TRD
Medium	cTAGE family member 9 OS=Homo sapiens GN=CTAGE9 PE=2 SV=2	A4FU28	E143,R137	[["chain", "cTAGE family member 9"], ["coiled-coil region", null]],[["chain", "cTAGE family member 9"], ["coiled-coil region", null]]	SLEATCEKLSRSNSELEDEILCLEK	25	E17;R11	FALSE	E17:0.732,R11:0.454	2	D18:0.121,E19:0.121,S10:0.076,E15:0.022,K8:0.014,S14:0.007,C22:0.001,E7:0.001,T5:0.000,C6:0.000,S1:0.000,E3:0.000,E24:0.000,K25:0.000	3:11	HCD	20.8133	12	101200	3	1000.44	0.36	74.385	31971	No	NonT	RE
Medium	Transcription factor TFIIIB component B'' homolog OS=Homo sapiens GN=BDP1 PE=1 SV=3	A6H8Y1	K2075,E2062	[["chain", "Transcription factor TFIIIB component B'' homolog"], ["splice variant", "In isoform 4."], ["splice variant", "In isoform 3 and isoform 5."]],[["chain", "Transcription factor TFIIIB component B'' homolog"], ["splice variant", "In isoform 4."], ["splice variant", "In isoform 3 and isoform 5."]]	IVLEEQSSREEISLMEK	17	K17;E4	TRUE	K17:0.884,E4:0.461	2	E16:0.116,S8:0.060,S7:0.009,R9:0.009,S13:0.000,E10:0.000,E11:0.000	1:12	HCD	3.28098	16	41730	3	727.324	-0.29	31.247	5582	No	PHPT1	KE
Medium	Transcription factor TFIIIB component B'' homolog OS=Homo sapiens GN=BDP1 PE=1 SV=3	A6H8Y1	K636	[["chain", "Transcription factor TFIIIB component B'' homolog"], ["splice variant", "In isoform 8."]]	KSVLSQGKTESESK	14	K8	FALSE	K8:0.617	1	T9:0.074,E10:0.074,S11:0.074,S13:0.074,E12:0.010,K14:0.002,K1:0.000,S2:0.000	1:1	HCD	3.8478	11	202500	2	794.383	-1.35	27.826	9653	No	PHPT1	K
High	Paralemmin-3 OS=Homo sapiens GN=PALM3 PE=1 SV=2	A6NDB9	D415	[["chain", "Paralemmin-3"], ["compositionally biased region", "Glu-rich"]]	KAEESMGIGSEEKPGTGRDEAEMSPVVER		D19		D19:0.773	1	R18:0.110,K13:0.003,E20:0.003,E11:0.000,E12:0.000,E22:0.000,S24:0.000,S10:0.000,K1:0.000,E3:0.000,E4:0.000,S5:0.000,E28:0.000,R29:0.000	3:10	HCD	0.0227363	41	269000	4	797.109	0.24	34.066	9093	No	NonT	D
High	Paralemmin-3 OS=Homo sapiens GN=PALM3 PE=1 SV=2	A6NDB9	E424	[["chain", "Paralemmin-3"], ["compositionally biased region", "Glu-rich"]]	KAEESMGIGSEEKPGTGRDEAEMSPVVER		E28		E28:0.451	1	R29:0.150,K13:0.052,D19:0.052,E20:0.052,E11:0.019,T16:0.019,R18:0.019,E22:0.019,S10:0.007,E12:0.007,S5:0.000,E3:0.000,E4:0.000,K1:0.000	2:10	ETHCD	1.4617	23	194500	4	797.109	-0.03	32.147	7863	No	NonT	E
High	Paralemmin-3 OS=Homo sapiens GN=PALM3 PE=1 SV=2	A6NDB9	S420	[["chain", "Paralemmin-3"], ["compositionally biased region", "Glu-rich"], ["modified residue", "Phosphoserine"]]	KAEESMGIGSEEKPGTGRDEAEMSPVVER		S24		S24:0.731	1	D19:0.060,E20:0.060,E22:0.060,E28:0.018,T16:0.006,R29:0.006,K13:0.001,K1:0.000,E3:0.000,E4:0.000,S5:0.000,S10:0.000,E11:0.000,E12:0.000	3:10	ETHCD	0.00128987	53	101600	4	797.109	0.07	33.191	8546	No	PHPT1	S
High	Paralemmin-3 OS=Homo sapiens GN=PALM3 PE=1 SV=2	A6NDB9	T412	[["chain", "Paralemmin-3"], ["compositionally biased region", "Glu-rich"]]	KAEESMGIGSEEKPGTGRDEAEMSPVVER		T16		T16:0.286	1	S24:0.286,D19:0.082,E20:0.024,E22:0.024,K13:0.007,E28:0.002,E12:0.001,R29:0.001,E11:0.000,K1:0.000,E3:0.000,E4:0.000,S5:0.000,S10:0.000	3:10	ETHCD	0.0115006	44	269000	4	797.109	0.24	34.074	9094	Yes	NonT	T
Medium	Paralemmin-3 OS=Homo sapiens GN=PALM3 PE=1 SV=2	A6NDB9	E649	[["chain", "Paralemmin-3"]]	QPEPSAPTEGEEASGPK		E3		E3:0.999	1	T8:0.000,E9:0.000,E11:0.000,E12:0.000,S14:0.000,K17:0.000	3:9	HCD	7.32735	12	125600	3	597.589	0.76	60.193	23016	No	PHPT1	E
Medium	Zinc finger protein 316 OS=Homo sapiens GN=ZNF316 PE=1 SV=1	A6NFI3	E321,S328,C350	[["chain", "Zinc finger protein 316"]],[["chain", "Zinc finger protein 316"]],[["chain", "Zinc finger protein 316"], ["zinc finger region", "C2H2-type 1"]]	EPGANLLSPWAFPAAVAPPAGRPETTCDVCGK		E1;S8;C30		E1:0.481,S8:0.481,C30:0.385	3	C27:0.302,D28:0.302,R22:0.166,E24:0.166,T25:0.166,T26:0.166	3:10	HCD	42.7265	11	0	3	1154.83	0.17	21.436	3030	No	PHPT1	SEC
High	Homeobox protein HMX3 OS=Homo sapiens GN=HMX3 PE=1 SV=1	A6NHT5	E183	[["chain", "Homeobox protein HMX3"]]	SPDEIILEESDSEESKK		E13		E13:0.668	1	D11:0.081,S12:0.081,E14:0.081,E9:0.002,S15:0.002,K16:0.002,K17:0.002,E8:0.000,S1:0.000,D3:0.000,E4:0.000	1:15	HCD	1.29409	20	34270	2	1007.94	-0.04	40.346	7403	No	PHPT1	E
High	Homeobox protein HMX3 OS=Homo sapiens GN=HMX3 PE=1 SV=1	A6NHT5	S180	[["chain", "Homeobox protein HMX3"], ["modified residue", "Phosphoserine"]]	SPDEIILEESDSEESKK		S10		S10:0.990	1	D11:0.001,S1:0.000,D3:0.000,E4:0.000,E8:0.000,S12:0.000,E13:0.000,E14:0.000,S15:0.000,K16:0.000,K17:0.000	1:15	ETHCD	0.00800169	42	59300	3	672.296	-0.28	40.282	7390	Yes	PHPT1	S
Medium	Protein unc-119 homolog B OS=Homo sapiens GN=UNC119B PE=1 SV=1	A6NIH7	K27	[["chain", "Protein unc-119 homolog B"]]	AAAAASAAGPGGLVAGKEEK	20	K20	TRUE	K20:0.953	1	E18:0.008,K17:0.002,S6:0.000	3:4	HCD	1.63423	14	485700	2	903.443	-0.17	44.041	20675	Yes	NonT	K
High	SAC3 domain-containing protein 1 OS=Homo sapiens GN=SAC3D1 PE=1 SV=2	A6NKF1	S402	[["chain", "SAC3 domain-containing protein 1"], ["modified residue", "Phosphoserine"], ["splice variant", "In isoform 2."]]	GRTLEEVVMAEEEDEGTDRPGSPA		S22		S22:0.999	1	R2:0.000,T3:0.000,E5:0.000,E6:0.000,E11:0.000,E12:0.000,E13:0.000,D14:0.000,E15:0.000,T17:0.000,D18:0.000	2:13	HCD	0.00312613	49	0	3	885.381	-0.13	52.538	15839	No	NonT	S
High	SAC3 domain-containing protein 1 OS=Homo sapiens GN=SAC3D1 PE=1 SV=2	A6NKF1	E393	[["chain", "SAC3 domain-containing protein 1"], ["splice variant", "In isoform 2."]]	TLEEVVMAEEEDEGTDRPGSPA		E11		E11:0.371	1	E10:0.087,D12:0.087,E13:0.087,T15:0.087,D16:0.087,R17:0.087,E4:0.006,S20:0.006,T1:0.002,E3:0.002	3:14	HCD	0.68726	26	80480	2	1221.01	0.22	58.613	18869	No	PHPT1	E
High	SAC3 domain-containing protein 1 OS=Homo sapiens GN=SAC3D1 PE=1 SV=2	A6NKF1	E391	[["chain", "SAC3 domain-containing protein 1"], ["splice variant", "In isoform 2."]]	TLEEVVMAEEEDEGTDRPGSPA		E9		E9:0.456	1	E11:0.063,D12:0.009,E13:0.009,T15:0.002,D16:0.002,R17:0.002,S20:0.002,T1:0.000,E3:0.000,E4:0.000	1:14	HCD	0.704449	26	0	2	1221.01	-0.58	61.951	13156	No	NonT	E
High	SAC3 domain-containing protein 1 OS=Homo sapiens GN=SAC3D1 PE=1 SV=2	A6NKF1	R399	[["chain", "SAC3 domain-containing protein 1"], ["splice variant", "In isoform 2."]]	TLEEVVMAEEEDEGTDRPGSPA	22	R17	FALSE	R17:0.466	1	D16:0.059,T15:0.008,E13:0.001,T1:0.000,E3:0.000,E4:0.000,E9:0.000,E10:0.000,E11:0.000,D12:0.000	2:13	HCD	0.00184531	51	0	2	1221.01	0.12	58.442	19298	Yes	NonT	R
High	SAC3 domain-containing protein 1 OS=Homo sapiens GN=SAC3D1 PE=1 SV=2	A6NKF1	S402	[["chain", "SAC3 domain-containing protein 1"], ["modified residue", "Phosphoserine"], ["splice variant", "In isoform 2."]]	TLEEVVMAEEEDEGTDRPGSPA		S20		S20:0.998	1	T1:0.000,E3:0.000,E4:0.000,E9:0.000,E10:0.000,E11:0.000,D12:0.000,E13:0.000,T15:0.000,D16:0.000	1:15	ETHCD	0.000147936	63	147500	3	814.34	-0.21	61.567	13713	Yes	PHPT1	S
High	SAC3 domain-containing protein 1 OS=Homo sapiens GN=SAC3D1 PE=1 SV=2	A6NKF1	T397	[["chain", "SAC3 domain-containing protein 1"], ["splice variant", "In isoform 2."]]	TLEEVVMAEEEDEGTDRPGSPA		T15		T15:0.434	1	D16:0.065,S20:0.065,E13:0.002,D12:0.000,E11:0.000,T1:0.000,E3:0.000,E4:0.000,E9:0.000,E10:0.000	3:13	HCD	0.000169461	62	0	2	1221.01	0.12	59.239	17385	Yes	NonT	T
High	Zinc finger SWIM domain-containing protein 8 OS=Homo sapiens GN=ZSWIM8 PE=1 SV=1	A7E2V4	D1145,S1146	[["chain", "Zinc finger SWIM domain-containing protein 8"], ["compositionally biased region", "Ser-rich"]],[["chain", "Zinc finger SWIM domain-containing protein 8"], ["compositionally biased region", "Ser-rich"]]	HTGMASIDSSAPETTSDSSPTLSR		D8;S9		D8:0.839,S9:0.839	2	T14:0.032,T15:0.032,E13:0.016,S6:0.007,S16:0.002,D17:0.001,S18:0.001,S19:0.001,H1:0.000,T2:0.000,T21:0.000,S23:0.000,R24:0.000	2:11	HCD	3.02688	20	253700	3	865.683	0.33	42.758	13007	No	PHPT1	SD
High	Zinc finger SWIM domain-containing protein 8 OS=Homo sapiens GN=ZSWIM8 PE=1 SV=1	A7E2V4	S1156,D1154	[["chain", "Zinc finger SWIM domain-containing protein 8"], ["compositionally biased region", "Ser-rich"], ["modified residue", "Phosphoserine"]],[["chain", "Zinc finger SWIM domain-containing protein 8"], ["compositionally biased region", "Ser-rich"]]	HTGMASIDSSAPETTSDSSPTLSR		S19;D17		S19:0.303,D17:0.302	2	E13:0.179,T14:0.179,T15:0.179,S9:0.176,S10:0.175,S16:0.114,D8:0.051,S6:0.016,T21:0.010,H1:0.003,T2:0.003,S23:0.003,R24:0.003	3:11	HCD	3.63121	19	312400	3	865.682	0.07	43.37	12711	No	NonT	SD
High	Myosin-7B OS=Homo sapiens GN=MYH7B PE=1 SV=3	A7E2Y1	E1039,D1040,E1042,E1048	[["chain", "Myosin-7B"], ["coiled-coil region", null], ["splice variant", "In isoform 3."], ["splice variant", "In isoform 2."]],[["chain", "Myosin-7B"], ["coiled-coil region", null], ["splice variant", "In isoform 3."], ["splice variant", "In isoform 2."]],[["chain", "Myosin-7B"], ["coiled-coil region", null], ["splice variant", "In isoform 3."], ["splice variant", "In isoform 2."]],[["chain", "…	LEQQVEDLECSLEQEK		E6;D7;E9;E15		E6:1.000,D7:1.000,E9:0.938,E15:0.938	4	K16:0.062,E13:0.000,E2:0.000,C10:0.000	2:8	HCD	3.56546	18	51170	3	766.262	-1	92.304	47849	No	NonT	ED
High	Nuclear envelope pore membrane protein POM 121C OS=Homo sapiens GN=POM121C PE=1 SV=2	A8CG34	S444,T445	[["chain", "Nuclear envelope pore membrane protein POM 121C"], ["region of interest", "Pore side"], ["compositionally biased region", "Ser-rich"]],[["chain", "Nuclear envelope pore membrane protein POM 121C"], ["region of interest", "Pore side"]]	IREEELCHHSSSSTPLAADKESQGEK		S13;T14		S13:0.444,T14:0.444	2	S10:0.415,S11:0.106,S12:0.106,H8:0.058,E5:0.009,R2:0.001,E3:0.001,E4:0.001,C7:0.000,D19:0.000,K20:0.000,E21:0.000,S22:0.000,E25:0.000,K26:0.000	2:10	HCD	35.6021	11	12100	4	772.08	-0.05	25.174	4296	No	PHPT1	TS
High	Putative ATP-dependent RNA helicase DDX11-like protein 8 OS=Homo sapiens GN=DDX11L8 PE=1 SV=1	A8MPP1	K208	[["chain", "Putative ATP-dependent RNA helicase DDX11-like protein 8"], ["domain", "Helicase ATP-binding"], ["compositionally biased region", "Glu-rich"]]	LEQLESGEEELVLAEYESDEEKK	23	K22	FALSE	K22:0.783	1	K23:0.108,E20:0.000,D19:0.000,E2:0.000,E5:0.000,S6:0.000,E8:0.000,E9:0.000,E10:0.000,E15:0.000,Y16:0.000,E17:0.000,S18:0.000	1:15	HCD	3.07808	19	136700	3	926.081	-0.63	61.045	12090	No	NonT	K
High	Putative ATP-dependent RNA helicase DDX11-like protein 8 OS=Homo sapiens GN=DDX11L8 PE=1 SV=1	A8MPP1	E207	[["chain", "Putative ATP-dependent RNA helicase DDX11-like protein 8"], ["domain", "Helicase ATP-binding"], ["compositionally biased region", "Glu-rich"]]	LEQLESGEEELVLAEYESDEEKK		E21		E21:0.430	1	E20:0.066,K23:0.066,E15:0.002,E17:0.002,S18:0.002,D19:0.002,Y16:0.000,E2:0.000,E5:0.000,S6:0.000,E8:0.000,E9:0.000,E10:0.000	1:16	HCD	1.90451	20	61560	3	926.085	0.86	59.183	13051	Yes	PHPT1	E
High	PHD finger protein 20-like protein 1 OS=Homo sapiens GN=PHF20L1 PE=1 SV=2	A8MW92	K824	[["chain", "PHD finger protein 20-like protein 1"], ["splice variant", "In isoform 2."], ["splice variant", "In isoform 4."]]	KDQDQIIAGVEKK	13	K12	FALSE	K12:0.477	1	E11:0.045,K1:0.000,D2:0.000,D4:0.000	2:5	HCD	0.000321322	49	4708000	2	776.394	0.63	60.964	30804	Yes	PHPT1	K
High	PHD finger protein 20-like protein 1 OS=Homo sapiens GN=PHF20L1 PE=1 SV=2	A8MW92	T484,S492,Y493	[["chain", "PHD finger protein 20-like protein 1"], ["splice variant", "In isoform 2."]],[["chain", "PHD finger protein 20-like protein 1"], ["splice variant", "In isoform 2."]],[["chain", "PHD finger protein 20-like protein 1"], ["splice variant", "In isoform 2."]]	GSEVTAPVASDSSYR		T5;S13;Y14		T5:0.805,S13:0.619,Y14:0.475	3	D11:0.191,S12:0.191,E3:0.157,S10:0.053,S2:0.036	2:15	HCD	0.204823	28	21090	2	883.317	4.4	38.133	4550	No	PHPT1	YTS
High	PHD finger protein 20-like protein 1 OS=Homo sapiens GN=PHF20L1 PE=1 SV=2	A8MW92	E823	[["chain", "PHD finger protein 20-like protein 1"], ["splice variant", "In isoform 2."], ["splice variant", "In isoform 4."]]	KDQDQIIAGVEKK		E11		E11:0.935	1	K13:0.000,K1:0.000,D2:0.000,D4:0.000	1:5	HCD	0.00728893	35	8296000	2	776.392	-0.55	63.106	29850	Yes	NonT	E
High	PHD finger protein 20-like protein 1 OS=Homo sapiens GN=PHF20L1 PE=1 SV=2	A8MW92	D582	[["chain", "PHD finger protein 20-like protein 1"], ["splice variant", "In isoform 2."], ["splice variant", "In isoform 4."]]	QHDYSDYEDSSLEFLER		D3		D3:0.308	1	S5:0.308,H2:0.038,D6:0.038,Y7:0.001,E8:0.000,D9:0.000,S10:0.000,S11:0.000,E13:0.000,E16:0.000,R17:0.000	3:15	HCD	1.04222	24	41720	3	738.294	-0.33	58.899	18564	No	NonT	D
Medium	Fer-1-like protein 4 OS=Homo sapiens GN=FER1L4 PE=2 SV=1	A9Z1Z3	E1730,S1733	[["chain", "Fer-1-like protein 4"], ["topological domain", "Cytoplasmic"], ["splice variant", "In isoform 4."], ["splice variant", "In isoform 3."]],[["chain", "Fer-1-like protein 4"], ["topological domain", "Cytoplasmic"], ["splice variant", "In isoform 4."], ["splice variant", "In isoform 3."]]	QPEPLEKPSRPK		E6;S9		E6:0.924,S9:0.482	2	K7:0.104,E3:0.007,K12:0.000	2:12	HCD	1.26297	16	568300	2	783.362	1.19	47.607	14932	Yes	NonT	SE
High	IQCJ-SCHIP1 readthrough transcript protein OS=Homo sapiens GN=IQCJ-SCHIP1 PE=1 SV=2	B3KU38	S412	[["chain", "IQCJ-SCHIP1 readthrough transcript protein"]]	QSSSYSDRDTTEEESESLDDMDFLTR		S2		S2:0.191	1	S4:0.191,Y5:0.191,S6:0.191,D7:0.032,R8:0.006,E12:0.006,D9:0.001,T10:0.001,T11:0.001,E13:0.001,E14:0.000,S15:0.000,E16:0.000,S17:0.000,D19:0.000,D20:0.000,D22:0.000,T25:0.000,R26:0.000	3:15	HCD	0.00788096	48	92250	3	1041.75	-0.06	60.211	19417	No	NonT	S
High	IQCJ-SCHIP1 readthrough transcript protein OS=Homo sapiens GN=IQCJ-SCHIP1 PE=1 SV=2	B3KU38	S136	[["chain", "IQCJ-SCHIP1 readthrough transcript protein"], ["compositionally biased region", "Ser-rich"]]	SSSSPGGSLDLVSALEDYEEPFPVYQK		S1		S1:0.311	1	S3:0.311,S4:0.050,S8:0.009,D10:0.009,S13:0.000,E16:0.000,D17:0.000,Y18:0.000,E19:0.000,E20:0.000,Y25:0.000,K27:0.000	3:11	HCD	0.731981	25	83850	3	994.45	0.2	84.287	39527	No	NonT	S
High	Mapk-regulated corepressor-interacting protein 1 OS=Homo sapiens GN=MCRIP1 PE=1 SV=1	C9JLW8	S21	[["chain", "Mapk-regulated corepressor-interacting protein 1"], ["modified residue", "Phosphoserine"]]	SPPSSSEIFTPAHEENVR		S1		S1:1.000	1	S5:0.000,S6:0.000,E7:0.000,T10:0.000,H13:0.000,E14:0.000,E15:0.000,R18:0.000	1:7	ETHCD	0.00993531	40	94430	3	688.64	-0.49	42.049	12078	Yes	NonT	S
High	Mapk-regulated corepressor-interacting protein 1 OS=Homo sapiens GN=MCRIP1 PE=1 SV=1	C9JLW8	R20	[["chain", "Mapk-regulated corepressor-interacting protein 1"]]	TSSPRSPPSSSEIFTPAHEENVR	23	R5	FALSE	R5:0.396	1	T1:0.062,S2:0.062,S3:0.062,S9:0.010,S10:0.010,S11:0.000,E12:0.000,T15:0.000,H18:0.000,E19:0.000,E20:0.000,R23:0.000	3:7	HCD	0.97365	22	65540	3	864.728	-0.43	35.424	11800	No	NonT	R
High	Mapk-regulated corepressor-interacting protein 1 OS=Homo sapiens GN=MCRIP1 PE=1 SV=1	C9JLW8	S21	[["chain", "Mapk-regulated corepressor-interacting protein 1"], ["modified residue", "Phosphoserine"]]	TSSPRSPPSSSEIFTPAHEENVR		S6		S6:0.883	1	T1:0.012,S2:0.002,S3:0.002,S9:0.000,S10:0.000,S11:0.000,E12:0.000,T15:0.000,H18:0.000,E19:0.000,E20:0.000,R23:0.000	2:7	HCD	0.187727	29	101100	3	864.729	0.16	34.101	13104	Yes	NonT	S
High	Mapk-regulated corepressor-interacting protein 1 OS=Homo sapiens GN=MCRIP1 PE=1 SV=1	C9JLW8	S24	[["chain", "Mapk-regulated corepressor-interacting protein 1"], ["modified residue", "Phosphoserine"]]	TSSPRSPPSSSEIFTPAHEENVR		S9		S9:0.600	1	R5:0.111,S6:0.111,T1:0.021,S2:0.021,S10:0.021,S11:0.004,E12:0.000,T15:0.000,H18:0.000,E19:0.000,E20:0.000,R23:0.000	2:7	ETHCD	2.6701	17	101100	3	864.729	0.16	34.106	13106	No	NonT	S
High	Mapk-regulated corepressor-interacting protein 1 OS=Homo sapiens GN=MCRIP1 PE=1 SV=1	C9JLW8	T16,S17	[["chain", "Mapk-regulated corepressor-interacting protein 1"]],[["chain", "Mapk-regulated corepressor-interacting protein 1"]]	TSSPRSPPSSSEIFTPAHEENVR		T1;S2		T1:0.610,S2:0.610	2	R5:0.240,S6:0.240,S9:0.041,S10:0.007,S11:0.007,E12:0.007,T15:0.000,H18:0.000,E19:0.000,E20:0.000,R23:0.000	3:8	HCD	2.59788	20	0	3	891.384	-0.28	40.499	14586	No	NonT	TS
High	Protein PPP5D1 OS=Homo sapiens GN=PPP5D1 PE=2 SV=2	E7EU14	T79	[["chain", "Protein PPP5D1"]]	SVVDSLDIESMTIEGEYSGPK		T12		T12:0.961	1	E14:0.017,E9:0.002,E16:0.002,Y17:0.000,S18:0.000,S1:0.000,D4:0.000,S5:0.000,D7:0.000,K21:0.000	1:10	HCD	2.45906	18	402000	3	779.352	2.31	67.418	22108	No	PHPT1	T
Medium	Nascent polypeptide-associated complex subunit alpha, muscle-specific form OS=Homo sapiens GN=NACA PE=1 SV=1	E9PAV3	T1010,K1030,S1022,K1020	[["chain", "Nascent polypeptide-associated complex subunit alpha, muscle-specific form"], ["compositionally biased region", "Pro-rich"], ["splice variant", "In isoform skNAC-2."]],[["chain", "Nascent polypeptide-associated complex subunit alpha, muscle-specific form"], ["compositionally biased region", "Pro-rich"], ["splice variant", "In isoform skNAC-2."]],[["chain", "Nascent polypeptide-associa…	GAPTPPAVTPPSPKGSPAATPFPK	24	T4;K24;S16;K14	TRUE/FALSE	T4:0.993,K24:0.971,S16:0.965,K14:0.942	4	S12:0.036,T9:0.007	3:13	HCD	5.07777	17	22040	3	864.032	-0.42	91.514	43436	No	PHPT1	TSK
High	Nascent polypeptide-associated complex subunit alpha, muscle-specific form OS=Homo sapiens GN=NACA PE=1 SV=1	E9PAV3	K1146,T1150	[["chain", "Nascent polypeptide-associated complex subunit alpha, muscle-specific form"], ["compositionally biased region", "Pro-rich"], ["splice variant", "In isoform skNAC-2."]],[["chain", "Nascent polypeptide-associated complex subunit alpha, muscle-specific form"], ["compositionally biased region", "Pro-rich"], ["splice variant", "In isoform skNAC-2."]]	GAPTTPAATPPSPKGGLATPPPKGAPTTPAATPPSPK	37	K23;T27	FALSE	K23:0.979,T27:0.734	2	T32:0.022,S35:0.022,K37:0.022,K14:0.004,T19:0.004,S12:0.001,T5:0.000,T9:0.000,T4:0.000	1:3	HCD	8.17533	10	54740	3	1182.24	-2.69	86.347	43193	No	NonT	TK
Medium	Nascent polypeptide-associated complex subunit alpha, muscle-specific form OS=Homo sapiens GN=NACA PE=1 SV=1	E9PAV3	S1588	[["chain", "Nascent polypeptide-associated complex subunit alpha, muscle-specific form"], ["compositionally biased region", "Pro-rich"], ["splice variant", "In isoform skNAC-2."]]	EAPATPSSKEASSPPAVTPSTYKGAPSPK		S20		S20:0.432	1	Y22:0.087,T18:0.019,K23:0.019,S12:0.004,S13:0.004,E10:0.001,S27:0.001,K29:0.001,K9:0.000,E1:0.000,T5:0.000,S7:0.000,S8:0.000	3:9	HCD	0.462877	22	11000	3	974.143	1.83	103.678	53859	No	NonT	S
Medium	Nascent polypeptide-associated complex subunit alpha, muscle-specific form OS=Homo sapiens GN=NACA PE=1 SV=1	E9PAV3	S1388,H1378	[["chain", "Nascent polypeptide-associated complex subunit alpha, muscle-specific form"], ["compositionally biased region", "Pro-rich"], ["splice variant", "In isoform skNAC-2."]],[["chain", "Nascent polypeptide-associated complex subunit alpha, muscle-specific form"], ["compositionally biased region", "Pro-rich"], ["splice variant", "In isoform skNAC-2."]]	EGPTPPAATPSHKGGPAMTPPSPKR		S22;H12		S22:0.942,H12:0.486	2	T19:0.027,K24:0.026,T9:0.014,S11:0.014,R25:0.005,T4:0.001,E1:0.000	2:7	HCD	1.68625	20	135500	3	876.067	-0.41	93.625	53469	No	NonT	SH
High	Nascent polypeptide-associated complex subunit alpha, muscle-specific form OS=Homo sapiens GN=NACA PE=1 SV=1	E9PAV3	D2035	[["chain", "Nascent polypeptide-associated complex subunit alpha, muscle-specific form"]]	FKVQGEAVSNIQENTQTPTVQEESEEEEVDETGVEVK		D30		D30:0.407	1	E25:0.076,E26:0.076,E27:0.076,E28:0.076,E31:0.076,T32:0.076,T19:0.015,E22:0.015,E23:0.015,E35:0.015,T15:0.001,T17:0.001,K37:0.001,E13:0.000,K2:0.000,E6:0.000,S9:0.000	1:15	HCD	0.0862541	37	0	4	1054.73	-0.36	76.138	18342	No	NonT	D
High	Nascent polypeptide-associated complex subunit alpha, muscle-specific form OS=Homo sapiens GN=NACA PE=1 SV=1	E9PAV3	E2027	[["chain", "Nascent polypeptide-associated complex subunit alpha, muscle-specific form"]]	FKVQGEAVSNIQENTQTPTVQEESEEEEVDETGVEVK		E22		E22:0.313	1	S24:0.313,T19:0.048,E25:0.008,T15:0.001,T17:0.001,E26:0.001,E13:0.000,K2:0.000,E6:0.000,S9:0.000,E27:0.000,E28:0.000,D30:0.000,E31:0.000,T32:0.000,E35:0.000,K37:0.000	2:15	HCD	0.000179028	64	74880	4	1054.73	-0.3	60.652	12848	Yes	PHPT1	E
High	Nascent polypeptide-associated complex subunit alpha, muscle-specific form OS=Homo sapiens GN=NACA PE=1 SV=1	E9PAV3	E2028	[["chain", "Nascent polypeptide-associated complex subunit alpha, muscle-specific form"]]	FKVQGEAVSNIQENTQTPTVQEESEEEEVDETGVEVK		E23		E23:0.419	1	E22:0.068,E25:0.068,T19:0.012,E26:0.012,E27:0.002,T17:0.000,E28:0.000,T15:0.000,D30:0.000,K2:0.000,E6:0.000,S9:0.000,E13:0.000,E31:0.000,T32:0.000,E35:0.000,K37:0.000	1:16	HCD	7.53642e-07	88	67610	4	1054.73	0.42	53.987	11384	Yes	PHPT1	E
High	Nascent polypeptide-associated complex subunit alpha, muscle-specific form OS=Homo sapiens GN=NACA PE=1 SV=1	E9PAV3	E2030	[["chain", "Nascent polypeptide-associated complex subunit alpha, muscle-specific form"]]	FKVQGEAVSNIQENTQTPTVQEESEEEEVDETGVEVK		E25		E25:0.622	1	E23:0.105,S24:0.105,T19:0.019,E26:0.019,E27:0.019,T17:0.003,E28:0.003,T15:0.001,D30:0.000,T32:0.000,K2:0.000,E6:0.000,S9:0.000,E13:0.000,E31:0.000,E35:0.000,K37:0.000	3:15	HCD	2.34762e-05	73	83970	4	1054.73	0.22	50.385	13512	Yes	NonT	E
High	Nascent polypeptide-associated complex subunit alpha, muscle-specific form OS=Homo sapiens GN=NACA PE=1 SV=1	E9PAV3	E2031	[["chain", "Nascent polypeptide-associated complex subunit alpha, muscle-specific form"]]	FKVQGEAVSNIQENTQTPTVQEESEEEEVDETGVEVK		E26		E26:0.382	1	E25:0.086,E28:0.086,E23:0.020,S24:0.020,T19:0.005,E22:0.005,D30:0.005,T32:0.005,E31:0.001,E35:0.001,T17:0.000,E13:0.000,T15:0.000,K37:0.000,K2:0.000,E6:0.000,S9:0.000	3:15	HCD	0.903485	27	0	3	1405.97	-0.4	53.565	15134	Yes	NonT	E
High	Nascent polypeptide-associated complex subunit alpha, muscle-specific form OS=Homo sapiens GN=NACA PE=1 SV=1	E9PAV3	E2032	[["chain", "Nascent polypeptide-associated complex subunit alpha, muscle-specific form"]]	FKVQGEAVSNIQENTQTPTVQEESEEEEVDETGVEVK		E27		E27:0.714	1	E22:0.024,E23:0.024,S24:0.024,E26:0.024,D30:0.024,T32:0.024,T19:0.005,E25:0.005,E31:0.005,E35:0.001,T17:0.000,K37:0.000,K2:0.000,E6:0.000,S9:0.000,E13:0.000,T15:0.000	1:15	HCD	0.0113333	46	149500	4	1054.73	-0.71	72.075	16516	Yes	NonT	E
High	Nascent polypeptide-associated complex subunit alpha, muscle-specific form OS=Homo sapiens GN=NACA PE=1 SV=1	E9PAV3	E2033	[["chain", "Nascent polypeptide-associated complex subunit alpha, muscle-specific form"]]	FKVQGEAVSNIQENTQTPTVQEESEEEEVDETGVEVK		E28		E28:0.617	1	E26:0.109,E27:0.109,S24:0.020,D30:0.020,E22:0.004,E23:0.004,E31:0.004,T19:0.001,T32:0.001,T17:0.000,K2:0.000,E6:0.000,S9:0.000,E13:0.000,T15:0.000,E35:0.000,K37:0.000	2:15	HCD	0.190295	34	0	3	1405.97	0.21	70.28	18788	Yes	PHPT1	E
High	Nascent polypeptide-associated complex subunit alpha, muscle-specific form OS=Homo sapiens GN=NACA PE=1 SV=1	E9PAV3	S2029	[["chain", "Nascent polypeptide-associated complex subunit alpha, muscle-specific form"], ["modified residue", "Phosphoserine"]]	FKVQGEAVSNIQENTQTPTVQEESEEEEVDETGVEVK		S24		S24:0.749	1	E25:0.107,E22:0.016,E26:0.016,T19:0.002,E27:0.002,E28:0.000,T17:0.000,D30:0.000,K2:0.000,E6:0.000,S9:0.000,E13:0.000,T15:0.000,E31:0.000,T32:0.000,E35:0.000,K37:0.000	1:16	HCD	2.24097e-07	93	0	4	1054.73	0.39	51.278	10588	Yes	PHPT1	S
High	Nascent polypeptide-associated complex subunit alpha, muscle-specific form OS=Homo sapiens GN=NACA PE=1 SV=1	E9PAV3	T2020	[["chain", "Nascent polypeptide-associated complex subunit alpha, muscle-specific form"]]	FKVQGEAVSNIQENTQTPTVQEESEEEEVDETGVEVK		T15		T15:0.152	1	T19:0.152,E22:0.152,E23:0.152,S24:0.152,E13:0.034,E25:0.034,E26:0.008,E27:0.008,E28:0.002,D30:0.001,S9:0.000,K2:0.000,E6:0.000,E31:0.000,T32:0.000,E35:0.000,K37:0.000	1:15	HCD	8.39523	17	0	4	1054.73	-0.33	93.049	26607	No	NonT	T
High	Nascent polypeptide-associated complex subunit alpha, muscle-specific form OS=Homo sapiens GN=NACA PE=1 SV=1	E9PAV3	T2022	[["chain", "Nascent polypeptide-associated complex subunit alpha, muscle-specific form"], ["modified residue", "Phosphothreonine; by GSK3-beta"]]	FKVQGEAVSNIQENTQTPTVQEESEEEEVDETGVEVK		T17		T17:0.621	1	E26:0.126,T15:0.026,T19:0.026,S24:0.026,E27:0.026,E13:0.006,E22:0.006,E23:0.006,E28:0.001,D30:0.001,T32:0.001,E31:0.000,E35:0.000,K2:0.000,E6:0.000,S9:0.000,K37:0.000	1:15	HCD	0.0307973	42	87610	4	1054.73	0.13	79.608	19875	Yes	NonT	T
High	Nascent polypeptide-associated complex subunit alpha, muscle-specific form OS=Homo sapiens GN=NACA PE=1 SV=1	E9PAV3	T2024	[["chain", "Nascent polypeptide-associated complex subunit alpha, muscle-specific form"], ["modified residue", "Phosphothreonine"]]	FKVQGEAVSNIQENTQTPTVQEESEEEEVDETGVEVK		T19		T19:0.782	1	E23:0.021,S24:0.021,E25:0.021,E26:0.021,T17:0.004,E27:0.004,T15:0.001,E28:0.001,E13:0.000,D30:0.000,T32:0.000,K2:0.000,E6:0.000,S9:0.000,E31:0.000,E35:0.000,K37:0.000	1:15	HCD	0.000194207	64	29270	4	1054.73	-0.28	52.209	9828	Yes	NonT	T
Medium	Nascent polypeptide-associated complex subunit alpha, muscle-specific form OS=Homo sapiens GN=NACA PE=1 SV=1	E9PAV3	S520	[["chain", "Nascent polypeptide-associated complex subunit alpha, muscle-specific form"], ["compositionally biased region", "Pro-rich"]]	NLPSSVLVK		S4		S4:0.929	1	K9:0.000	2:2	HCD	0.603105	13	569100	2	518.775	-0.24	24.475	10248	No	NonT	S
High	Nascent polypeptide-associated complex subunit alpha, muscle-specific form OS=Homo sapiens GN=NACA PE=1 SV=1	E9PAV3	E2018	[["chain", "Nascent polypeptide-associated complex subunit alpha, muscle-specific form"]]	VQGEAVSNIQENTQTPTVQEESEEEEVDETGVEVK		E11		E11:0.179	1	T17:0.179,E20:0.179,E21:0.179,T13:0.032,S22:0.032,E23:0.032,E24:0.006,S7:0.001,E4:0.000,E25:0.000,E26:0.000,D28:0.000,E29:0.000,T30:0.000,E33:0.000,K35:0.000	1:14	HCD	0.00467957	50	59000	4	985.937	-0.43	53.336	10334	Yes	NonT	E
High	Nascent polypeptide-associated complex subunit alpha, muscle-specific form OS=Homo sapiens GN=NACA PE=1 SV=1	E9PAV3	E2027	[["chain", "Nascent polypeptide-associated complex subunit alpha, muscle-specific form"]]	VQGEAVSNIQENTQTPTVQEESEEEEVDETGVEVK		E20		E20:0.312	1	S22:0.312,E23:0.047,T17:0.007,E24:0.007,E25:0.001,E26:0.000,E4:0.000,S7:0.000,E11:0.000,T13:0.000,T15:0.000,D28:0.000,E29:0.000,T30:0.000,E33:0.000,K35:0.000	2:15	HCD	5.54799e-08	99	57060	3	1314.25	0.42	57.928	11278	Yes	PHPT1	E
High	Nascent polypeptide-associated complex subunit alpha, muscle-specific form OS=Homo sapiens GN=NACA PE=1 SV=1	E9PAV3	E2028	[["chain", "Nascent polypeptide-associated complex subunit alpha, muscle-specific form"]]	VQGEAVSNIQENTQTPTVQEESEEEEVDETGVEVK		E21		E21:0.299	1	E23:0.299,E20:0.046,E24:0.046,E25:0.007,T17:0.001,E26:0.001,T15:0.000,E4:0.000,S7:0.000,E11:0.000,T13:0.000,D28:0.000,E29:0.000,T30:0.000,E33:0.000,K35:0.000	2:14	HCD	0.00031858	62	0	3	1314.25	-0.01	51.422	16800	Yes	NonT	E
High	Nascent polypeptide-associated complex subunit alpha, muscle-specific form OS=Homo sapiens GN=NACA PE=1 SV=1	E9PAV3	E2030	[["chain", "Nascent polypeptide-associated complex subunit alpha, muscle-specific form"]]	VQGEAVSNIQENTQTPTVQEESEEEEVDETGVEVK		E23		E23:0.733	1	E24:0.107,E20:0.016,E21:0.016,E25:0.016,T17:0.003,E26:0.003,D28:0.000,E29:0.000,E4:0.000,S7:0.000,E11:0.000,T13:0.000,T15:0.000,T30:0.000,E33:0.000,K35:0.000	2:15	HCD	3.75926e-09	111	26450000	3	1314.25	0.95	52.139	8171	Yes	PHPT1	E
High	Nascent polypeptide-associated complex subunit alpha, muscle-specific form OS=Homo sapiens GN=NACA PE=1 SV=1	E9PAV3	E2031	[["chain", "Nascent polypeptide-associated complex subunit alpha, muscle-specific form"]]	VQGEAVSNIQENTQTPTVQEESEEEEVDETGVEVK		E24		E24:0.823	1	S22:0.020,E25:0.020,E20:0.003,E21:0.003,E26:0.003,D28:0.001,T17:0.000,E29:0.000,E4:0.000,S7:0.000,E11:0.000,T13:0.000,T15:0.000,T30:0.000,E33:0.000,K35:0.000	3:13	HCD	3.80323e-05	71	39240	3	1314.25	0.14	50.892	13823	Yes	PHPT1	E
High	Nascent polypeptide-associated complex subunit alpha, muscle-specific form OS=Homo sapiens GN=NACA PE=1 SV=1	E9PAV3	E2032	[["chain", "Nascent polypeptide-associated complex subunit alpha, muscle-specific form"]]	VQGEAVSNIQENTQTPTVQEESEEEEVDETGVEVK		E25		E25:0.677	1	E23:0.093,E26:0.093,E20:0.013,E21:0.013,E24:0.013,T17:0.002,D28:0.002,E29:0.000,T30:0.000,E4:0.000,S7:0.000,E11:0.000,T13:0.000,T15:0.000,E33:0.000,K35:0.000	1:16	HCD	2.46434e-05	73	165000	3	1314.25	-0.2	64.902	11976	Yes	NonT	E
High	Nascent polypeptide-associated complex subunit alpha, muscle-specific form OS=Homo sapiens GN=NACA PE=1 SV=1	E9PAV3	E2033	[["chain", "Nascent polypeptide-associated complex subunit alpha, muscle-specific form"]]	VQGEAVSNIQENTQTPTVQEESEEEEVDETGVEVK		E26		E26:0.568	1	E25:0.127,E20:0.030,E21:0.030,S22:0.030,E23:0.030,D28:0.030,T17:0.008,E29:0.008,T30:0.008,E33:0.002,K35:0.001,T15:0.000,E4:0.000,S7:0.000,E11:0.000,T13:0.000	2:15	HCD	6.36952	19	72800	3	1314.25	0.11	97.287	35320	Yes	PHPT1	E
Medium	Nascent polypeptide-associated complex subunit alpha, muscle-specific form OS=Homo sapiens GN=NACA PE=1 SV=1	E9PAV3	E2040	[["chain", "Nascent polypeptide-associated complex subunit alpha, muscle-specific form"], ["domain", "UBA"]]	VQGEAVSNIQENTQTPTVQEESEEEEVDETGVEVK		E33		E33:0.579	1	E29:0.118,T30:0.118,E26:0.025,K35:0.025,E23:0.006,E24:0.006,T17:0.001,E20:0.001,E21:0.001,S22:0.001,E25:0.001,E4:0.000,S7:0.000,E11:0.000,T13:0.000,T15:0.000	1:15	HCD	36.8179	11	78310	3	1314.25	-0.63	64.157	13266	No	NonT	E
High	Nascent polypeptide-associated complex subunit alpha, muscle-specific form OS=Homo sapiens GN=NACA PE=1 SV=1	E9PAV3	S2029	[["chain", "Nascent polypeptide-associated complex subunit alpha, muscle-specific form"], ["modified residue", "Phosphoserine"]]	VQGEAVSNIQENTQTPTVQEESEEEEVDETGVEVK		S22		S22:0.739	1	E23:0.112,E20:0.017,E24:0.017,E25:0.003,E26:0.001,D28:0.000,E4:0.000,S7:0.000,E11:0.000,T13:0.000,T15:0.000,T17:0.000,E29:0.000,T30:0.000,E33:0.000,K35:0.000	2:15	HCD	2.86729e-08	102	30710	3	1314.25	0.58	60.081	12530	Yes	PHPT1	S
Medium	Nascent polypeptide-associated complex subunit alpha, muscle-specific form OS=Homo sapiens GN=NACA PE=1 SV=1	E9PAV3	S2014	[["chain", "Nascent polypeptide-associated complex subunit alpha, muscle-specific form"]]	VQGEAVSNIQENTQTPTVQEESEEEEVDETGVEVK		S7		S7:0.671	1	E11:0.067,T13:0.009,T15:0.009,T17:0.009,S22:0.009,E23:0.009,E20:0.003,E21:0.003,E24:0.003,E25:0.002,E26:0.001,D28:0.000,E29:0.000,T30:0.000,E33:0.000,K35:0.000	3:15	HCD	34.9226	11	434600	3	1314.25	0.3	79.252	33723	No	NonT	S
High	Nascent polypeptide-associated complex subunit alpha, muscle-specific form OS=Homo sapiens GN=NACA PE=1 SV=1	E9PAV3	T2022	[["chain", "Nascent polypeptide-associated complex subunit alpha, muscle-specific form"], ["modified residue", "Phosphothreonine; by GSK3-beta"]]	VQGEAVSNIQENTQTPTVQEESEEEEVDETGVEVK		T15		T15:0.452	1	T13:0.123,T17:0.123,S7:0.036,E20:0.036,E25:0.036,E4:0.011,E21:0.011,S22:0.011,E23:0.011,E24:0.011,E26:0.011,D28:0.001,E29:0.001,T30:0.000,E33:0.000,K35:0.000	2:14	HCD	25.0477	13	0	3	1314.25	0.45	62.985	24823	No	NonT	T
High	Nascent polypeptide-associated complex subunit alpha, muscle-specific form OS=Homo sapiens GN=NACA PE=1 SV=1	E9PAV3	T2024	[["chain", "Nascent polypeptide-associated complex subunit alpha, muscle-specific form"], ["modified residue", "Phosphothreonine"]]	VQGEAVSNIQENTQTPTVQEESEEEEVDETGVEVK		T17		T17:0.667	1	E21:0.104,S22:0.104,E23:0.017,E24:0.003,T15:0.001,E25:0.001,E26:0.000,E4:0.000,S7:0.000,E11:0.000,T13:0.000,D28:0.000,E29:0.000,T30:0.000,E33:0.000,K35:0.000	3:15	HCD	2.27855e-06	83	202000	3	1314.25	0.18	51.949	14247	Yes	NonT	T
High	Kinesin-like protein KIF2A OS=Homo sapiens GN=KIF2A PE=1 SV=3	O00139	E77	[["chain", "Kinesin-like protein KIF2A"], ["region of interest", "Globular"]]	EIDLESIFSLNPDLVPDEEIEPSPETPPPPASSAK		E25		E25:0.694	1	K35:0.128,S32:0.025,S33:0.025,S23:0.001,E1:0.000,D3:0.000,E5:0.000,S6:0.000,S9:0.000,D13:0.000,D17:0.000,E18:0.000,E19:0.000,E21:0.000	2:12	HCD	0.00625685	46	672100	3	1280.61	0.7	91.638	43421	Yes	PHPT1	E
High	Kinesin-like protein KIF2A OS=Homo sapiens GN=KIF2A PE=1 SV=3	O00139	E77	[["chain", "Kinesin-like protein KIF2A"], ["region of interest", "Globular"]]	GKEIDLESIFSLNPDLVPDEEIEPSPETPPPPASSAK		E27		E27:0.845	1	S25:0.005,S34:0.000,K37:0.000,K2:0.000,E3:0.000,D5:0.000,E7:0.000,S8:0.000,S11:0.000,D15:0.000,D19:0.000,E20:0.000,E21:0.000,E23:0.000,S35:0.000	3:12	HCD	0.00522817	45	222400	3	1342.31	0.18	78.501	35156	Yes	PHPT1	E
High	Kinesin-like protein KIF2A OS=Homo sapiens GN=KIF2A PE=1 SV=3	O00139	S84	[["chain", "Kinesin-like protein KIF2A"], ["region of interest", "Globular"]]	GKEIDLESIFSLNPDLVPDEEIEPSPETPPPPASSAK		S34		S34:0.610	1	T28:0.121,S35:0.121,K37:0.025,S25:0.001,K2:0.000,E3:0.000,D5:0.000,E7:0.000,S8:0.000,S11:0.000,D15:0.000,D19:0.000,E20:0.000,E21:0.000,E23:0.000	2:12	HCD	0.040612	36	380200	3	1342.31	-1.16	78.614	33795	No	PHPT1	S
High	Kinesin-like protein KIF2A OS=Homo sapiens GN=KIF2A PE=1 SV=3	O00139	T78	[["chain", "Kinesin-like protein KIF2A"], ["region of interest", "Globular"], ["modified residue", "Phosphothreonine"]]	GKEIDLESIFSLNPDLVPDEEIEPSPETPPPPASSAK		T28		T28:0.822	1	S25:0.002,S34:0.001,S35:0.001,K37:0.000,K2:0.000,E3:0.000,D5:0.000,E7:0.000,S8:0.000,S11:0.000,D15:0.000,D19:0.000,E20:0.000,E21:0.000,E23:0.000	3:12	HCD	0.0522795	35	432200	3	1342.31	0.15	79.057	33950	Yes	NonT	T
High	ATP-dependent RNA helicase DDX39A OS=Homo sapiens GN=DDX39A PE=1 SV=2	O00148	D5	[["chain", "ATP-dependent RNA helicase DDX39A"]]	AEQDVENDLLDYDEEEEPQAPQESTPAPPKK		D4		D4:0.439	1	E2:0.060,D8:0.060,D11:0.001,Y12:0.000,D13:0.000,E14:0.000,E15:0.000,E16:0.000,E17:0.000,E23:0.000,S24:0.000,T25:0.000,K30:0.000,K31:0.000	1:14	HCD	0.00637934	49	1213000	4	898.641	-0.92	59.675	12206	Yes	NonT	D
High	ATP-dependent RNA helicase DDX39A OS=Homo sapiens GN=DDX39A PE=1 SV=2	O00148	E16	[["chain", "ATP-dependent RNA helicase DDX39A"], ["compositionally biased region", "Poly-Glu"]]	AEQDVENDLLDYDEEEEPQAPQESTPAPPKK		E15		E15:0.443	1	Y12:0.082,D13:0.082,E14:0.082,E16:0.082,E17:0.082,E2:0.016,D4:0.016,E6:0.016,D8:0.016,E23:0.000,S24:0.000,T25:0.000,K30:0.000,K31:0.000	2:14	HCD	5.64459	20	76580	4	898.642	-0.46	56.953	20365	No	NonT	E
High	ATP-dependent RNA helicase DDX39A OS=Homo sapiens GN=DDX39A PE=1 SV=2	O00148	E3	[["chain", "ATP-dependent RNA helicase DDX39A"]]	AEQDVENDLLDYDEEEEPQAPQESTPAPPKK		E2		E2:0.468	1	E6:0.058,D8:0.007,D11:0.000,Y12:0.000,D13:0.000,E14:0.000,E15:0.000,E16:0.000,E17:0.000,E23:0.000,S24:0.000,T25:0.000,K30:0.000,K31:0.000	2:13	HCD	0.00718295	48	2216000	4	898.641	-0.73	56.678	18216	Yes	NonT	E
High	ATP-dependent RNA helicase DDX39A OS=Homo sapiens GN=DDX39A PE=1 SV=2	O00148	D9	[["chain", "ATP-dependent RNA helicase DDX39A"]]	AEQDVENDLLDYDEEEEPQAPQESTPAPPK		D8		D8:0.577	1	D4:0.097,E6:0.097,D11:0.097,Y12:0.017,D13:0.017,E14:0.001,E15:0.000,E16:0.000,E17:0.000,E23:0.000,S24:0.000,T25:0.000,K30:0.000	2:13	HCD	0.619404	30	0	3	1155.15	-1.09	65.376	23778	No	NonT	D
High	ATP-dependent RNA helicase DDX39A OS=Homo sapiens GN=DDX39A PE=1 SV=2	O00148	E3	[["chain", "ATP-dependent RNA helicase DDX39A"]]	AEQDVENDLLDYDEEEEPQAPQESTPAPPK		E2		E2:0.792	1	E6:0.026,D8:0.026,D11:0.005,Y12:0.005,D13:0.005,E14:0.000,E15:0.000,E16:0.000,E17:0.000,E23:0.000,S24:0.000,T25:0.000,K30:0.000	1:15	HCD	2.35705	24	195000	4	866.616	-1.07	68.692	15252	Yes	NonT	E
High	ATP-dependent RNA helicase DDX39A OS=Homo sapiens GN=DDX39A PE=1 SV=2	O00148	E424	[["chain", "ATP-dependent RNA helicase DDX39A"], ["splice variant", "In isoform 3."], ["splice variant", "In isoform 2."]]	FEVNVAELPEEIDISTYIEQSR		E19		E19:0.476	1	R22:0.044,Y17:0.004,T16:0.001,E2:0.000,E7:0.000,E10:0.000,E11:0.000,D13:0.000,S15:0.000	1:11	HCD	0.00247401	46	166100	3	887.749	-0.25	84.805	33463	No	PHPT1	E
High	ATP-dependent RNA helicase DDX39A OS=Homo sapiens GN=DDX39A PE=1 SV=2	O00148	R427	[["chain", "ATP-dependent RNA helicase DDX39A"], ["splice variant", "In isoform 3."], ["splice variant", "In isoform 2."]]	FEVNVAELPEEIDISTYIEQSR	22	R22	TRUE	R22:0.904	1	E19:0.001,E2:0.000,E7:0.000,E10:0.000,E11:0.000,D13:0.000,S15:0.000,T16:0.000,Y17:0.000	1:11	HCD	0.00227279	46	0	3	887.748	-0.3	85.156	31803	No	NonT	R
High	Unconventional myosin-Ic OS=Homo sapiens GN=MYO1C PE=1 SV=4	O00159	H546	[["chain", "Unconventional myosin-Ic"], ["domain", "Myosin motor"], ["strand", null]]	LLHYAGEVTYSVTGFLDK		H3		H3:0.500	1	E7:0.000,T9:0.000,Y10:0.000,S11:0.000,T13:0.000,D17:0.000,K18:0.000	3:6	HCD	5.29034	10	112800	2	1047	-0.55	82.789	40759	No	NonT	H
Medium	Unconventional myosin-Ic OS=Homo sapiens GN=MYO1C PE=1 SV=4	O00159	T35	[["chain", "Unconventional myosin-Ic"], ["splice variant", "In isoform 2."]]	VTMESALTAR		T2		T2:0.326	1	S5:0.326,T8:0.018,R10:0.003	2:7	HCD	1.31748	14	31980	3	386.846	0.36	24.704	7734	No	PHPT1	T
Medium	Synaptosomal-associated protein 23 OS=Homo sapiens GN=SNAP23 PE=1 SV=1	O00161	E19	[["chain", "Synaptosomal-associated protein 23"], ["domain", "t-SNARE coiled-coil homology 1"]]	AHQITDESLESTRR		E7		E7:0.421	1	D6:0.071,E10:0.071,T5:0.013,H2:0.001,S11:0.001,T12:0.000,R13:0.000,R14:0.000	2:8	HCD	5.14855	11	19410	3	574.933	0.46	23.208	4296	No	PHPT1	E
High	Synaptosomal-associated protein 23 OS=Homo sapiens GN=SNAP23 PE=1 SV=1	O00161	S110	[["chain", "Synaptosomal-associated protein 23"], ["modified residue", "Phosphoserine"], ["splice variant", "In isoform SNAP-23b."]]	TTWGDGGENSPCNVVSK		S10		S10:0.987	1	T1:0.000,T2:0.000,D5:0.000,C12:0.000,S16:0.000,K17:0.000	3:8	HCD	0.28101	27	181600	2	944.383	0.23	40.214	14416	Yes	NonT	S
High	AH receptor-interacting protein OS=Homo sapiens GN=AIP PE=1 SV=2	O00170	D44	[["chain", "AH receptor-interacting protein"], ["domain", "PPIase FKBP-type"], ["strand", null]]	TLHSDDEGTVLDDSR		D5		D5:0.932	1	S4:0.005,T1:0.000,H3:0.000,E7:0.000,T9:0.000,D12:0.000,D13:0.000,S14:0.000,R15:0.000	2:12	HCD	0.00761886	41	114300	3	580.575	-0.16	31.642	7713	No	NonT	D
High	AH receptor-interacting protein OS=Homo sapiens GN=AIP PE=1 SV=2	O00170	S43	[["chain", "AH receptor-interacting protein"], ["domain", "PPIase FKBP-type"], ["modified residue", "Phosphoserine"], ["strand", null]]	TLHSDDEGTVLDDSR		S4		S4:0.929	1	T1:0.004,H3:0.004,D6:0.000,E7:0.000,T9:0.000,D12:0.000,D13:0.000,S14:0.000,R15:0.000	2:12	HCD	7.11802e-06	72	211500	2	870.36	0.15	31.618	7706	No	NonT	S
High	GTP-binding protein 1 OS=Homo sapiens GN=GTPBP1 PE=1 SV=3	O00178	D49,D45	[["chain", "GTP-binding protein 1"]],[["chain", "GTP-binding protein 1"]]	LHGGFDSDCSEDGEALNGEPELDLTSK		D12;D8		D12:0.786,D8:0.709	2	E11:0.181,S7:0.106,E14:0.019,D6:0.018,H2:0.001,C9:0.000,E19:0.000,E21:0.000,D23:0.000,T25:0.000,S26:0.000,K27:0.000	1:16	HCD	0.0620354	38	353500	3	1018.06	-0.67	64.918	11982	Yes	NonT	D
High	GTP-binding protein 1 OS=Homo sapiens GN=GTPBP1 PE=1 SV=3	O00178	D43	[["chain", "GTP-binding protein 1"]]	LHGGFDSDCSEDGEALNGEPELDLTSK		D6		D6:0.493	1	H2:0.012,D8:0.002,S10:0.000,E11:0.000,C9:0.000,D12:0.000,E14:0.000,E19:0.000,E21:0.000,D23:0.000,T25:0.000,S26:0.000,K27:0.000	2:13	HCD	3.06468	21	142000	3	991.409	-0.06	54.019	15461	No	PHPT1	D
High	GTP-binding protein 1 OS=Homo sapiens GN=GTPBP1 PE=1 SV=3	O00178	D43,S44	[["chain", "GTP-binding protein 1"]],[["chain", "GTP-binding protein 1"], ["modified residue", "Phosphoserine"]]	LHGGFDSDCSEDGEALNGEPELDLTSK		D6;S7		D6:0.857,S7:0.629	2	D8:0.143,S10:0.143,E11:0.040,H2:0.027,E14:0.005,C9:0.000,E19:0.000,E21:0.000,D23:0.000,T25:0.000,S26:0.000,K27:0.000	3:16	HCD	0.2838	32	89760	3	1018.07	0.01	60.58	18945	Yes	PHPT1	SD
High	GTP-binding protein 1 OS=Homo sapiens GN=GTPBP1 PE=1 SV=3	O00178	D45,D49	[["chain", "GTP-binding protein 1"]],[["chain", "GTP-binding protein 1"]]	LHGGFDSDCSEDGEALNGEPELDLTSK		D8;D12		D8:0.662,D12:0.420	2	D6:0.133,S7:0.133,S10:0.102,E11:0.102,H2:0.028,E19:0.000,C9:0.000,E21:0.000,D23:0.000,T25:0.000,S26:0.000,K27:0.000	3:16	HCD	1.27248	26	154400	3	1018.06	-0.37	62.109	16793	No	NonT	D
High	GTP-binding protein 1 OS=Homo sapiens GN=GTPBP1 PE=1 SV=3	O00178	D45,S47	[["chain", "GTP-binding protein 1"]],[["chain", "GTP-binding protein 1"], ["modified residue", "Phosphoserine"]]	LHGGFDSDCSEDGEALNGEPELDLTSK		D8;S10		D8:0.822,S10:0.455	2	S7:0.152,D12:0.088,E14:0.019,D6:0.007,H2:0.002,C9:0.000,E19:0.000,E21:0.000,D23:0.000,T25:0.000,S26:0.000,K27:0.000	3:16	HCD	0.462897	30	156300	3	1018.07	0.33	61.583	19637	No	PHPT1	SD
High	GTP-binding protein 1 OS=Homo sapiens GN=GTPBP1 PE=1 SV=3	O00178	S44	[["chain", "GTP-binding protein 1"], ["modified residue", "Phosphoserine"]]	LHGGFDSDCSEDGEALNGEPELDLTSK		S7		S7:0.908	1	D8:0.008,H2:0.001,S10:0.000,E11:0.000,C9:0.000,D12:0.000,E14:0.000,E19:0.000,E21:0.000,D23:0.000,T25:0.000,S26:0.000,K27:0.000	3:13	HCD	0.00185711	53	925900	3	991.409	-0.12	54.281	14402	No	NonT	S
High	Potassium channel subfamily K member 1 OS=Homo sapiens GN=KCNK1 PE=1 SV=1	O00180	D297,S300	[["chain", "Potassium channel subfamily K member 1"], ["topological domain", "Cytoplasmic"], ["region of interest", "Important for intracellular retention in recycling endosomes"]],[["chain", "Potassium channel subfamily K member 1"], ["topological domain", "Cytoplasmic"], ["mutagenesis site", "No effect on intracellular retention in recycling endosomes."]]	DKDEDQVHIIEHDQLSFSSITDQAAGMKEDQK		D13;S16		D13:0.831,S16:0.664	2	S18:0.221,H12:0.041,T21:0.007,D22:0.007,E11:0.002,H8:0.000,D1:0.000,K2:0.000,D3:0.000,E4:0.000,D5:0.000,K28:0.000,E29:0.000,D30:0.000,K32:0.000	3:13	HCD	0.29866	33	0	4	955.164	0.38	52.723	14699	No	PHPT1	SD
High	Potassium channel subfamily K member 1 OS=Homo sapiens GN=KCNK1 PE=1 SV=1	O00180	S302,S303	[["chain", "Potassium channel subfamily K member 1"], ["topological domain", "Cytoplasmic"], ["mutagenesis site", "No effect on intracellular retention in recycling endosomes."]],[["chain", "Potassium channel subfamily K member 1"], ["topological domain", "Cytoplasmic"], ["mutagenesis site", "No effect on intracellular retention in recycling endosomes."]]	DKDEDQVHIIEHDQLSFSSITDQAAGMKEDQK		S18;S19		S18:0.876,S19:0.859	2	T21:0.026,D13:0.001,D22:0.001,H12:0.001,D1:0.000,K2:0.000,D3:0.000,E4:0.000,D5:0.000,H8:0.000,E11:0.000,K28:0.000,E29:0.000,D30:0.000,K32:0.000	3:12	HCD	0.0807416	38	64800	4	955.162	-0.14	53.227	16286	No	NonT	S
Medium	Potassium channel subfamily K member 1 OS=Homo sapiens GN=KCNK1 PE=1 SV=1	O00180	S303,T305	[["chain", "Potassium channel subfamily K member 1"], ["topological domain", "Cytoplasmic"], ["mutagenesis site", "No effect on intracellular retention in recycling endosomes."]],[["chain", "Potassium channel subfamily K member 1"], ["topological domain", "Cytoplasmic"], ["mutagenesis site", "No effect on intracellular retention in recycling endosomes."]]	DKDEDQVHIIEHDQLSFSSITDQAAGMK		S19;T21		S19:0.813,T21:0.728	2	D22:0.147,S16:0.062,K28:0.002,D13:0.001,E11:0.000,H12:0.000,D1:0.000,K2:0.000,D3:0.000,E4:0.000,D5:0.000,H8:0.000	1:12	HCD	11.5848	16	202700	3	1106.47	-0.55	60.961	15117	No	NonT	TS
Medium	Armadillo repeat protein deleted in velo-cardio-facial syndrome OS=Homo sapiens GN=ARVCF PE=1 SV=1	O00192	R766	[["chain", "Armadillo repeat protein deleted in velo-cardio-facial syndrome"], ["repeat", "ARM 9"]]	NAQAPPRPGACLEEDTVVAVLNTIHEIVSDSLDNARSLLQAR	42	R7	FALSE	R7:0.823	1	E13:0.035,E14:0.035,D15:0.006,T16:0.003,H25:0.001,E26:0.001,S29:0.001,S31:0.001,T23:0.001,D30:0.001,D33:0.000,R36:0.000,S37:0.000,R42:0.000	1:8	HCD	24.3399	12	0	4	1141.57	-1.16	75.935	29568	No	PHPT1	R
High	Small acidic protein OS=Homo sapiens GN=SMAP PE=1 SV=1	O00193	S147	[["chain", "Small acidic protein"], ["modified residue", "Phosphoserine"]]	EESAEELQAAEHPDEVEDPK		S3		S3:0.979	1	E5:0.010,E1:0.001,E6:0.000,E11:0.000,H12:0.000,D14:0.000,E15:0.000,E17:0.000,D18:0.000,K20:0.000	1:15	HCD	0.701029	25	95170	3	777.987	-0.48	39.429	7160	No	PHPT1	S
High	Small acidic protein OS=Homo sapiens GN=SMAP PE=1 SV=1	O00193	D19	[["chain", "Small acidic protein"]]	RSASPDDDLGSSNWEAADLGNEERK		D6		D6:0.814	1	S2:0.020,S4:0.020,D7:0.020,D8:0.001,S11:0.000,S12:0.000,E15:0.000,D18:0.000,E22:0.000,E23:0.000,R24:0.000,K25:0.000	2:12	HCD	0.229944	32	95140	4	700.552	0.06	40.539	11443	No	NonT	D
High	Small acidic protein OS=Homo sapiens GN=SMAP PE=1 SV=1	O00193	S17	[["chain", "Small acidic protein"], ["modified residue", "Phosphoserine"]]	RSASPDDDLGSSNWEAADLGNEERK		S4		S4:0.904	1	D7:0.001,S2:0.000,R1:0.000,D8:0.000,S11:0.000,S12:0.000,E15:0.000,D18:0.000,E22:0.000,E23:0.000,R24:0.000,K25:0.000	3:12	ETHCD	7.94222e-09	106	291300	3	933.735	0.41	40.888	10324	Yes	PHPT1	S
High	Small acidic protein OS=Homo sapiens GN=SMAP PE=1 SV=1	O00193	D19	[["chain", "Small acidic protein"]]	RSASPDDDLGSSNWEAADLGNEER		D6		D6:0.895	1	D8:0.010,S4:0.001,R1:0.000,S2:0.000,S11:0.000,S12:0.000,E15:0.000,D18:0.000,E22:0.000,E23:0.000,R24:0.000	2:14	HCD	1.91124e-07	92	79130	3	891.036	0.53	47.247	11396	Yes	PHPT1	D
High	Small acidic protein OS=Homo sapiens GN=SMAP PE=1 SV=1	O00193	D21	[["chain", "Small acidic protein"]]	RSASPDDDLGSSNWEAADLGNEER		D8		D8:0.826	1	D7:0.086,S11:0.001,S4:0.000,S12:0.000,R1:0.000,S2:0.000,E15:0.000,D18:0.000,E22:0.000,E23:0.000,R24:0.000	1:14	HCD	1.57307e-06	83	3077000	3	891.034	-0.43	49.718	9395	Yes	NonT	D
High	Small acidic protein OS=Homo sapiens GN=SMAP PE=1 SV=1	O00193	R14	[["chain", "Small acidic protein"]]	RSASPDDDLGSSNWEAADLGNEER	24	R1	FALSE	R1:0.305	1	S4:0.305,D6:0.077,D7:0.006,D8:0.002,S11:0.000,S12:0.000,E15:0.000,D18:0.000,E22:0.000,E23:0.000,R24:0.000	1:14	ETHCD	0.644785	27	228100	2	1336.05	-0.48	49.693	9390	No	NonT	R
High	Small acidic protein OS=Homo sapiens GN=SMAP PE=1 SV=1	O00193	S17	[["chain", "Small acidic protein"], ["modified residue", "Phosphoserine"]]	RSASPDDDLGSSNWEAADLGNEER		S4		S4:0.812	1	D6:0.085,R1:0.009,D7:0.009,D8:0.000,S11:0.000,S12:0.000,E15:0.000,D18:0.000,E22:0.000,E23:0.000,R24:0.000	2:14	HCD	1.81281e-05	73	93310	2	1336.05	-0.85	47.284	11407	Yes	PHPT1	S
High	Small acidic protein OS=Homo sapiens GN=SMAP PE=1 SV=1	O00193	S15	[["chain", "Small acidic protein"], ["modified residue", "Phosphoserine"]]	SASPDDDLGSSNWEAADLGNEERK		S1		S1:0.860	1	D5:0.001,D6:0.000,D7:0.000,S10:0.000,S11:0.000,E14:0.000,D17:0.000,E21:0.000,E22:0.000,R23:0.000,K24:0.000	2:13	HCD	11.0456	14	0	3	881.701	0.35	48.081	12426	No	PHPT1	S
High	Small acidic protein OS=Homo sapiens GN=SMAP PE=1 SV=1	O00193	S17	[["chain", "Small acidic protein"], ["modified residue", "Phosphoserine"]]	SASPDDDLGSSNWEAADLGNEERK		S3		S3:0.933	1	D5:0.000,D6:0.000,D7:0.000,S10:0.000,S11:0.000,E14:0.000,D17:0.000,E21:0.000,E22:0.000,R23:0.000,K24:0.000	1:13	HCD	2.53004e-07	91	0	3	881.697	-0.85	49.706	10407	Yes	NonT	S
High	Small acidic protein OS=Homo sapiens GN=SMAP PE=1 SV=1	O00193	D19	[["chain", "Small acidic protein"]]	SASPDDDLGSSNWEAADLGNEER		D5		D5:0.288	1	D7:0.288,S1:0.045,S3:0.045,S10:0.045,S11:0.001,E14:0.000,D17:0.000,E21:0.000,E22:0.000,R23:0.000	2:13	HCD	0.000432469	59	0	2	1258	1	55.695	17631	Yes	NonT	D
High	Small acidic protein OS=Homo sapiens GN=SMAP PE=1 SV=1	O00193	D19,D20	[["chain", "Small acidic protein"]],[["chain", "Small acidic protein"]]	SASPDDDLGSSNWEAADLGNEER		D5;D6		D5:0.450,D6:0.450	2	S10:0.450,S11:0.120,S3:0.033,E14:0.032,S1:0.013,D17:0.000,E21:0.000,E22:0.000,R23:0.000	3:15	HCD	8.74928	17	0	3	865.656	-0.46	66.667	23925	No	NonT	D
High	Small acidic protein OS=Homo sapiens GN=SMAP PE=1 SV=1	O00193	D20	[["chain", "Small acidic protein"]]	SASPDDDLGSSNWEAADLGNEER		D6		D6:0.305	1	S10:0.305,S3:0.038,D5:0.038,S1:0.005,S11:0.005,E14:0.000,D17:0.000,E21:0.000,E22:0.000,R23:0.000	2:14	HCD	0.0191626	43	98000	3	839.002	0.2	56.984	15627	Yes	PHPT1	D
High	Small acidic protein OS=Homo sapiens GN=SMAP PE=1 SV=1	O00193	D21	[["chain", "Small acidic protein"]]	SASPDDDLGSSNWEAADLGNEER		D7		D7:0.617	1	D6:0.089,S10:0.089,S11:0.089,S1:0.014,S3:0.014,E14:0.000,D17:0.000,E21:0.000,E22:0.000,R23:0.000	1:14	HCD	0.238069	32	60070	3	839	-0.72	58.958	11995	No	NonT	D
High	Small acidic protein OS=Homo sapiens GN=SMAP PE=1 SV=1	O00193	S15	[["chain", "Small acidic protein"], ["modified residue", "Phosphoserine"]]	SASPDDDLGSSNWEAADLGNEER		S1		S1:0.990	1	D5:0.001,D6:0.000,D7:0.000,S10:0.000,S11:0.000,E14:0.000,D17:0.000,E21:0.000,E22:0.000,R23:0.000	2:13	HCD	3.37477e-07	90	0	2	1257.99	-1.23	56.814	18295	Yes	NonT	S
High	Small acidic protein OS=Homo sapiens GN=SMAP PE=1 SV=1	O00193	S24	[["chain", "Small acidic protein"]]	SASPDDDLGSSNWEAADLGNEER		S10		S10:0.878	1	D6:0.011,S11:0.011,S1:0.001,S3:0.001,D5:0.001,E14:0.000,D17:0.000,E21:0.000,E22:0.000,R23:0.000	1:15	HCD	0.00141952	54	45330	3	839	-0.48	58.68	12612	Yes	PHPT1	S
High	Small acidic protein OS=Homo sapiens GN=SMAP PE=1 SV=1	O00193	S17	[["chain", "Small acidic protein"], ["modified residue", "Phosphoserine"]]	SASPDDDLGSSNWEAADLGNEER		S3		S3:0.905	1	D5:0.009,D6:0.001,D7:0.000,S10:0.000,S11:0.000,E14:0.000,D17:0.000,E21:0.000,E22:0.000,R23:0.000	1:15	HCD	7.80761e-10	116	66770	2	1258	-0.41	58.597	12590	Yes	PHPT1	S
Medium	Ras-related protein Rab-27B OS=Homo sapiens GN=RAB27B PE=1 SV=4	O00194	S203,R184	[["chain", "Ras-related protein Rab-27B"]],[["chain", "Ras-related protein Rab-27B"], ["disulfide bond", null], ["helix", null]]	RMEQCVEKTQIPDTVNGGNSGNLDGEKPPEK	31	S20;R1	FALSE	S20:0.518,R1:0.484	2	C5:0.157,E7:0.087,K8:0.087,T9:0.087,D13:0.087,T14:0.087,D24:0.057,E30:0.057,E26:0.057,K27:0.057,K31:0.023	2:13	HCD	8.10494	17	0	2	1765.77	0.07	65.633	22832	No	PHPT1	SR
High	AP-3 complex subunit beta-1 OS=Homo sapiens GN=AP3B1 PE=1 SV=3	O00203	D277	[["chain", "AP-3 complex subunit beta-1"]]	EGDELEDNGKNFYESDDDQKEK		D16		D16:0.748	1	D17:0.102,E14:0.015,D18:0.015,K20:0.015,E21:0.002,Y13:0.000,K22:0.000,E1:0.000,D3:0.000,E4:0.000,E6:0.000,D7:0.000,K10:0.000	1:16	HCD	0.621265	28	0	3	895.354	-0.64	42.505	6071	Yes	NonT	D
High	AP-3 complex subunit beta-1 OS=Homo sapiens GN=AP3B1 PE=1 SV=3	O00203	D278	[["chain", "AP-3 complex subunit beta-1"]]	EGDELEDNGKNFYESDDDQKEK		D17		D17:0.831	1	S15:0.024,D18:0.004,E14:0.000,K20:0.000,E21:0.000,E1:0.000,D3:0.000,E4:0.000,E6:0.000,D7:0.000,K10:0.000,Y13:0.000,K22:0.000	3:15	ETHCD	0.0228394	43	37590	4	671.768	-0.29	32.087	5196	No	NonT	D
High	AP-3 complex subunit beta-1 OS=Homo sapiens GN=AP3B1 PE=1 SV=3	O00203	S276	[["chain", "AP-3 complex subunit beta-1"], ["modified residue", "Phosphoserine"]]	EGDELEDNGKNFYESDDDQKEK		S15		S15:0.828	1	D17:0.024,E14:0.004,D18:0.004,K20:0.000,E1:0.000,D3:0.000,E4:0.000,E6:0.000,D7:0.000,K10:0.000,Y13:0.000,E21:0.000,K22:0.000	2:15	ETHCD	0.365742	30	79740	3	895.356	0.16	56.451	10476	No	PHPT1	S
High	AP-3 complex subunit beta-1 OS=Homo sapiens GN=AP3B1 PE=1 SV=3	O00203	R341,S338	[["chain", "AP-3 complex subunit beta-1"]],[["chain", "AP-3 complex subunit beta-1"]]	SEAGIISKSLVRLLR	15	R12;S9	FALSE	R12:0.982,S9:0.901	2	S7:0.018,R15:0.000,S1:0.000,E2:0.000	1:8	HCD	0.164362	21	479300	3	601.318	1.28	54.604	17350	No	PHPT1	SR
Medium	26S proteasome non-ATPase regulatory subunit 11 OS=Homo sapiens GN=PSMD11 PE=1 SV=3	O00231	E52,E65,K59,T60,S49	[["chain", "26S proteasome non-ATPase regulatory subunit 11"]],[["chain", "26S proteasome non-ATPase regulatory subunit 11"]],[["chain", "26S proteasome non-ATPase regulatory subunit 11"]],[["chain", "26S proteasome non-ATPase regulatory subunit 11"]],[["chain", "26S proteasome non-ATPase regulatory subunit 11"]]	EQSILELGSLLAKTGQAAELGGLLK	25	E6;E19;K13;T14;S3	FALSE	E6:0.961,E19:0.959,K13:0.957,T14:0.957,S3:0.953	5	K25:0.078,E1:0.041	3:11	HCD	23.1795	12	0	3	980.426	-0.38	71.689	29924	No	NonT	TSKE
Medium	26S proteasome non-ATPase regulatory subunit 12 OS=Homo sapiens GN=PSMD12 PE=1 SV=3	O00232	R55,E45	[["chain", "26S proteasome non-ATPase regulatory subunit 12"], ["splice variant", "In isoform 2."]],[["chain", "26S proteasome non-ATPase regulatory subunit 12"], ["splice variant", "In isoform 2."]]	LQEVIETLLSLEKQTR	16	R16;E6	TRUE	R16:0.988,E6:0.452	2	E3:0.047,S10:0.047,T15:0.012,E12:0.001,K13:0.001	3:8	HCD	0.536999	19	252800	2	1030.51	-0.5	57.987	24858	No	NonT	RE
Medium	26S proteasome non-ATPase regulatory subunit 12 OS=Homo sapiens GN=PSMD12 PE=1 SV=3	O00232	T54,S49	[["chain", "26S proteasome non-ATPase regulatory subunit 12"], ["splice variant", "In isoform 2."]],[["chain", "26S proteasome non-ATPase regulatory subunit 12"], ["splice variant", "In isoform 2."]]	LQEVIETLLSLEKQTR		T15;S10		T15:0.869,S10:0.782	2	E6:0.093,T7:0.092,E12:0.024,K13:0.024,E3:0.013	2:8	HCD	0.881017	17	488500	2	1030.51	0.33	57.74	23186	No	PHPT1	TS
High	Menin OS=Homo sapiens GN=MEN1 PE=1 SV=4	O00255	K593,K594	[["chain", "Menin"]],[["chain", "Menin"]]	LQLTAQSQVQMKK	13	K12;K13	TRUE/FALSE	K12:1.000,K13:1.000	2	S7:0.000	3:8	HCD	4.97823	10	151700	3	554.927	-0.44	42.322	12204	No	PHPT1	K
High	E3 SUMO-protein ligase CBX4 OS=Homo sapiens GN=CBX4 PE=1 SV=3	O00257	D450,S467	[["chain", "E3 SUMO-protein ligase CBX4"], ["region of interest", "Interaction with BMI1"]],[["chain", "E3 SUMO-protein ligase CBX4"], ["region of interest", "Interaction with BMI1"], ["modified residue", "Phosphoserine"]]	SISTPTCLGGSPAAERPADLPPAAALPQPEVILLDSDLDEPIDLR		D19;S36		D19:0.865,S36:0.397	2	D35:0.099,D39:0.099,E15:0.056,R16:0.056,S11:0.015,E40:0.007,T6:0.004,T4:0.001,E30:0.001,S1:0.000,S3:0.000,D43:0.000,C7:0.000,R45:0.000	1:12	HCD	11.633	17	49010	4	1210.34	-0.43	90.38	32528	No	NonT	SD
High	E3 SUMO-protein ligase CBX4 OS=Homo sapiens GN=CBX4 PE=1 SV=3	O00257	S467	[["chain", "E3 SUMO-protein ligase CBX4"], ["region of interest", "Interaction with BMI1"], ["modified residue", "Phosphoserine"]]	SISTPTCLGGSPAAERPADLPPAAALPQPEVILLDSDLDEPIDLR		S36		S36:0.429	1	D35:0.109,D39:0.029,E40:0.002,E30:0.001,D43:0.000,R45:0.000,S1:0.000,S3:0.000,T4:0.000,T6:0.000,C7:0.000,S11:0.000,E15:0.000,R16:0.000,D19:0.000	2:12	HCD	0.121954	37	72630	4	1190.34	-0.29	78.74	33876	Yes	PHPT1	S
High	Membrane-associated progesterone receptor component 1 OS=Homo sapiens GN=PGRMC1 PE=1 SV=3	O00264	K187	[["chain", "Membrane-associated progesterone receptor component 1"], ["topological domain", "Cytoplasmic"]]	LLKEGEEPTVYSDEEEPK	18	K18	TRUE	K18:0.847	1	S12:0.004,D13:0.004,E14:0.004,E15:0.004,Y11:0.001,K3:0.000,E4:0.000,E6:0.000,E7:0.000,T9:0.000	3:14	HCD	0.570147	23	62230	3	724.659	-0.15	36.266	7024	No	PHPT1	K
High	Membrane-associated progesterone receptor component 1 OS=Homo sapiens GN=PGRMC1 PE=1 SV=3	O00264	S181	[["chain", "Membrane-associated progesterone receptor component 1"], ["topological domain", "Cytoplasmic"], ["modified residue", "Phosphoserine"]]	EGEEPTVYSDEEEPKDESARK		S9		S9:0.656	1	D10:0.103,E11:0.103,E12:0.017,E13:0.017,T6:0.001,K15:0.000,E1:0.000,E3:0.000,E4:0.000,D16:0.000,E17:0.000,S18:0.000,R20:0.000,K21:0.000	2:13	HCD	3.44186	19	11980	4	626.764	0.11	25.39	3934	Yes	NonT	S
High	Membrane-associated progesterone receptor component 1 OS=Homo sapiens GN=PGRMC1 PE=1 SV=3	O00264	Y180	[["chain", "Membrane-associated progesterone receptor component 1"], ["topological domain", "Cytoplasmic"]]	EGEEPTVYSDEEEPKDESARK		Y8		Y8:0.432	1	T6:0.061,D10:0.061,E11:0.009,E12:0.002,E13:0.002,E4:0.000,K15:0.000,E1:0.000,E3:0.000,D16:0.000,E17:0.000,S18:0.000,R20:0.000,K21:0.000	2:13	HCD	1.27949	23	15490	3	835.35	0.08	25.358	3914	No	NonT	Y
High	Membrane-associated progesterone receptor component 1 OS=Homo sapiens GN=PGRMC1 PE=1 SV=3	O00264	S181	[["chain", "Membrane-associated progesterone receptor component 1"], ["topological domain", "Cytoplasmic"], ["modified residue", "Phosphoserine"]]	EGEEPTVYSDEEEPKDESAR		S9		S9:0.464	1	E11:0.060,Y8:0.008,E12:0.001,E13:0.001,T6:0.000,E1:0.000,E3:0.000,E4:0.000,K15:0.000,D16:0.000,E17:0.000,S18:0.000,R20:0.000	2:14	HCD	1.83381	22	92570	3	792.652	0.25	30.726	4877	Yes	PHPT1	S
Medium	Membrane-associated progesterone receptor component 1 OS=Homo sapiens GN=PGRMC1 PE=1 SV=3	O00264	T178	[["chain", "Membrane-associated progesterone receptor component 1"], ["topological domain", "Cytoplasmic"]]	EGEEPTVYSDEEEPKDESAR		T6		T6:0.611	1	S9:0.140,E4:0.035,D10:0.035,E1:0.010,E3:0.010,E11:0.010,E12:0.003,E13:0.003,R20:0.003,K15:0.000,D16:0.000,E17:0.000,S18:0.000	3:15	HCD	2.01554	21	15300	3	792.65	-0.68	30.96	4724	Yes	NonT	T
High	Membrane-associated progesterone receptor component 1 OS=Homo sapiens GN=PGRMC1 PE=1 SV=3	O00264	Y180	[["chain", "Membrane-associated progesterone receptor component 1"], ["topological domain", "Cytoplasmic"]]	EGEEPTVYSDEEEPKDESAR		Y8		Y8:0.424	1	D10:0.064,E11:0.064,E12:0.011,E13:0.011,T6:0.002,E4:0.000,K15:0.000,S18:0.000,E3:0.000,D16:0.000,E17:0.000,R20:0.000,E1:0.000	2:14	HCD	8.27494	15	31170	3	792.653	0.48	30.516	5484	Yes	NonT	Y
High	Membrane-associated progesterone receptor component 1 OS=Homo sapiens GN=PGRMC1 PE=1 SV=3	O00264	D60	[["chain", "Membrane-associated progesterone receptor component 1"], ["topological domain", "Cytoplasmic"]]	GDQPAASGDSDDDEPPPLPR		D13		D13:0.588	1	D9:0.069,S10:0.069,D11:0.069,D12:0.069,E14:0.069,D2:0.000,R20:0.000	1:14	HCD	1.18534	21	99210	2	1058.43	-0.92	45.092	8287	No	NonT	D
High	Membrane-associated progesterone receptor component 1 OS=Homo sapiens GN=PGRMC1 PE=1 SV=3	O00264	S57	[["chain", "Membrane-associated progesterone receptor component 1"], ["topological domain", "Cytoplasmic"], ["modified residue", "Phosphoserine"]]	GDQPAASGDSDDDEPPPLPR		S10		S10:0.831	1	S7:0.020,D9:0.020,D12:0.003,D13:0.001,E14:0.001,D2:0.000,R20:0.000	1:15	HCD	0.0137878	41	23420	2	1058.43	-0.52	44.568	8562	No	PHPT1	S
High	Membrane-associated progesterone receptor component 1 OS=Homo sapiens GN=PGRMC1 PE=1 SV=3	O00264	S54	[["chain", "Membrane-associated progesterone receptor component 1"], ["topological domain", "Cytoplasmic"], ["modified residue", "Phosphoserine"]]	GDQPAASGDSDDDEPPPLPR		S7		S7:0.947	1	S10:0.015,D11:0.015,D12:0.002,D13:0.002,E14:0.002,D2:0.000,R20:0.000	2:13	HCD	0.00423922	46	122200	2	1058.43	-0.29	42.548	11366	Yes	NonT	S
High	Membrane-associated progesterone receptor component 1 OS=Homo sapiens GN=PGRMC1 PE=1 SV=3	O00264	D56	[["chain", "Membrane-associated progesterone receptor component 1"], ["topological domain", "Cytoplasmic"]]	IVRGDQPAASGDSDDDEPPPLPR		D12		D12:0.442	1	S10:0.039,D14:0.039,D15:0.039,D16:0.000,R3:0.000,D5:0.000,E17:0.000,R23:0.000	1:14	HCD	0.147902	30	75590	3	828.706	-0.17	39.121	7141	No	PHPT1	D
High	Membrane-associated progesterone receptor component 1 OS=Homo sapiens GN=PGRMC1 PE=1 SV=3	O00264	D58	[["chain", "Membrane-associated progesterone receptor component 1"], ["topological domain", "Cytoplasmic"]]	IVRGDQPAASGDSDDDEPPPLPR		D14		D14:0.829	1	D15:0.081,D16:0.008,D12:0.001,E17:0.000,R3:0.000,D5:0.000,S10:0.000,R23:0.000	3:13	HCD	3.69801e-05	66	353200	3	828.707	0.24	37.568	7613	No	PHPT1	D
High	Membrane-associated progesterone receptor component 1 OS=Homo sapiens GN=PGRMC1 PE=1 SV=3	O00264	S57	[["chain", "Membrane-associated progesterone receptor component 1"], ["topological domain", "Cytoplasmic"], ["modified residue", "Phosphoserine"]]	IVRGDQPAASGDSDDDEPPPLPR		S13		S13:0.911	1	S10:0.007,D14:0.007,D15:0.001,D16:0.000,R3:0.000,D5:0.000,E17:0.000,R23:0.000	1:13	HCD	5.00199e-06	75	0	3	828.705	-0.32	39.195	7554	Yes	PHPT1	S
High	Membrane-associated progesterone receptor component 1 OS=Homo sapiens GN=PGRMC1 PE=1 SV=3	O00264	D182	[["chain", "Membrane-associated progesterone receptor component 1"], ["topological domain", "Cytoplasmic"]]	LLKEGEEPTVYSDEEEPKDESAR		D13		D13:0.739	1	S12:0.112,T9:0.018,E14:0.018,E7:0.001,E15:0.001,E16:0.001,E6:0.000,K3:0.000,E4:0.000,K18:0.000,D19:0.000,E20:0.000,S21:0.000,R23:0.000	2:13	HCD	1.2743	22	94260	3	910.74	0.35	35.81	8456	No	NonT	D
High	Membrane-associated progesterone receptor component 1 OS=Homo sapiens GN=PGRMC1 PE=1 SV=3	O00264	E183	[["chain", "Membrane-associated progesterone receptor component 1"], ["topological domain", "Cytoplasmic"]]	LLKEGEEPTVYSDEEEPKDESAR		E14		E14:0.613	1	D13:0.092,E15:0.092,E16:0.092,Y11:0.015,K18:0.003,D19:0.003,E20:0.000,S21:0.000,K3:0.000,E4:0.000,E6:0.000,E7:0.000,T9:0.000,R23:0.000	1:15	HCD	0.204407	30	37330	4	683.306	-0.25	35.021	5949	No	PHPT1	E
High	Membrane-associated progesterone receptor component 1 OS=Homo sapiens GN=PGRMC1 PE=1 SV=3	O00264	S181	[["chain", "Membrane-associated progesterone receptor component 1"], ["topological domain", "Cytoplasmic"], ["modified residue", "Phosphoserine"]]	LLKEGEEPTVYSDEEEPKDESAR		S12		S12:0.841	1	Y11:0.076,D13:0.007,E7:0.000,E14:0.000,K3:0.000,E4:0.000,E6:0.000,E15:0.000,E16:0.000,K18:0.000,D19:0.000,E20:0.000,S21:0.000,R23:0.000	2:13	HCD	2.40175e-06	79	301200	3	910.74	0.11	33.29	5264	Yes	PHPT1	S
High	Membrane-associated progesterone receptor component 1 OS=Homo sapiens GN=PGRMC1 PE=1 SV=3	O00264	T178	[["chain", "Membrane-associated progesterone receptor component 1"], ["topological domain", "Cytoplasmic"]]	LLKEGEEPTVYSDEEEPKDESAR		T9		T9:0.237	1	S12:0.237,D13:0.237,E14:0.041,E15:0.008,E7:0.002,E16:0.002,E6:0.000,E4:0.000,K3:0.000,K18:0.000,D19:0.000,E20:0.000,S21:0.000,R23:0.000	2:13	HCD	0.0152211	41	33110	3	910.739	-0.03	34.677	8015	Yes	NonT	T
High	Membrane-associated progesterone receptor component 1 OS=Homo sapiens GN=PGRMC1 PE=1 SV=3	O00264	Y180	[["chain", "Membrane-associated progesterone receptor component 1"], ["topological domain", "Cytoplasmic"]]	LLKEGEEPTVYSDEEEPKDESAR		Y11		Y11:0.899	1	S12:0.010,D13:0.000,K3:0.000,E4:0.000,E6:0.000,E7:0.000,E14:0.000,E15:0.000,E16:0.000,K18:0.000,D19:0.000,E20:0.000,S21:0.000,R23:0.000	2:14	HCD	2.33718e-06	79	43820	2	1365.61	1.36	33.294	6011	Yes	PHPT1	Y
High	Membrane-associated progesterone receptor component 1 OS=Homo sapiens GN=PGRMC1 PE=1 SV=3	O00264	S181	[["chain", "Membrane-associated progesterone receptor component 1"], ["topological domain", "Cytoplasmic"], ["modified residue", "Phosphoserine"]]	LLKEGEEPTVYSDEEEPK		S12		S12:0.928	1	D13:0.005,K3:0.000,E4:0.000,E6:0.000,E7:0.000,T9:0.000,E14:0.000,E15:0.000,E16:0.000,K18:0.000	1:14	HCD	0.0112198	40	343700	3	724.659	-0.1	37.825	6752	Yes	PHPT1	S
High	Membrane-associated progesterone receptor component 1 OS=Homo sapiens GN=PGRMC1 PE=1 SV=3	O00264	Y180	[["chain", "Membrane-associated progesterone receptor component 1"], ["topological domain", "Cytoplasmic"]]	LLKEGEEPTVYSDEEEPK		Y11		Y11:0.441	1	D13:0.039,E16:0.039,K18:0.039,E14:0.000,E15:0.000,K3:0.000,E4:0.000,E6:0.000,E7:0.000,T9:0.000	2:13	HCD	0.00165585	49	159500	3	724.66	0.15	35.905	8497	Yes	NonT	Y
High	Transcription initiation factor TFIID subunit 4 OS=Homo sapiens GN=TAF4 PE=1 SV=2	O00268	S5	[["chain", "Transcription initiation factor TFIID subunit 4"]]	AAGSDLLDEVFFNSEVDEK		S4		S4:0.333	1	D8:0.333,E9:0.000,S14:0.000,E15:0.000,D17:0.000,E18:0.000,K19:0.000	2:11	HCD	1.76244	20	133000	3	722.311	-1.98	86.609	42445	No	NonT	S
High	DNA fragmentation factor subunit alpha OS=Homo sapiens GN=DFFA PE=1 SV=1	O00273	S315	[["chain", "DNA fragmentation factor subunit alpha"], ["modified residue", "Phosphoserine"], ["splice variant", "In isoform DFF35."]]	SISASKASPPGDLQNPKR		S8		S8:1.000	1	K6:0.000,S1:0.000,S3:0.000,D12:0.000,K17:0.000,R18:0.000	2:3	HCD	0.110462	25	90080	3	644.99	0.15	23.6	8526	Yes	NonT	S
High	DNA fragmentation factor subunit alpha OS=Homo sapiens GN=DFFA PE=1 SV=1	O00273	D319	[["chain", "DNA fragmentation factor subunit alpha"], ["splice variant", "In isoform DFF35."]]	SISASKASPPGDLQNPK		D12		D12:0.913	1	S1:0.000,S3:0.000,S5:0.000,K6:0.000,K17:0.000	1:5	HCD	7.52607e-05	58	407500	2	888.928	-1.24	29.418	8290	No	NonT	D
High	DNA fragmentation factor subunit alpha OS=Homo sapiens GN=DFFA PE=1 SV=1	O00273	S315	[["chain", "DNA fragmentation factor subunit alpha"], ["modified residue", "Phosphoserine"], ["splice variant", "In isoform DFF35."]]	SISASKASPPGDLQNPK		S8		S8:0.971	1	K6:0.004,S5:0.001,S1:0.000,S3:0.000,K17:0.000	1:5	ETHCD	0.147424	25	407500	2	888.928	-1.24	29.425	8292	No	NonT	S
High	DNA fragmentation factor subunit alpha OS=Homo sapiens GN=DFFA PE=1 SV=1	O00273	S107	[["chain", "DNA fragmentation factor subunit alpha"]]	WAYNNSDGGTAWISQESFDVDETDSGAGLK		S14		S14:0.784	1	S17:0.106,D19:0.002,D21:0.000,Y3:0.000,S6:0.000,D7:0.000,T10:0.000,E22:0.000,T23:0.000,D24:0.000,S25:0.000,K30:0.000	3:13	HCD	0.000954308	58	183500	3	1100.79	-0.95	69	23760	Yes	NonT	S
Medium	Huntingtin-interacting protein 1 OS=Homo sapiens GN=HIP1 PE=1 SV=5	O00291	S921,K922	[["chain", "Huntingtin-interacting protein 1"], ["domain", "I/LWEQ"], ["region of interest", "Important for actin binding"]],[["chain", "Huntingtin-interacting protein 1"], ["domain", "I/LWEQ"], ["region of interest", "Important for actin binding"]]	FEELMVCSHEIAASTAQLVAASKVKADK	28	S22;K23	FALSE	S22:0.460,K23:0.460	2	K28:0.460,K25:0.161,E2:0.000,E3:0.000,C7:0.000,S8:0.000,H9:0.000,E10:0.000,S14:0.000,T15:0.000	1:9	HCD	9.59613	13	37850	2	1597.24	-0.34	86.026	33335	No	NonT	SK
High	Chloride intracellular channel protein 1 OS=Homo sapiens GN=CLIC1 PE=1 SV=4	O00299	K138	[["chain", "Chloride intracellular channel protein 1"], ["domain", "GST C-terminal"], ["helix", null]]	ALKVLDNYLTSPLPEEVDETSAEDEGVSQR	30	K3	FALSE	K3:1.000	1	Y8:0.000,T10:0.000,S11:0.000,E15:0.000,E16:0.000,D18:0.000,E19:0.000,T20:0.000,S21:0.000,E23:0.000,D24:0.000,E25:0.000,S28:0.000,R30:0.000	3:12	HCD	0.000132998	61	361100	3	1128.87	3.31	59.988	20533	No	NonT	K
Medium	Chloride intracellular channel protein 1 OS=Homo sapiens GN=CLIC1 PE=1 SV=4	O00299	E3	[["chain", "Chloride intracellular channel protein 1"], ["region of interest", "Required for insertion into the membrane"]]	AEEQPQVELFVK		E2		E2:0.476	1	E8:0.048,K12:0.000	1:6	HCD	0.0468483	30	765100	3	499.569	-2.65	63.295	27246	No	NonT	E
Medium	Chloride intracellular channel protein 1 OS=Homo sapiens GN=CLIC1 PE=1 SV=4	O00299	D226	[["chain", "Chloride intracellular channel protein 1"], ["domain", "GST C-terminal"], ["helix", null]]	EEFASTCPDDEEIELAYEQVAK		D10		D10:0.679	1	C7:0.077,D9:0.077,E11:0.077,T6:0.009,E2:0.001,E12:0.001,E1:0.000,E14:0.000,Y17:0.000,E18:0.000,K22:0.000	1:12	HCD	0.00428202	48	728600	4	649.779	2.28	63.474	18434	No	PHPT1	D
High	Chloride intracellular channel protein 1 OS=Homo sapiens GN=CLIC1 PE=1 SV=4	O00299	S221	[["chain", "Chloride intracellular channel protein 1"], ["domain", "GST C-terminal"]]	EEFASTCPDDEEIELAYEQVAK		S5		S5:0.388	1	T6:0.052,C7:0.052,D9:0.052,E11:0.052,E2:0.007,E12:0.007,E1:0.001,E14:0.000,Y17:0.000,E18:0.000,K22:0.000	3:12	HCD	0.00304948	50	339500	4	649.779	2.42	61.249	21971	No	PHPT1	S
High	Chloride intracellular channel protein 1 OS=Homo sapiens GN=CLIC1 PE=1 SV=4	O00299	S156	[["chain", "Chloride intracellular channel protein 1"], ["domain", "GST C-terminal"], ["modified residue", "Phosphoserine"]]	VLDNYLTSPLPEEVDETSAEDEGVSQR		S18		S18:0.686	1	T17:0.120,E13:0.022,E16:0.022,E20:0.022,D15:0.004,T7:0.001,S8:0.001,D21:0.001,D3:0.000,Y5:0.000,E22:0.000,S25:0.000,R27:0.000	3:14	HCD	0.0536141	37	152000	3	1024.79	0.64	65.721	24029	Yes	PHPT1	S
High	Chloride intracellular channel protein 1 OS=Homo sapiens GN=CLIC1 PE=1 SV=4	O00299	T155	[["chain", "Chloride intracellular channel protein 1"], ["domain", "GST C-terminal"]]	VLDNYLTSPLPEEVDETSAEDEGVSQR		T17		T17:0.674	1	E16:0.102,S18:0.102,E12:0.016,E13:0.003,E20:0.001,Y5:0.000,T7:0.000,S8:0.000,D21:0.000,D3:0.000,E22:0.000,S25:0.000,R27:0.000	2:13	HCD	0.0659252	36	386800	3	1024.79	0.04	65.503	23865	No	NonT	T
High	Aryl hydrocarbon receptor nuclear translocator-like protein 1 OS=Homo sapiens GN=ARNTL PE=1 SV=2	O00327	K40	[["chain", "Aryl hydrocarbon receptor nuclear translocator-like protein 1"], ["short sequence motif", "Nuclear localization signal"], ["splice variant", "In isoform MOP3."], ["splice variant", "In isoform BMAL1A and isoform 9."]]	KGSSTDYQESMDTDKDDPHGR	21	K1	FALSE	K1:0.459	1	S4:0.063,T5:0.009,D6:0.009,Y7:0.001,E9:0.000,S10:0.000,D12:0.000,T13:0.000,D14:0.000,K15:0.000,D16:0.000,D17:0.000,H19:0.000,R21:0.000	1:11	HCD	0.812071	25	26390	4	612.995	-0.42	21.631	2892	Yes	NonT	K
High	Aryl hydrocarbon receptor nuclear translocator-like protein 1 OS=Homo sapiens GN=ARNTL PE=1 SV=2	O00327	S42	[["chain", "Aryl hydrocarbon receptor nuclear translocator-like protein 1"], ["splice variant", "In isoform MOP3."], ["splice variant", "In isoform BMAL1A and isoform 9."]]	KGSSTDYQESMDTDKDDPHGR		S3		S3:0.199	1	T5:0.199,D6:0.199,Y7:0.199,K1:0.003,E9:0.000,S10:0.000,D12:0.000,T13:0.000,D14:0.000,K15:0.000,D16:0.000,D17:0.000,H19:0.000,R21:0.000	3:11	HCD	0.105013	34	15360	4	612.996	0.05	20.429	2665	Yes	NonT	S
Medium	Forkhead box protein N3 OS=Homo sapiens GN=FOXN3 PE=1 SV=1	O00409	H462	[["chain", "Forkhead box protein N3"]]	EAAGSLLHLAGIR		H8		H8:0.998	1	S5:0.000,E1:0.000	1:6	HCD	0.907514	13	378700	2	694.36	1.49	73.283	32750	No	PHPT1	H
High	Forkhead box protein N3 OS=Homo sapiens GN=FOXN3 PE=1 SV=1	O00409	S97,S83	[["chain", "Forkhead box protein N3"], ["modified residue", "Phosphoserine"]],[["chain", "Forkhead box protein N3"], ["modified residue", "Phosphoserine"]]	SVSPVQDLDDDTPPSPAHSDMPYDAR		S15;S1		S15:0.992,S1:0.885	2	H18:0.003,S19:0.003,D20:0.003,D7:0.000,Y23:0.000,D24:0.000,D9:0.000,D10:0.000,D11:0.000,T12:0.000,R26:0.000	2:13	HCD	0.00239113	53	0	3	991.393	-0.58	54.212	15551	No	PHPT1	S
High	Importin-5 OS=Homo sapiens GN=IPO5 PE=1 SV=4	O00410	D832	[["chain", "Importin-5"], ["repeat", "HEAT 18"]]	RQDEDYDEQVEESLQDEDDNDVYILTK		D18		D18:0.359	1	S13:0.054,D16:0.054,E17:0.054,D21:0.054,Y23:0.054,E12:0.009,E11:0.000,T26:0.000,K27:0.000,R1:0.000,D3:0.000,E4:0.000,D5:0.000,Y6:0.000,D7:0.000,E8:0.000	2:14	HCD	0.0814137	38	42820	3	1128.47	0.95	56.793	20234	No	NonT	D
High	Importin-5 OS=Homo sapiens GN=IPO5 PE=1 SV=4	O00410	D655	[["chain", "Importin-5"], ["repeat", "HEAT 15"]]	TASIKPEVALLDTQDMENMSDDDGWEFVNLGDQQSFGIK		D23		D23:0.657	1	D21:0.112,D22:0.112,D15:0.004,E17:0.004,E26:0.001,D12:0.000,T13:0.000,T1:0.000,S3:0.000,K5:0.000,E7:0.000,D32:0.000,S35:0.000,K39:0.000	1:14	HCD	4.43011e-05	72	231100	3	1475.33	0.14	81.898	23050	Yes	NonT	D
High	Importin-5 OS=Homo sapiens GN=IPO5 PE=1 SV=4	O00410	E658	[["chain", "Importin-5"], ["repeat", "HEAT 15"]]	TASIKPEVALLDTQDMENMSDDDGWEFVNLGDQQSFGIK		E26		E26:0.792	1	S20:0.024,D21:0.024,D22:0.024,E17:0.001,T1:0.000,S3:0.000,K5:0.000,E7:0.000,D12:0.000,T13:0.000,D15:0.000,D32:0.000,S35:0.000,K39:0.000	3:13	HCD	8.45054e-05	69	284500	3	1475.33	0.45	78.632	30739	Yes	NonT	E
High	Eukaryotic elongation factor 2 kinase OS=Homo sapiens GN=EEF2K PE=1 SV=2	O00418	E446	[["chain", "Eukaryotic elongation factor 2 kinase"]]	ESENSGDSGYPSEKRGELDDPEPR		E13		E13:0.973	1	Y10:0.004,K14:0.001,E1:0.000,S2:0.000,E3:0.000,S5:0.000,D7:0.000,S8:0.000,R15:0.000,E17:0.000,D19:0.000,D20:0.000,E22:0.000,R24:0.000	2:12	ETHCD	0.00294816	50	66930	3	910.711	0.12	27.183	5926	No	NonT	E
High	Eukaryotic elongation factor 2 kinase OS=Homo sapiens GN=EEF2K PE=1 SV=2	O00418	S445	[["chain", "Eukaryotic elongation factor 2 kinase"], ["modified residue", "Phosphoserine; by autocatalysis"]]	ESENSGDSGYPSEKRGELDDPEPR		S12		S12:0.488	1	Y10:0.017,K14:0.003,R15:0.003,E1:0.000,S2:0.000,E3:0.000,S5:0.000,D7:0.000,S8:0.000,E17:0.000,D19:0.000,D20:0.000,E22:0.000,R24:0.000	3:12	ETHCD	0.0213019	42	53230	3	910.711	0.32	28.075	4863	Yes	NonT	S
High	Eukaryotic elongation factor 2 kinase OS=Homo sapiens GN=EEF2K PE=1 SV=2	O00418	Y443	[["chain", "Eukaryotic elongation factor 2 kinase"]]	ESENSGDSGYPSEKRGELDDPEPR		Y10		Y10:0.433	1	S8:0.060,E13:0.060,K14:0.009,D7:0.001,R15:0.001,E17:0.001,D19:0.001,S5:0.000,E1:0.000,S2:0.000,E3:0.000,D20:0.000,E22:0.000,R24:0.000	1:12	HCD	0.140646	34	17100	3	910.709	-0.64	29.416	4814	No	NonT	Y
High	Eukaryotic elongation factor 2 kinase OS=Homo sapiens GN=EEF2K PE=1 SV=2	O00418	S470	[["chain", "Eukaryotic elongation factor 2 kinase"], ["modified residue", "Phosphoserine"]]	KYESDEDSLGSSGR		S4		S4:0.931	1	E3:0.004,E6:0.004,D7:0.000,K1:0.000,Y2:0.000,S8:0.000,S11:0.000,S12:0.000,R14:0.000	2:12	HCD	2.04301e-06	76	158400	2	805.323	0.4	22.394	3838	No	NonT	S
High	Dynamin-1-like protein OS=Homo sapiens GN=DNM1L PE=1 SV=2	O00429	S616	[["chain", "Dynamin-1-like protein"], ["region of interest", "Interaction with GSK3B"], ["modified residue", "Phosphoserine; by CDK1"], ["mutagenesis site", "Little effect on mitochondrial morphology. Translocated to mitochondria."]]	SKPIPIMPASPQKGHAVNLLDVPVPVAR		S10		S10:0.833	1	H15:0.025,S1:0.000,K2:0.000,D21:0.000,R28:0.000	2:1	HCD	0.284807	19	406600	4	753.662	0.1	52.413	28602	No	NonT	S
High	Dynamin-1-like protein OS=Homo sapiens GN=DNM1L PE=1 SV=2	O00429	S616	[["chain", "Dynamin-1-like protein"], ["region of interest", "Interaction with GSK3B"], ["modified residue", "Phosphoserine; by CDK1"], ["mutagenesis site", "Little effect on mitochondrial morphology. Translocated to mitochondria."]]	SKPIPIMPASPQK		S10		S10:0.912	1	S1:0.000,K2:0.000	2:3	HCD	0.00195103	40	325800	2	737.381	0.29	35.809	16725	Yes	NonT	S
High	RNA 3'-terminal phosphate cyclase OS=Homo sapiens GN=RTCA PE=1 SV=1	O00442	D237,E251	[["chain", "RNA 3'-terminal phosphate cyclase"]],[["chain", "RNA 3'-terminal phosphate cyclase"]]	DQAFGNGNGIIIIAETSTGCLFAGSSLGK		D1;E15		D1:0.999,E15:0.480	2	T18:0.032,S17:0.009,S25:0.000,S26:0.000,K29:0.000,C20:0.000	3:9	HCD	11.0024	14	115900	3	1020.13	0.8	34.754	9313	No	NonT	ED
Medium	Phosphatidylinositol 4-phosphate 3-kinase C2 domain-containing subunit alpha OS=Homo sapiens GN=PIK3C2A PE=1 SV=2	O00443	H880,K881	[["chain", "Phosphatidylinositol 4-phosphate 3-kinase C2 domain-containing subunit alpha"], ["domain", "PIK helical"], ["splice variant", "In isoform 2."]],[["chain", "Phosphatidylinositol 4-phosphate 3-kinase C2 domain-containing subunit alpha"], ["domain", "PIK helical"], ["splice variant", "In isoform 2."]]	LLDILHK	7	H6;K7	TRUE	H6:1.000,K7:1.000	2		1:1	HCD	1.98173	12	146400	2	506.239	1.46	59.992	31157	No	PHPT1	KH
Medium	Serine/threonine-protein kinase PLK4 OS=Homo sapiens GN=PLK4 PE=1 SV=3	O00444	T174,T184	[["chain", "Serine/threonine-protein kinase PLK4"], ["domain", "Protein kinase"]],[["chain", "Serine/threonine-protein kinase PLK4"], ["domain", "Protein kinase"]]	MPHEKHYTLCGTPNYISPEIATR		T12;T22		T12:0.725,T22:0.711	2	C10:0.134,S17:0.132,E19:0.132,R23:0.026,H6:0.002,Y7:0.002,T8:0.002,H3:0.001,K5:0.000,E4:0.000	2:11	HCD	21.027	11	0	4	705.309	0.26	37.797	10476	No	PHPT1	T
High	Interferon-related developmental regulator 1 OS=Homo sapiens GN=IFRD1 PE=1 SV=4	O00458	T355	[["chain", "Interferon-related developmental regulator 1"]]	DFPTETIKFGPER		T6		T6:0.993	1	K8:0.001,E12:0.000,R13:0.000,D1:0.000,T4:0.000	1:13	HCD	0.467621	21	166500	3	539.585	1.22	39.791	7413	Yes	NonT	T
Medium	Phosphatidylinositol 3-kinase regulatory subunit beta OS=Homo sapiens GN=PIK3R2 PE=1 SV=2	O00459	R199,T213	[["chain", "Phosphatidylinositol 3-kinase regulatory subunit beta"], ["domain", "Rho-GAP"], ["helix", null]],[["chain", "Phosphatidylinositol 3-kinase regulatory subunit beta"], ["domain", "Rho-GAP"], ["turn", null]]	ALREAAGPVGPALEPPTLPLHR	22	R3;T17	FALSE	R3:0.831,T17:0.818	2	E14:0.166,H21:0.008,R22:0.008	1:6	HCD	4.03327	10	678300	3	808.068	-1.87	54.093	21462	No	NonT	TR
High	Golgi integral membrane protein 4 OS=Homo sapiens GN=GOLIM4 PE=1 SV=1	O00461	D645	[["chain", "Golgi integral membrane protein 4"], ["topological domain", "Lumenal"], ["compositionally biased region", "Glu-rich"]]	ELEHNAEETYGENDENTDDKNNDGEEQEVR		D14		D14:0.294	1	Y10:0.069,E12:0.069,T17:0.069,D18:0.069,D19:0.069,H4:0.017,E7:0.017,T9:0.017,E1:0.004,E3:0.004,E8:0.004,K20:0.004,D23:0.000,E25:0.000,E26:0.000,E28:0.000,R30:0.000	3:12	HCD	14.1268	18	46150	3	1201.47	-0.56	28.316	4950	No	NonT	D
Medium	Golgi integral membrane protein 4 OS=Homo sapiens GN=GOLIM4 PE=1 SV=1	O00461	E632	[["chain", "Golgi integral membrane protein 4"], ["topological domain", "Lumenal"], ["compositionally biased region", "Glu-rich"]]	ELEHNAEETYGENDENTDDKNNDGEEQEVR		E1		E1:0.181	1	H4:0.181,Y10:0.181,E7:0.046,E8:0.046,T9:0.046,E12:0.046,D14:0.046,E15:0.046,T17:0.001,D18:0.000,D19:0.000,K20:0.000,D23:0.000,E26:0.000,E25:0.000,E28:0.000,R30:0.000	3:15	HCD	52.467	13	7544	3	1201.47	-0.8	28.038	3740	No	NonT	E
High	Golgi integral membrane protein 4 OS=Homo sapiens GN=GOLIM4 PE=1 SV=1	O00461	E639	[["chain", "Golgi integral membrane protein 4"], ["topological domain", "Lumenal"], ["compositionally biased region", "Glu-rich"]]	ELEHNAEETYGENDENTDDKNNDGEEQEVR		E8		E8:0.602	1	T9:0.127,Y10:0.127,H4:0.007,E12:0.007,E1:0.002,E3:0.002,D14:0.000,E15:0.000,T17:0.000,D18:0.000,D19:0.000,K20:0.000,D23:0.000,E25:0.000,E26:0.000,E28:0.000,R30:0.000	2:12	HCD	28.8481	15	32600	3	1201.47	-0.63	27.544	6091	No	NonT	E
Medium	Golgi integral membrane protein 4 OS=Homo sapiens GN=GOLIM4 PE=1 SV=1	O00461	T648	[["chain", "Golgi integral membrane protein 4"], ["topological domain", "Lumenal"], ["compositionally biased region", "Glu-rich"]]	ELEHNAEETYGENDENTDDKNNDGEEQEVR		T17		T17:0.219	1	D19:0.219,K20:0.219,D23:0.056,D14:0.015,E15:0.015,E25:0.015,E26:0.015,E28:0.005,E12:0.002,R30:0.002,E1:0.000,E3:0.000,T9:0.000,Y10:0.000,H4:0.000,E7:0.000,E8:0.000	3:14	HCD	48.2249	13	21250	3	1201.47	-0.9	28.057	3414	No	NonT	T
High	Golgi integral membrane protein 4 OS=Homo sapiens GN=GOLIM4 PE=1 SV=1	O00461	D489	[["chain", "Golgi integral membrane protein 4"], ["topological domain", "Lumenal"], ["compositionally biased region", "Glu-rich"], ["compositionally biased region", "Gln-rich"]]	QQAHYDAMDNDIVQGAEDQGIQGEEGAYER		D11		D11:0.956	1	E17:0.020,D18:0.003,D6:0.000,H4:0.000,Y5:0.000,E24:0.000,E25:0.000,Y28:0.000,E29:0.000,R30:0.000	3:13	HCD	1.41409e-06	86	560100	3	1139.8	-1.54	51.787	13072	No	NonT	D
High	Golgi integral membrane protein 4 OS=Homo sapiens GN=GOLIM4 PE=1 SV=1	O00461	D489,D487	[["chain", "Golgi integral membrane protein 4"], ["topological domain", "Lumenal"], ["compositionally biased region", "Glu-rich"], ["compositionally biased region", "Gln-rich"]],[["chain", "Golgi integral membrane protein 4"], ["topological domain", "Lumenal"], ["compositionally biased region", "Glu-rich"], ["compositionally biased region", "Gln-rich"]]	QQAHYDAMDNDIVQGAEDQGIQGEEGAYER		D11;D9		D11:0.978,D9:0.854	2	H4:0.019,Y5:0.019,E17:0.001,D18:0.000,E24:0.000,E25:0.000,Y28:0.000,E29:0.000,R30:0.000	1:16	HCD	0.003283	54	247600	3	1166.45	-2.39	59.319	13091	Yes	PHPT1	D
High	Golgi integral membrane protein 4 OS=Homo sapiens GN=GOLIM4 PE=1 SV=1	O00461	D484,D489	[["chain", "Golgi integral membrane protein 4"], ["topological domain", "Lumenal"], ["compositionally biased region", "Glu-rich"], ["compositionally biased region", "Gln-rich"]],[["chain", "Golgi integral membrane protein 4"], ["topological domain", "Lumenal"], ["compositionally biased region", "Glu-rich"], ["compositionally biased region", "Gln-rich"]]	QQAHYDAMDNDIVQGAEDQGIQGEEGAYER		D6;D11		D6:0.500,D11:0.450	2	Y5:0.448,H4:0.118,E17:0.018,D18:0.017,E24:0.000,E25:0.000,Y28:0.000,E29:0.000,R30:0.000	1:16	ETHCD	1.62862	27	166900	3	1166.45	-2.46	59.721	10568	No	NonT	D
High	Golgi integral membrane protein 4 OS=Homo sapiens GN=GOLIM4 PE=1 SV=1	O00461	D487	[["chain", "Golgi integral membrane protein 4"], ["topological domain", "Lumenal"], ["compositionally biased region", "Glu-rich"], ["compositionally biased region", "Gln-rich"]]	QQAHYDAMDNDIVQGAEDQGIQGEEGAYER		D9		D9:0.998	1	D6:0.000,H4:0.000,Y5:0.000,E17:0.000,D18:0.000,E24:0.000,E25:0.000,Y28:0.000,E29:0.000,R30:0.000	1:14	HCD	3.34175e-05	73	336800	3	1139.8	-1.15	54.051	10523	Yes	NonT	D
High	Golgi integral membrane protein 4 OS=Homo sapiens GN=GOLIM4 PE=1 SV=1	O00461	E495	[["chain", "Golgi integral membrane protein 4"], ["topological domain", "Lumenal"], ["compositionally biased region", "Glu-rich"], ["compositionally biased region", "Gln-rich"]]	QQAHYDAMDNDIVQGAEDQGIQGEEGAYER		E17		E17:0.881	1	D11:0.002,D9:0.000,H4:0.000,Y5:0.000,D6:0.000,E24:0.000,E25:0.000,Y28:0.000,E29:0.000,R30:0.000	3:13	HCD	1.38737e-07	97	87740	3	1139.8	-1.47	51.304	14042	Yes	PHPT1	E
High	Golgi integral membrane protein 4 OS=Homo sapiens GN=GOLIM4 PE=1 SV=1	O00461	E495,D496	[["chain", "Golgi integral membrane protein 4"], ["topological domain", "Lumenal"], ["compositionally biased region", "Glu-rich"], ["compositionally biased region", "Gln-rich"]],[["chain", "Golgi integral membrane protein 4"], ["topological domain", "Lumenal"], ["compositionally biased region", "Glu-rich"], ["compositionally biased region", "Gln-rich"]]	QQAHYDAMDNDIVQGAEDQGIQGEEGAYER		E17;D18		E17:0.999,D18:0.998	2	E24:0.001,D9:0.001,H4:0.000,Y5:0.000,D6:0.000,E25:0.000,Y28:0.000,E29:0.000,R30:0.000	3:15	HCD	0.00409547	53	340800	3	1166.45	-2.19	56.468	16941	Yes	NonT	ED
High	Golgi integral membrane protein 4 OS=Homo sapiens GN=GOLIM4 PE=1 SV=1	O00461	H482	[["chain", "Golgi integral membrane protein 4"], ["topological domain", "Lumenal"], ["compositionally biased region", "Glu-rich"], ["compositionally biased region", "Gln-rich"]]	QQAHYDAMDNDIVQGAEDQGIQGEEGAYER		H4		H4:0.388	1	D6:0.074,D9:0.074,D11:0.074,E17:0.001,D18:0.000,E24:0.000,E25:0.000,Y28:0.000,E29:0.000,R30:0.000	3:13	HCD	7.02727	20	103300	3	1139.8	-1.79	60.125	17819	No	NonT	H
Medium	TNF receptor-associated factor 5 OS=Homo sapiens GN=TRAF5 PE=1 SV=2	O00463	K143	[["chain", "TNF receptor-associated factor 5"], ["zinc finger region", "TRAF-type 1"], ["splice variant", "In isoform 3."]]	YQDHLQQCLFQPVQCSNEK	19	K19	TRUE	K19:0.841	1	S16:0.019,C15:0.019,Y1:0.000,D3:0.000,H4:0.000,C8:0.000	1:7	HCD	15.426	11	110500	4	612.014	-0.21	75.961	33708	No	PHPT1	K
High	Homeobox protein Meis1 OS=Homo sapiens GN=MEIS1 PE=1 SV=1	O00470	K195	[["chain", "Homeobox protein Meis1"], ["compositionally biased region", "Ser/Thr-rich"]]	MPIDLVIDDREGGSKSDSEDITR	23	K15	FALSE	K15:0.301	1	D17:0.301,S14:0.040,S18:0.040,R10:0.006,E11:0.006,E19:0.006,D8:0.001,D9:0.001,D20:0.001,D4:0.000,T22:0.000,R23:0.000	3:11	HCD	0.0151161	40	580400	3	876.734	0.16	51.152	16979	No	NonT	K
High	Homeobox protein Meis1 OS=Homo sapiens GN=MEIS1 PE=1 SV=1	O00470	D197	[["chain", "Homeobox protein Meis1"], ["compositionally biased region", "Ser/Thr-rich"]]	MPIDLVIDDREGGSKSDSEDITR		D17		D17:0.733	1	S16:0.082,S18:0.082,S14:0.010,E19:0.010,D20:0.001,T22:0.000,D4:0.000,D8:0.000,D9:0.000,R10:0.000,E11:0.000,R23:0.000	2:11	HCD	0.00262602	48	834700	3	876.733	-0.12	49.801	17808	Yes	NonT	D
High	Homeobox protein Meis1 OS=Homo sapiens GN=MEIS1 PE=1 SV=1	O00470	S196	[["chain", "Homeobox protein Meis1"], ["compositionally biased region", "Ser/Thr-rich"]]	MPIDLVIDDREGGSKSDSEDITR		S16		S16:0.986	1	K15:0.002,D4:0.000,D8:0.000,D9:0.000,R10:0.000,E11:0.000,S14:0.000,S18:0.000,E19:0.000,D20:0.000,T22:0.000,R23:0.000	3:11	ETHCD	1.73956e-08	100	580400	3	876.734	0.16	51.162	16981	Yes	NonT	S
High	Homeobox protein Meis1 OS=Homo sapiens GN=MEIS1 PE=1 SV=1	O00470	S198	[["chain", "Homeobox protein Meis1"], ["compositionally biased region", "Ser/Thr-rich"]]	MPIDLVIDDREGGSKSDSEDITR		S18		S18:0.954	1	E19:0.021,S16:0.003,K15:0.001,D20:0.001,D4:0.000,D8:0.000,D9:0.000,R10:0.000,E11:0.000,S14:0.000,T22:0.000,R23:0.000	2:11	ETHCD	0.000521679	55	0	4	657.801	-0.31	49.757	17793	No	NonT	S
Medium	Homeobox protein Meis1 OS=Homo sapiens GN=MEIS1 PE=1 SV=1	O00470	S245	[["chain", "Homeobox protein Meis1"], ["compositionally biased region", "Asp/Glu-rich (acidic)"]]	SGGTPGPSSGGHTSHSGDNSSEQGDGLDNSVASPSTGDDDDPDKDK		S21		S21:0.346	1	S20:0.092,D25:0.092,T13:0.026,S14:0.026,D28:0.026,S30:0.026,H12:0.007,H15:0.007,S9:0.002,S16:0.002,S8:0.001,D18:0.001,T4:0.000,S33:0.000,T36:0.000,D38:0.000,S1:0.000,S35:0.000,D39:0.000,D40:0.000,D41:0.000,D43:0.000,K44:0.000,D45:0.000,K46:0.000	2:13	HCD	66.1315	13	0	4	1127.7	0.09	26.513	4433	No	NonT	S
High	Exocyst complex component 5 OS=Homo sapiens GN=EXOC5 PE=1 SV=1	O00471	E6	[["chain", "Exocyst complex component 5"]]	ATTAELFEEPFVADEYIER		E5		E5:0.885	1	T2:0.011,E8:0.011,E9:0.000,D14:0.000,E15:0.000,Y16:0.000,E18:0.000,R19:0.000	2:10	HCD	1.88603	18	84300	3	770.677	-0.91	82.639	38016	No	NonT	E
High	Exocyst complex component 5 OS=Homo sapiens GN=EXOC5 PE=1 SV=1	O00471	E9	[["chain", "Exocyst complex component 5"]]	ATTAELFEEPFVADEYIER		E8		E8:0.866	1	T2:0.012,E5:0.012,E9:0.012,D14:0.000,E15:0.000,Y16:0.000,E18:0.000,R19:0.000	1:10	HCD	6.54586	13	365200	3	770.675	-1.75	86.02	33575	No	NonT	E
High	Exocyst complex component 5 OS=Homo sapiens GN=EXOC5 PE=1 SV=1	O00471	T3	[["chain", "Exocyst complex component 5"]]	ATTAELFEEPFVADEYIER		T2		T2:0.322	1	E5:0.322,E8:0.033,E9:0.000,D14:0.000,E15:0.000,Y16:0.000,E18:0.000,R19:0.000	3:10	HCD	0.237338	28	188200	3	770.675	-1.67	83.316	38924	Yes	NonT	T
High	Exocyst complex component 5 OS=Homo sapiens GN=EXOC5 PE=1 SV=1	O00471	T4	[["chain", "Exocyst complex component 5"]]	ATTAELFEEPFVADEYIER		T3		T3:0.914	1	E5:0.007,E8:0.001,E9:0.000,D14:0.000,E15:0.000,Y16:0.000,E18:0.000,R19:0.000	1:10	HCD	0.235948	28	109200	3	770.675	-1.49	85.744	33201	No	PHPT1	T
High	Zinc finger protein 593 OS=Homo sapiens GN=ZNF593 PE=1 SV=2	O00488	T132	[["chain", "Zinc finger protein 593"]]	LAVPTEVSTEVPEMDTST		T16		T16:0.324	1	T18:0.324,D15:0.028,T5:0.000,E6:0.000,S8:0.000,T9:0.000,E10:0.000,E13:0.000	1:12	HCD	0.327032	25	217100	2	993.437	-0.08	73.807	21855	No	NonT	T
High	Zinc finger protein 593 OS=Homo sapiens GN=ZNF593 PE=1 SV=2	O00488	T134	[["chain", "Zinc finger protein 593"]]	RLAVPTEVSTEVPEMDTST		T19		T19:0.823	1	S18:0.084,D16:0.009,E14:0.000,R1:0.000,T6:0.000,E7:0.000,S9:0.000,T10:0.000,E11:0.000	3:11	HCD	0.0525457	33	222200	2	1071.49	0.69	59.677	21965	No	NonT	T
High	Myc box-dependent-interacting protein 1 OS=Homo sapiens GN=BIN1 PE=1 SV=1	O00499	K295	[["chain", "Myc box-dependent-interacting protein 1"]]	GNKSPSPPDGSPAATPEIR	19	K3	FALSE	K3:0.779	1	S6:0.110,D9:0.000,S11:0.000,T15:0.000,E17:0.000,R19:0.000	1:6	HCD	0.29096	24	82780	3	653.305	-0.05	31.929	8836	No	NonT	K
High	Myc box-dependent-interacting protein 1 OS=Homo sapiens GN=BIN1 PE=1 SV=1	O00499	K330	[["chain", "Myc box-dependent-interacting protein 1"]]	VNHEPEPAGGATPGATLPKSPSQLR	25	K19	FALSE	K19:0.462	1	S22:0.066,R25:0.010,T16:0.000,H3:0.000,E4:0.000,E6:0.000,T12:0.000	3:6	HCD	0.0936651	28	50130	3	864.426	0.43	35.152	9665	No	NonT	K
High	Myc box-dependent-interacting protein 1 OS=Homo sapiens GN=BIN1 PE=1 SV=1	O00499	S303,S298	[["chain", "Myc box-dependent-interacting protein 1"], ["modified residue", "Phosphoserine"]],[["chain", "Myc box-dependent-interacting protein 1"], ["modified residue", "Phosphoserine"]]	GNKSPSPPDGSPAATPEIR		S11;S6		S11:0.992,S6:0.983	2	K3:0.008,S4:0.008,T15:0.000,E17:0.000,R19:0.000	2:8	HCD	0.00273715	46	147300	3	679.963	0.83	34.549	11031	No	NonT	S
High	Myc box-dependent-interacting protein 1 OS=Homo sapiens GN=BIN1 PE=1 SV=1	O00499	D301,S296	[["chain", "Myc box-dependent-interacting protein 1"]],[["chain", "Myc box-dependent-interacting protein 1"], ["modified residue", "Phosphoserine"]]	SPSPPDGSPAATPEIR		D6;S1		D6:0.963,S1:0.505	2	S8:0.026,T12:0.000,R16:0.000,E14:0.000	1:9	HCD	5.79553	12	49810	2	869.858	-0.15	47.85	12622	Yes	PHPT1	SD
High	Myc box-dependent-interacting protein 1 OS=Homo sapiens GN=BIN1 PE=1 SV=1	O00499	S296,S298	[["chain", "Myc box-dependent-interacting protein 1"], ["modified residue", "Phosphoserine"]],[["chain", "Myc box-dependent-interacting protein 1"], ["modified residue", "Phosphoserine"]]	SPSPPDGSPAATPEIR		S1;S3		S1:0.500,S3:0.500	2	S8:0.500,T12:0.000,E14:0.000,R16:0.000	1:9	HCD	0.49017	23	102600	2	869.857	-0.46	47.957	12350	No	NonT	S
High	Myc box-dependent-interacting protein 1 OS=Homo sapiens GN=BIN1 PE=1 SV=1	O00499	S298,S303	[["chain", "Myc box-dependent-interacting protein 1"], ["modified residue", "Phosphoserine"]],[["chain", "Myc box-dependent-interacting protein 1"], ["modified residue", "Phosphoserine"]]	SPSPPDGSPAATPEIR		S3;S8		S3:0.999,S8:0.925	2	S1:0.001,T12:0.000,E14:0.000,R16:0.000	2:9	HCD	0.000486526	53	309500	2	869.859	0.62	45.813	15891	No	PHPT1	S
Medium	Myc box-dependent-interacting protein 1 OS=Homo sapiens GN=BIN1 PE=1 SV=1	O00499	S298,T307	[["chain", "Myc box-dependent-interacting protein 1"], ["modified residue", "Phosphoserine"]],[["chain", "Myc box-dependent-interacting protein 1"], ["modified residue", "Phosphothreonine"]]	SPSPPDGSPAATPEIR		S3;T12		S3:0.965,T12:0.664	2	E14:0.111,R16:0.111,D6:0.033,S1:0.006	2:9	ETHCD	0.598558	22	309500	2	869.859	0.62	45.821	15893	No	PHPT1	TS
Medium	Myc box-dependent-interacting protein 1 OS=Homo sapiens GN=BIN1 PE=1 SV=1	O00499	S303,S298	[["chain", "Myc box-dependent-interacting protein 1"], ["modified residue", "Phosphoserine"]],[["chain", "Myc box-dependent-interacting protein 1"], ["modified residue", "Phosphoserine"]]	SPSPPDGSPAATPEIR		S8;S3		S8:0.889,S3:0.889	2	S1:0.111,T12:0.000,E14:0.000,R16:0.000	3:9	HCD	8.01202	11	125200	2	869.858	-0.11	46.221	15266	No	NonT	S
High	Myc box-dependent-interacting protein 1 OS=Homo sapiens GN=BIN1 PE=1 SV=1	O00499	R336	[["chain", "Myc box-dependent-interacting protein 1"], ["splice variant", "In isoform BIN1-10-13 and isoform BIN1-13."], ["splice variant", "In isoform II3 and isoform BIN1."], ["splice variant", "In isoform IIC1 and isoform IIC2."], ["splice variant", "In isoform IID."]]	VNHEPEPAGGATPGATLPKSPSQLR	25	R25	TRUE	R25:0.908	1	K19:0.007,S22:0.007,H3:0.000,E4:0.000,E6:0.000,T12:0.000,T16:0.000	1:5	HCD	7.30789e-05	60	752100	3	864.425	0.05	34.922	11655	Yes	PHPT1	R
High	Myc box-dependent-interacting protein 1 OS=Homo sapiens GN=BIN1 PE=1 SV=1	O00499	S331	[["chain", "Myc box-dependent-interacting protein 1"], ["modified residue", "Phosphoserine"]]	VNHEPEPAGGATPGATLPKSPSQLR		S20		S20:0.832	1	R25:0.080,K19:0.008,H3:0.000,E4:0.000,E6:0.000,T12:0.000,T16:0.000	1:5	HCD	0.000166204	57	677100	3	864.423	-0.8	35.488	11921	Yes	NonT	S
High	Importin subunit alpha-4 OS=Homo sapiens GN=KPNA3 PE=1 SV=2	O00505	D59	[["chain", "Importin subunit alpha-4"]]	NVPQEESLEDSDVDADFK		D10		D10:0.459	1	D12:0.058,S7:0.008,E9:0.008,D14:0.008,E6:0.000,D16:0.000,E5:0.000,K18:0.000	3:15	HCD	0.94444	23	0	2	1058.93	-0.37	50.354	8011	No	PHPT1	D
High	Importin subunit alpha-4 OS=Homo sapiens GN=KPNA3 PE=1 SV=2	O00505	D61	[["chain", "Importin subunit alpha-4"]]	NVPQEESLEDSDVDADFK		D12		D12:0.913	1	D10:0.006,D14:0.006,E9:0.001,D16:0.001,E5:0.000,E6:0.000,S7:0.000,K18:0.000	2:15	HCD	8.64832e-06	73	392900	2	1058.93	0.49	52.703	8430	No	PHPT1	D
High	Importin subunit alpha-4 OS=Homo sapiens GN=KPNA3 PE=1 SV=2	O00505	E58	[["chain", "Importin subunit alpha-4"], ["domain", "IBB"]]	NVPQEESLEDSDVDADFK		E9		E9:0.832	1	D12:0.076,S7:0.007,D10:0.007,E6:0.001,D14:0.001,E5:0.000,D16:0.000,K18:0.000	1:16	HCD	0.00698034	44	0	2	1058.93	-1.64	52.139	8755	Yes	NonT	E
High	Importin subunit alpha-4 OS=Homo sapiens GN=KPNA3 PE=1 SV=2	O00505	S60	[["chain", "Importin subunit alpha-4"], ["modified residue", "Phosphoserine"]]	NVPQEESLEDSDVDADFK		S11		S11:0.916	1	D10:0.006,D14:0.006,E9:0.000,E5:0.000,E6:0.000,S7:0.000,D16:0.000,K18:0.000	3:15	HCD	1.22874e-07	92	299500	2	1058.93	-0.54	50.482	13566	Yes	NonT	S
High	Importin subunit alpha-4 OS=Homo sapiens GN=KPNA3 PE=1 SV=2	O00505	S56	[["chain", "Importin subunit alpha-4"], ["domain", "IBB"], ["modified residue", "Phosphoserine"]]	NVPQEESLEDSDVDADFK		S7		S7:0.902	1	E5:0.008,E9:0.008,S11:0.001,D10:0.000,D12:0.000,D14:0.000,D16:0.000,K18:0.000	2:15	HCD	1.48132e-06	81	548300	2	1058.93	0.67	52.437	8282	Yes	PHPT1	S
High	Importin subunit alpha-4 OS=Homo sapiens GN=KPNA3 PE=1 SV=2	O00505	D59	[["chain", "Importin subunit alpha-4"]]	RNVPQEESLEDSDVDADFK		D11		D11:0.463	1	D13:0.065,E10:0.010,D15:0.000,R1:0.000,E6:0.000,E7:0.000,S8:0.000,D17:0.000,K19:0.000	1:15	HCD	1.15022	22	24580	3	758.326	0.27	43.906	7889	No	NonT	D
High	Importin subunit alpha-4 OS=Homo sapiens GN=KPNA3 PE=1 SV=2	O00505	D61	[["chain", "Importin subunit alpha-4"]]	RNVPQEESLEDSDVDADFK		D13		D13:0.776	1	D15:0.094,E10:0.012,D11:0.012,D17:0.012,K19:0.000,R1:0.000,E6:0.000,E7:0.000,S8:0.000	2:14	HCD	3.56683	17	39460	3	758.324	-0.35	41.424	11189	No	NonT	D
High	Importin subunit alpha-4 OS=Homo sapiens GN=KPNA3 PE=1 SV=2	O00505	S60	[["chain", "Importin subunit alpha-4"], ["modified residue", "Phosphoserine"]]	RNVPQEESLEDSDVDADFK		S12		S12:0.813	1	D13:0.088,D15:0.010,E10:0.000,D17:0.000,R1:0.000,E6:0.000,E7:0.000,S8:0.000,K19:0.000	3:15	HCD	0.00321529	48	108400	3	758.324	-0.32	42.159	9638	No	NonT	S
Medium	Pescadillo homolog OS=Homo sapiens GN=PES1 PE=1 SV=1	O00541	R560	[["chain", "Pescadillo homolog"], ["region of interest", "Required for 28S ribosomal RNA processing"]]	KIREANK	7	R3	FALSE	R3:0.918	1	K1:0.007,K7:0.000	1:11	HCD	0.0940885	22	14200	2	469.745	0.57	17.897	2094	No	NonT	R
Medium	Pescadillo homolog OS=Homo sapiens GN=PES1 PE=1 SV=1	O00541	T515	[["chain", "Pescadillo homolog"], ["compositionally biased region", "Glu-rich"]]	VMAGTLKLEDK		T5		T5:1.000	1	E9:0.000,D10:0.000,K11:0.000	3:1	HCD	0.0647512	25	608000	2	642.823	4.23	49.412	26599	No	NonT	T
Medium	Receptor-binding cancer antigen expressed on SiSo cells OS=Homo sapiens GN=EBAG9 PE=1 SV=1	O00559	T41,T45	[["chain", "Receptor-binding cancer antigen expressed on SiSo cells"], ["topological domain", "Cytoplasmic"], ["modified residue", "Phosphothreonine"]],[["chain", "Receptor-binding cancer antigen expressed on SiSo cells"], ["topological domain", "Cytoplasmic"]]	KLSGDQITLPTTVDYSSVPK		T8;T12		T8:0.994,T12:0.745	2	D14:0.109,Y15:0.017,S16:0.017,S17:0.003,S3:0.001,D5:0.001,K1:0.000,K20:0.000	3:8	HCD	4.63238	14	252200	3	770.359	-1.27	29.014	8648	No	NonT	T
High	Receptor-binding cancer antigen expressed on SiSo cells OS=Homo sapiens GN=EBAG9 PE=1 SV=1	O00559	D38	[["chain", "Receptor-binding cancer antigen expressed on SiSo cells"], ["topological domain", "Cytoplasmic"]]	LSGDQITLPTTVDYSSVPK		D4		D4:0.885	1	T7:0.012,T10:0.002,T11:0.000,D13:0.000,Y14:0.000,S15:0.000,S16:0.000,K19:0.000	1:6	HCD	3.22791	13	723300	3	701.004	-1.91	54.335	21637	No	NonT	D
High	Receptor-binding cancer antigen expressed on SiSo cells OS=Homo sapiens GN=EBAG9 PE=1 SV=1	O00559	T61	[["chain", "Receptor-binding cancer antigen expressed on SiSo cells"], ["topological domain", "Cytoplasmic"]]	QTDVEEWTSWDEDAPTSVK		T8		T8:0.395	1	E6:0.062,D11:0.062,E12:0.062,E5:0.011,D13:0.011,D3:0.002,T2:0.000,T16:0.000,S17:0.000,K19:0.000	3:14	HCD	3.87	18	62900	2	1151.97	-0.33	60.706	18762	No	NonT	T
High	U3 small nucleolar ribonucleoprotein protein MPP10 OS=Homo sapiens GN=MPHOSPH10 PE=1 SV=2	O00566	S167,S163	[["chain", "U3 small nucleolar ribonucleoprotein protein MPP10"], ["modified residue", "Phosphoserine"]],[["chain", "U3 small nucleolar ribonucleoprotein protein MPP10"], ["modified residue", "Phosphoserine"]]	SDLRKSPVFSDEDSDLDFDISK		S10;S6		S10:0.865,S6:0.707	2	D2:0.093,R4:0.093,K5:0.093,E12:0.016,S1:0.013,D13:0.003,S14:0.000,D15:0.000,D17:0.000,D19:0.000,S21:0.000,K22:0.000	3:15	HCD	0.13149	33	138400	3	892.376	-0.2	55.886	16584	No	NonT	S
High	U3 small nucleolar ribonucleoprotein protein MPP10 OS=Homo sapiens GN=MPHOSPH10 PE=1 SV=2	O00566	S163,S167	[["chain", "U3 small nucleolar ribonucleoprotein protein MPP10"], ["modified residue", "Phosphoserine"]],[["chain", "U3 small nucleolar ribonucleoprotein protein MPP10"], ["modified residue", "Phosphoserine"]]	SDLRKSPVFSDEDSDLDFDISK		S6;S10		S6:0.972,S10:0.868	2	K5:0.018,E12:0.016,S1:0.005,D2:0.005,R4:0.003,D13:0.000,S14:0.000,D15:0.000,D17:0.000,D19:0.000,S21:0.000,K22:0.000	1:15	HCD	0.00588693	47	95840	3	892.376	-0.52	58.46	11367	No	NonT	S
Medium	U3 small nucleolar ribonucleoprotein protein MPP10 OS=Homo sapiens GN=MPHOSPH10 PE=1 SV=2	O00566	S163,S167	[["chain", "U3 small nucleolar ribonucleoprotein protein MPP10"], ["modified residue", "Phosphoserine"]],[["chain", "U3 small nucleolar ribonucleoprotein protein MPP10"], ["modified residue", "Phosphoserine"]]	SPVFSDEDSDLDFDISKLEQQSK		S1;S5		S1:0.998,S5:0.196	2	E7:0.195,D8:0.195,S9:0.195,D10:0.024,D12:0.000,D14:0.000,S16:0.000,K17:0.000,E19:0.000,S22:0.000,K23:0.000	1:15	HCD	18.0434	13	75240	3	930.386	-0.67	77.529	18970	No	NonT	S
High	U3 small nucleolar ribonucleoprotein protein MPP10 OS=Homo sapiens GN=MPHOSPH10 PE=1 SV=2	O00566	S167	[["chain", "U3 small nucleolar ribonucleoprotein protein MPP10"], ["modified residue", "Phosphoserine"]]	SPVFSDEDSDLDFDISK		S5		S5:0.820	1	S1:0.019,E7:0.019,D8:0.019,S9:0.003,D10:0.003,D12:0.000,D14:0.000,S16:0.000,K17:0.000	1:14	HCD	0.198455	29	38260	2	998.408	-0.54	69.403	19172	No	PHPT1	S
Medium	U3 small nucleolar ribonucleoprotein protein MPP10 OS=Homo sapiens GN=MPHOSPH10 PE=1 SV=2	O00566	S648	[["chain", "U3 small nucleolar ribonucleoprotein protein MPP10"], ["coiled-coil region", null]]	SSQAFFSKLQDQVK		S7		S7:0.924	1	S1:0.000,S2:0.000,D11:0.000,K14:0.000	1:10	HCD	1.48539	14	75470	3	564.937	-0.71	33.378	6764	No	NonT	S
High	Nucleolar protein 56 OS=Homo sapiens GN=NOP56 PE=1 SV=4	O00567	D521	[["chain", "Nucleolar protein 56"], ["compositionally biased region", "Lys-rich"]]	EELMSSDLEETAGSTSIPKR		D7		D7:0.885	1	S6:0.058,E1:0.000,E2:0.000,E9:0.000,E10:0.000,T11:0.000,S14:0.000,T15:0.000,S16:0.000,K19:0.000,R20:0.000	1:10	HCD	4.46036e-05	64	441000	3	754.006	-0.4	48.29	12191	No	NonT	D
High	Nucleolar protein 56 OS=Homo sapiens GN=NOP56 PE=1 SV=4	O00567	S519	[["chain", "Nucleolar protein 56"], ["compositionally biased region", "Lys-rich"], ["modified residue", "Phosphoserine"]]	EELMSSDLEETAGSTSIPKR		S5		S5:0.480	1	D7:0.040,E1:0.000,E2:0.000,E9:0.000,E10:0.000,T11:0.000,S14:0.000,T15:0.000,S16:0.000,K19:0.000,R20:0.000	1:10	HCD	2.38587e-06	77	449700	3	754.006	-0.13	47.957	12014	Yes	PHPT1	S
High	Nucleolar protein 56 OS=Homo sapiens GN=NOP56 PE=1 SV=4	O00567	S519	[["chain", "Nucleolar protein 56"], ["compositionally biased region", "Lys-rich"], ["modified residue", "Phosphoserine"]]	EELMSSDLEETAGSTSIPK		S5		S5:0.480	1	D7:0.039,E1:0.000,E2:0.000,E9:0.000,E10:0.000,T11:0.000,S14:0.000,T15:0.000,S16:0.000,K19:0.000	1:11	HCD	8.87113e-08	92	2999000	2	1052.45	-0.39	57.575	16958	Yes	PHPT1	S
Medium	Nucleolar protein 56 OS=Homo sapiens GN=NOP56 PE=1 SV=4	O00567	D521	[["chain", "Nucleolar protein 56"], ["compositionally biased region", "Lys-rich"]]	KSFSKEELMSSDLEETAGSTSIPK		D12		D12:0.787	1	S10:0.029,E14:0.029,E15:0.006,S2:0.001,T16:0.001,K1:0.000,S4:0.000,K5:0.000,E6:0.000,E7:0.000,K24:0.000,S19:0.000,T20:0.000,S21:0.000	2:11	HCD	0.383818	26	299700	3	894.414	0.08	44.044	14390	No	NonT	D
High	Nucleolar protein 56 OS=Homo sapiens GN=NOP56 PE=1 SV=4	O00567	S519	[["chain", "Nucleolar protein 56"], ["compositionally biased region", "Lys-rich"], ["modified residue", "Phosphoserine"]]	KSFSKEELMSSDLEETAGSTSIPK		S10		S10:0.888	1	E7:0.002,D12:0.002,K1:0.000,S2:0.000,S4:0.000,K5:0.000,E6:0.000,E14:0.000,E15:0.000,T16:0.000,S19:0.000,T20:0.000,S21:0.000,K24:0.000	1:10	ETHCD	9.05027e-05	62	200500	3	894.414	-0.06	46.966	11634	Yes	NonT	S
High	Nucleolar protein 56 OS=Homo sapiens GN=NOP56 PE=1 SV=4	O00567	S520	[["chain", "Nucleolar protein 56"], ["compositionally biased region", "Lys-rich"], ["modified residue", "Phosphoserine"]]	KSFSKEELMSSDLEETAGSTSIPK		S11		S11:0.986	1	D12:0.001,E6:0.000,E7:0.000,K1:0.000,S2:0.000,S4:0.000,K5:0.000,E14:0.000,E15:0.000,T16:0.000,S19:0.000,T20:0.000,S21:0.000,K24:0.000	2:10	HCD	2.5439e-05	68	426300	3	894.413	-0.2	43.809	13469	Yes	NonT	S
High	Nucleolar protein 56 OS=Homo sapiens GN=NOP56 PE=1 SV=4	O00567	T316,Y321	[["chain", "Nucleolar protein 56"], ["domain", "Nop"]],[["chain", "Nucleolar protein 56"], ["domain", "Nop"]]	LIAHAGSLTNLAKYPASTVQILGAEK		T9;Y14		T9:0.976,Y14:0.621	2	T18:0.124,S17:0.124,S7:0.011,K26:0.007,H4:0.003,E25:0.002	3:3	HCD	3.18635	10	5392	3	942.81	-0.71	91.207	55286	No	NonT	YT
High	Nucleolar protein 56 OS=Homo sapiens GN=NOP56 PE=1 SV=4	O00567	E516	[["chain", "Nucleolar protein 56"], ["compositionally biased region", "Lys-rich"]]	SFSKEELMSSDLEETAGSTSIPKR		E6		E6:0.861	1	S10:0.067,E5:0.005,D11:0.001,S1:0.000,S3:0.000,K4:0.000,E13:0.000,E14:0.000,T15:0.000,S18:0.000,T19:0.000,S20:0.000,K23:0.000,R24:0.000	2:10	HCD	6.67913e-06	74	0	3	903.747	-0.64	44.075	13618	Yes	NonT	E
High	Nucleolar protein 56 OS=Homo sapiens GN=NOP56 PE=1 SV=4	O00567	S520	[["chain", "Nucleolar protein 56"], ["compositionally biased region", "Lys-rich"], ["modified residue", "Phosphoserine"]]	SFSKEELMSSDLEETAGSTSIPKR		S10		S10:0.998	1	D11:0.001,S1:0.000,S3:0.000,K4:0.000,E5:0.000,E6:0.000,E13:0.000,E14:0.000,T15:0.000,S18:0.000,T19:0.000,S20:0.000,K23:0.000,R24:0.000	2:10	ETHCD	7.70407e-06	73	0	3	903.747	-0.64	44.087	13620	Yes	NonT	S
High	Nucleolar protein 56 OS=Homo sapiens GN=NOP56 PE=1 SV=4	O00567	S519	[["chain", "Nucleolar protein 56"], ["compositionally biased region", "Lys-rich"], ["modified residue", "Phosphoserine"]]	SFSKEELMSSDLEETAGSTSIPKR		S9		S9:0.475	1	E6:0.041,E5:0.004,D11:0.004,S1:0.000,S3:0.000,K4:0.000,E13:0.000,E14:0.000,T15:0.000,S18:0.000,T19:0.000,S20:0.000,K23:0.000,R24:0.000	2:10	HCD	5.01424e-05	65	0	3	903.75	0.28	44.89	13786	Yes	PHPT1	S
High	Nucleolar protein 56 OS=Homo sapiens GN=NOP56 PE=1 SV=4	O00567	E523	[["chain", "Nucleolar protein 56"], ["compositionally biased region", "Lys-rich"]]	SFSKEELMSSDLEETAGSTSIPK		E13		E13:0.685	1	D11:0.139,E14:0.029,S9:0.006,T15:0.002,S1:0.000,S3:0.000,K4:0.000,E5:0.000,E6:0.000,S18:0.000,T19:0.000,S20:0.000,K23:0.000	1:11	ETHCD	0.0225978	39	1097000	2	1277.07	-1.21	53.038	13576	No	NonT	E
High	Nucleolar protein 56 OS=Homo sapiens GN=NOP56 PE=1 SV=4	O00567	S520	[["chain", "Nucleolar protein 56"], ["compositionally biased region", "Lys-rich"], ["modified residue", "Phosphoserine"]]	SFSKEELMSSDLEETAGSTSIPK		S10		S10:0.757	1	D11:0.120,E13:0.003,E14:0.000,S1:0.000,S3:0.000,K4:0.000,E5:0.000,E6:0.000,T15:0.000,S18:0.000,T19:0.000,S20:0.000,K23:0.000	3:11	ETHCD	3.50222e-06	77	280000	2	1277.07	0.41	51.764	17271	No	NonT	S
High	Nucleolar protein 56 OS=Homo sapiens GN=NOP56 PE=1 SV=4	O00567	S519	[["chain", "Nucleolar protein 56"], ["compositionally biased region", "Lys-rich"], ["modified residue", "Phosphoserine"]]	SFSKEELMSSDLEETAGSTSIPK		S9		S9:0.999	1	S10:0.001,D11:0.000,S1:0.000,S3:0.000,K4:0.000,E5:0.000,E13:0.000,E14:0.000,T15:0.000,S18:0.000,T19:0.000,S20:0.000,K23:0.000	3:11	HCD	3.16427e-07	87	1947000	2	1277.07	-0.07	50.966	15987	Yes	PHPT1	S
High	Nucleolar protein 56 OS=Homo sapiens GN=NOP56 PE=1 SV=4	O00567	S519,D521	[["chain", "Nucleolar protein 56"], ["compositionally biased region", "Lys-rich"], ["modified residue", "Phosphoserine"]],[["chain", "Nucleolar protein 56"], ["compositionally biased region", "Lys-rich"]]	SFSKEELMSSDLEETAGSTSIPK		S9;D11		S9:0.987,D11:0.895	2	E13:0.002,E6:0.000,S1:0.000,S3:0.000,K4:0.000,E5:0.000,E14:0.000,T15:0.000,S18:0.000,T19:0.000,S20:0.000,K23:0.000	3:13	HCD	0.0802432	35	201300	3	878.369	-0.84	56.05	15467	No	NonT	SD
High	ATP-dependent RNA helicase DDX3X OS=Homo sapiens GN=DDX3X PE=1 SV=3	O00571	D521	[["chain", "ATP-dependent RNA helicase DDX3X"], ["domain", "Helicase C-terminal"], ["region of interest", "Interaction with GSK3B"]]	HVINFDLPSDIEEYVHR		D10		D10:0.902	1	E12:0.001,D6:0.000,E13:0.000,H1:0.000,Y14:0.000,H16:0.000,R17:0.000	2:11	HCD	0.0811031	31	83370	3	721.668	-0.21	62.246	25285	No	NonT	D
High	ATP-dependent RNA helicase DDX3X OS=Homo sapiens GN=DDX3X PE=1 SV=3	O00571	D134	[["chain", "ATP-dependent RNA helicase DDX3X"], ["region of interest", "Required for TBK1 and IKBKE-dependent IFN-beta activation"], ["region of interest", "Interaction with GSK3B"]]	WCDKSDEDDWSKPLPPSER		D8		D8:0.457	1	D6:0.040,E7:0.040,S5:0.004,D3:0.000,K4:0.000,C2:0.000,S11:0.000,K12:0.000,S17:0.000,E18:0.000,R19:0.000	2:12	HCD	0.306588	29	169300	3	809.671	0.19	39.465	10603	No	PHPT1	D
High	Podocalyxin OS=Homo sapiens GN=PODXL PE=1 SV=2	O00592	E533	[["chain", "Podocalyxin"], ["topological domain", "Cytoplasmic"]]	KVVSLNGELGDSWIVPLDNLTKDDLDEEEDTHL		E8		E8:0.413	1	S4:0.084,S12:0.084,K1:0.004,D18:0.000,T21:0.000,K22:0.000,D23:0.000,D24:0.000,D26:0.000,E27:0.000,E28:0.000,E29:0.000,D30:0.000,T31:0.000,H32:0.000	3:13	HCD	0.66509	24	158100	4	947.949	-0.4	76.22	29017	Yes	NonT	E
High	Podocalyxin OS=Homo sapiens GN=PODXL PE=1 SV=2	O00592	S529	[["chain", "Podocalyxin"], ["topological domain", "Cytoplasmic"], ["modified residue", "Phosphoserine"]]	KVVSLNGELGDSWIVPLDNLTKDDLDEEEDTHL		S4		S4:0.499	1	K1:0.002,D11:0.000,S12:0.000,D18:0.000,T21:0.000,K22:0.000,D23:0.000,D24:0.000,D26:0.000,E27:0.000,E28:0.000,E29:0.000,D30:0.000,T31:0.000,H32:0.000	2:13	HCD	0.0167669	40	291700	4	947.951	0.13	74.739	30334	Yes	NonT	S
High	Podocalyxin OS=Homo sapiens GN=PODXL PE=1 SV=2	O00592	E521	[["chain", "Podocalyxin"], ["topological domain", "Cytoplasmic"]]	LTEELQTVENGYHDNPTLEVMETSSEMQEK		E26		E26:0.693	1	S25:0.124,T23:0.023,E29:0.023,E22:0.005,K30:0.005,T17:0.001,E19:0.001,T2:0.000,E3:0.000,E4:0.000,T7:0.000,E9:0.000,Y12:0.000,H13:0.000,D14:0.000	3:12	HCD	0.00294088	52	256500	3	1187.85	0.12	56.139	18470	Yes	PHPT1	E
High	Podocalyxin OS=Homo sapiens GN=PODXL PE=1 SV=2	O00592	E504	[["chain", "Podocalyxin"], ["topological domain", "Cytoplasmic"]]	LTEELQTVENGYHDNPTLEVMETSSEMQEK		E9		E9:0.563	1	H13:0.117,D14:0.117,T7:0.026,T17:0.026,E19:0.006,T23:0.006,S24:0.006,S25:0.006,E26:0.006,E3:0.002,E4:0.002,E22:0.002,T2:0.000,E29:0.000,K30:0.000	1:12	HCD	13.0664	16	447500	3	1187.85	0.19	59.825	14632	No	NonT	E
High	Podocalyxin OS=Homo sapiens GN=PODXL PE=1 SV=2	O00592	S519	[["chain", "Podocalyxin"], ["topological domain", "Cytoplasmic"]]	LTEELQTVENGYHDNPTLEVMETSSEMQEK		S24		S24:0.684	1	S25:0.099,E26:0.099,E22:0.015,E29:0.002,K30:0.000,E19:0.000,T2:0.000,E3:0.000,E4:0.000,T7:0.000,E9:0.000,Y12:0.000,H13:0.000,D14:0.000,T17:0.000	1:12	HCD	0.00106003	57	1407000	3	1187.85	0.05	58.301	15737	Yes	PHPT1	S
High	Podocalyxin OS=Homo sapiens GN=PODXL PE=1 SV=2	O00592	E533	[["chain", "Podocalyxin"], ["topological domain", "Cytoplasmic"]]	VVSLNGELGDSWIVPLDNLTKDDLDEEEDTHL		E7		E7:0.774	1	D10:0.015,S11:0.015,D17:0.001,T20:0.000,K21:0.000,D22:0.000,D23:0.000,D25:0.000,E26:0.000,E27:0.000,E28:0.000,D29:0.000,T30:0.000,H31:0.000	2:13	HCD	0.0988309	34	209200	3	1220.9	-0.01	83.364	36773	No	NonT	E
Medium	Podocalyxin OS=Homo sapiens GN=PODXL PE=1 SV=2	O00592	S537	[["chain", "Podocalyxin"], ["topological domain", "Cytoplasmic"], ["modified residue", "Phosphoserine"]]	VVSLNGELGDSWIVPLDNLTKDDLDEEEDTHL		S11		S11:0.841	1	E7:0.023,D17:0.001,S3:0.000,T20:0.000,K21:0.000,D22:0.000,D23:0.000,D25:0.000,E26:0.000,E27:0.000,E28:0.000,D29:0.000,T30:0.000,H31:0.000	1:15	HCD	4.96096	17	77580	3	1220.9	-0.25	87.1	23474	Yes	NonT	S
High	Podocalyxin OS=Homo sapiens GN=PODXL PE=1 SV=2	O00592	S529	[["chain", "Podocalyxin"], ["topological domain", "Cytoplasmic"], ["modified residue", "Phosphoserine"]]	VVSLNGELGDSWIVPLDNLTKDDLDEEEDTHL		S3		S3:0.771	1	D10:0.035,S11:0.035,D17:0.000,T20:0.000,K21:0.000,D22:0.000,D23:0.000,D25:0.000,E26:0.000,E27:0.000,E28:0.000,D29:0.000,T30:0.000,H31:0.000	1:15	HCD	0.0103649	44	77580	3	1220.9	-0.25	87.209	27673	Yes	PHPT1	S
Medium	Importin subunit alpha-3 OS=Homo sapiens GN=KPNA4 PE=1 SV=1	O00629	K16	[["chain", "Importin subunit alpha-3"], ["domain", "IBB"]]	LDNQRLKNFK	10	K10	TRUE	K10:1.000	1	R5:0.000,K7:0.000	3:7	HCD	0.423786	17	205500	2	678.345	-0.46	34.765	11372	No	NonT	K
High	Importin subunit alpha-3 OS=Homo sapiens GN=KPNA4 PE=1 SV=1	O00629	S60	[["chain", "Importin subunit alpha-3"], ["modified residue", "Phosphoserine"]]	NVPHEDICEDSDIDGDYR		S11		S11:0.836	1	D10:0.022,E9:0.004,D14:0.004,D16:0.001,E5:0.000,D6:0.000,Y17:0.000,R18:0.000,H4:0.000,C8:0.000	3:16	HCD	0.701931	26	38240	3	743.619	-0.29	39.396	5594	No	NonT	S
High	Nuclear factor 1 B-type OS=Homo sapiens GN=NFIB PE=1 SV=2	O00712	S284	[["chain", "Nuclear factor 1 B-type"], ["splice variant", "In isoform 3."], ["sequence conflict", "In Ref. 5; BX648845."]]	TISIDENMEPSPTGDFYPSPSSPAAGSR		S11		S11:0.635	1	E6:0.111,T13:0.111,E9:0.021,S3:0.004,D15:0.004,T1:0.001,Y17:0.001,S19:0.000,S21:0.000,S22:0.000,S27:0.000,R28:0.000	2:9	HCD	23.9152	11	127700	3	997.433	0.89	60.913	25342	No	PHPT1	S
High	Nuclear factor 1 B-type OS=Homo sapiens GN=NFIB PE=1 SV=2	O00712	S292,T286	[["chain", "Nuclear factor 1 B-type"], ["modified residue", "Phosphoserine"], ["splice variant", "In isoform 3."]],[["chain", "Nuclear factor 1 B-type"], ["modified residue", "Phosphothreonine"], ["splice variant", "In isoform 3."]]	TISIDENMEPSPTGDFYPSPSSPAAGSR		S19;T13		S19:0.827,T13:0.745	2	D15:0.117,S11:0.116,Y17:0.025,S21:0.022,E9:0.019,E6:0.000,S27:0.000,T1:0.000,S3:0.000,D5:0.000,R28:0.000	3:11	HCD	0.39035	31	176100	2	1535.63	0.38	69.451	28302	No	NonT	TS
High	Nuclear factor 1 B-type OS=Homo sapiens GN=NFIB PE=1 SV=2	O00712	S294	[["chain", "Nuclear factor 1 B-type"], ["splice variant", "In isoform 3."]]	TISIDENMEPSPTGDFYPSPSSPAAGSR		S21		S21:0.498	1	S19:0.002,S27:0.002,R28:0.000,T1:0.000,S3:0.000,D5:0.000,E6:0.000,E9:0.000,S11:0.000,T13:0.000,D15:0.000,Y17:0.000	1:8	HCD	0.212178	32	553400	3	997.427	-1.05	63.968	21686	Yes	NonT	S
High	Nuclear factor 1 B-type OS=Homo sapiens GN=NFIB PE=1 SV=2	O00712	S294,S284	[["chain", "Nuclear factor 1 B-type"], ["splice variant", "In isoform 3."]],[["chain", "Nuclear factor 1 B-type"], ["splice variant", "In isoform 3."], ["sequence conflict", "In Ref. 5; BX648845."]]	TISIDENMEPSPTGDFYPSPSSPAAGSR		S21;S11		S21:0.836,S11:0.808	2	E9:0.146,T13:0.028,S27:0.006,R28:0.006,D5:0.006,E6:0.006,D15:0.006,S3:0.001,S19:0.001,T1:0.000,Y17:0.000	1:11	HCD	4.64538	20	335800	3	1024.09	-0.17	74.136	24345	No	NonT	S
High	Nuclear factor 1 B-type OS=Homo sapiens GN=NFIB PE=1 SV=2	O00712	S294,S295	[["chain", "Nuclear factor 1 B-type"], ["splice variant", "In isoform 3."]],[["chain", "Nuclear factor 1 B-type"], ["modified residue", "Phosphoserine"], ["splice variant", "In isoform 3."]]	TISIDENMEPSPTGDFYPSPSSPAAGSR		S21;S22		S21:0.496,S22:0.496	2	E6:0.387,S3:0.070,E9:0.070,S11:0.070,T1:0.014,S19:0.004,S27:0.004,R28:0.001,T13:0.001,D15:0.001,Y17:0.000	3:11	HCD	0.604669	29	643200	3	1024.09	-0.01	69.485	27541	No	PHPT1	S
High	Nuclear factor 1 B-type OS=Homo sapiens GN=NFIB PE=1 SV=2	O00712	S295,S284	[["chain", "Nuclear factor 1 B-type"], ["modified residue", "Phosphoserine"], ["splice variant", "In isoform 3."]],[["chain", "Nuclear factor 1 B-type"], ["splice variant", "In isoform 3."], ["sequence conflict", "In Ref. 5; BX648845."]]	TISIDENMEPSPTGDFYPSPSSPAAGSR		S22;S11		S22:0.959,S11:0.743	2	S21:0.037,D5:0.028,E6:0.028,E9:0.028,D15:0.028,S3:0.006,S27:0.002,R28:0.002,Y17:0.001,S19:0.001,T1:0.000	2:11	HCD	11.1714	16	222700	3	1024.08	-0.45	69.485	28753	Yes	PHPT1	S
High	Serine/threonine-protein phosphatase 6 catalytic subunit OS=Homo sapiens GN=PPP6C PE=1 SV=1	O00743	D193	[["chain", "Serine/threonine-protein phosphatase 6 catalytic subunit"], ["chain", "Serine/threonine-protein phosphatase 6 catalytic subunit, N-terminally processed"]]	GAFCDLVWSDPEDVDTWAISPR		D5		D5:0.962	1	D10:0.006,C4:0.000,E12:0.000,D13:0.000,D15:0.000,T16:0.000,S20:0.000,R22:0.000	2:12	HCD	2.66421	20	0	2	1308.56	0.19	81.956	36160	Yes	PHPT1	D
High	Serine/threonine-protein phosphatase 6 catalytic subunit OS=Homo sapiens GN=PPP6C PE=1 SV=1	O00743	S197	[["chain", "Serine/threonine-protein phosphatase 6 catalytic subunit"], ["chain", "Serine/threonine-protein phosphatase 6 catalytic subunit, N-terminally processed"]]	GAFCDLVWSDPEDVDTWAISPR		S9		S9:0.500	1	C4:0.000,D5:0.000,E12:0.000,D13:0.000,D15:0.000,T16:0.000,S20:0.000,R22:0.000	2:12	HCD	0.000121193	63	106200	3	872.708	-0.41	81.561	37087	Yes	NonT	S
Medium	Phosphatidylinositol 4-phosphate 3-kinase C2 domain-containing subunit beta OS=Homo sapiens GN=PIK3C2B PE=1 SV=2	O00750	C540,S563,R564	[["chain", "Phosphatidylinositol 4-phosphate 3-kinase C2 domain-containing subunit beta"]],[["chain", "Phosphatidylinositol 4-phosphate 3-kinase C2 domain-containing subunit beta"]],[["chain", "Phosphatidylinositol 4-phosphate 3-kinase C2 domain-containing subunit beta"]]	AICNALAAVETPEITSALNQLPPCPSR	27	C3;S26;R27	TRUE	C3:0.620,S26:0.445,R27:0.445	3	T11:0.246,E13:0.243,T15:0.243,S16:0.243,C24:0.105	1:15	HCD	2.63047	20	20740	2	1510.16	0.44	80.182	23167	No	PHPT1	SRC
Medium	Phosphatidylinositol 4-phosphate 3-kinase C2 domain-containing subunit beta OS=Homo sapiens GN=PIK3C2B PE=1 SV=2	O00750	E547	[["chain", "Phosphatidylinositol 4-phosphate 3-kinase C2 domain-containing subunit beta"]]	VVQSVKAICNALAAVETPEITSALNQLPPCPSR		E16		E16:0.744	1	C9:0.052,E19:0.005,K6:0.005,T21:0.002,S4:0.002,S22:0.002,C30:0.000,S32:0.000,R33:0.000	2:8	HCD	10.326	11	226600	3	1186.27	-0.18	76.911	35560	No	PHPT1	E
High	Acyl-CoA desaturase OS=Homo sapiens GN=SCD PE=1 SV=2	O00767	S198	[["chain", "Acyl-CoA desaturase"], ["topological domain", "Cytoplasmic"], ["modified residue", "Phosphoserine"]]	EKGSTLDLSDLEAEK		S4		S4:0.992	1	K2:0.001,E1:0.000,D7:0.000,S9:0.000,D10:0.000,E12:0.000,E14:0.000,K15:0.000	3:11	HCD	5.265e-05	61	168600	2	857.893	0.32	46.33	13428	No	PHPT1	S
Medium	AT-rich interactive domain-containing protein 1A OS=Homo sapiens GN=ARID1A PE=1 SV=3	O14497	K2020	[["chain", "AT-rich interactive domain-containing protein 1A"]]	LILLHHK	7	K7	TRUE	K7:0.998	1	H6:0.001	2:3	HCD	0.0112214	26	760200	2	477.271	0.9	45.988	24146	No	NonT	K
High	AT-rich interactive domain-containing protein 1A OS=Homo sapiens GN=ARID1A PE=1 SV=3	O14497	H1881	[["chain", "AT-rich interactive domain-containing protein 1A"]]	HVTTAEGTPGTTDQEGPPPDGPPEK		H1		H1:0.626	1	T4:0.127,E6:0.028,T8:0.028,T11:0.028,T12:0.028,D13:0.007,E15:0.001,D20:0.000,E24:0.000,K25:0.000	1:9	HCD	3.93409	18	24390	3	865.712	-0.55	29.457	5655	No	PHPT1	H
High	AT-rich interactive domain-containing protein 1A OS=Homo sapiens GN=ARID1A PE=1 SV=3	O14497	T1883	[["chain", "AT-rich interactive domain-containing protein 1A"]]	KHVTTAEGTPGTTDQEGPPPDGPPEK		T4		T4:0.453	1	E7:0.069,H2:0.011,T9:0.011,K1:0.002,T12:0.000,T13:0.000,D14:0.000,E16:0.000,D21:0.000,E25:0.000,K26:0.000	2:9	HCD	0.0352988	37	0	3	908.412	0.18	25.224	5059	No	PHPT1	T
Medium	AT-rich interactive domain-containing protein 1A OS=Homo sapiens GN=ARID1A PE=1 SV=3	O14497	S1057	[["chain", "AT-rich interactive domain-containing protein 1A"], ["domain", "ARID"], ["helix", null]]	LYVSVK		S4		S4:0.496	1	Y2:0.007	2:7	HCD	0.120732	17	12560	2	394.701	-0.37	19.777	4742	No	PHPT1	S
High	AT-rich interactive domain-containing protein 1A OS=Homo sapiens GN=ARID1A PE=1 SV=3	O14497	S363	[["chain", "AT-rich interactive domain-containing protein 1A"], ["modified residue", "Phosphoserine"], ["splice variant", "In isoform 3."]]	SHHAPMSPGSSGGGGQPLAR		S7		S7:1.000	1	H2:0.000,H3:0.000,S10:0.000,S11:0.000,R20:0.000	2:5	HCD	2.93379e-07	86	507900	3	656.623	0.11	23.73	7602	Yes	PHPT1	S
High	AT-rich interactive domain-containing protein 1A OS=Homo sapiens GN=ARID1A PE=1 SV=3	O14497	S1754	[["chain", "AT-rich interactive domain-containing protein 1A"], ["modified residue", "Phosphoserine"]]	VSSPAPMEGGEEEEELLGPK		S2		S2:0.500	1	E8:0.000,E11:0.000,E12:0.000,E13:0.000,E14:0.000,E15:0.000,K20:0.000	1:12	HCD	1.14206e-06	81	256500	2	1082.97	-0.7	56.256	14880	Yes	PHPT1	S
High	AT-rich interactive domain-containing protein 1A OS=Homo sapiens GN=ARID1A PE=1 SV=3	O14497	S1755	[["chain", "AT-rich interactive domain-containing protein 1A"]]	VSSPAPMEGGEEEEELLGPK		S3		S3:0.904	1	E8:0.000,E11:0.000,E12:0.000,E13:0.000,E14:0.000,E15:0.000,K20:0.000	2:12	HCD	5.58752e-06	74	420000	2	1082.97	0.37	54.189	17851	Yes	PHPT1	S
Medium	Class E basic helix-loop-helix protein 40 OS=Homo sapiens GN=BHLHE40 PE=1 SV=1	O14503	T226	[["chain", "Class E basic helix-loop-helix protein 40"]]	TFAHSSGEQSGSDTDTDSGYGGESEKGDLR		T1		T1:0.324	1	S5:0.324,S6:0.019,E8:0.002,S10:0.002,D13:0.002,T14:0.002,D15:0.002,S12:0.001,T16:0.001,D17:0.000,S18:0.000,Y20:0.000,E23:0.000,S24:0.000,E25:0.000,K26:0.000,D28:0.000,R30:0.000	1:13	HCD	33.4471	13	0	3	1053.09	-0.2	30.561	4735	No	NonT	T
High	Phospholipid transfer protein C2CD2L OS=Homo sapiens GN=C2CD2L PE=1 SV=3	O14523	E618	[["chain", "Phospholipid transfer protein C2CD2L"], ["topological domain", "Cytoplasmic"], ["region of interest", "Association with the cell membrane"]]	SDISERPSVDDIESETGSTGALETR		E13		E13:0.382	1	T16:0.073,S18:0.073,S1:0.015,S4:0.015,D10:0.015,D11:0.015,S14:0.015,D2:0.003,S8:0.003,T19:0.003,E5:0.001,R6:0.001,E23:0.001,T24:0.000,R25:0.000	3:12	HCD	0.698811	25	62870	3	911.074	1.75	45.859	12763	No	PHPT1	E
High	Phospholipid transfer protein C2CD2L OS=Homo sapiens GN=C2CD2L PE=1 SV=3	O14523	E620	[["chain", "Phospholipid transfer protein C2CD2L"], ["topological domain", "Cytoplasmic"], ["region of interest", "Association with the cell membrane"]]	SDISERPSVDDIESETGSTGALETR		E15		E15:0.805	1	S14:0.025,S18:0.025,T19:0.005,E13:0.001,S1:0.000,D2:0.000,S4:0.000,S8:0.000,D11:0.000,E23:0.000,E5:0.000,R6:0.000,D10:0.000,T24:0.000,R25:0.000	2:12	HCD	8.32148	15	288400	3	911.072	0.79	46.054	13705	No	PHPT1	E
High	TRAF-type zinc finger domain-containing protein 1 OS=Homo sapiens GN=TRAFD1 PE=1 SV=1	O14545	S325	[["chain", "TRAF-type zinc finger domain-containing protein 1"], ["splice variant", "In isoform 2."]]	ALPSLNTGSSSPR		S9		S9:0.333	1	S11:0.333,T7:0.002,S4:0.000,R13:0.000	1:4	HCD	0.000984562	46	399400	2	683.821	-0.9	41.437	14947	No	NonT	S
High	TRAF-type zinc finger domain-containing protein 1 OS=Homo sapiens GN=TRAFD1 PE=1 SV=1	O14545	T323	[["chain", "TRAF-type zinc finger domain-containing protein 1"], ["splice variant", "In isoform 2."]]	ALPSLNTGSSSPR		T7		T7:0.864	1	S10:0.065,S11:0.005,R13:0.001,S4:0.000	1:4	HCD	0.00528793	39	177900	2	683.821	-0.27	40.875	14868	No	PHPT1	T
High	TRAF-type zinc finger domain-containing protein 1 OS=Homo sapiens GN=TRAFD1 PE=1 SV=1	O14545	E417	[["chain", "TRAF-type zinc finger domain-containing protein 1"], ["splice variant", "In isoform 2."]]	LDSQPQETSPELPR		E11		E11:0.926	1	T8:0.006,E7:0.001,D2:0.000,S3:0.000,R14:0.000	1:7	HCD	0.0131617	38	204700	2	838.88	-0.2	39.999	12508	No	PHPT1	E
High	TRAF-type zinc finger domain-containing protein 1 OS=Homo sapiens GN=TRAFD1 PE=1 SV=1	O14545	S415	[["chain", "TRAF-type zinc finger domain-containing protein 1"], ["modified residue", "Phosphoserine"], ["splice variant", "In isoform 2."]]	LDSQPQETSPELPR		S9		S9:0.887	1	E11:0.054,E7:0.004,D2:0.000,S3:0.000,R14:0.000	2:8	HCD	0.000126591	58	90720	2	838.884	2.09	38.152	12902	Yes	NonT	S
High	TRAF-type zinc finger domain-containing protein 1 OS=Homo sapiens GN=TRAFD1 PE=1 SV=1	O14545	T414	[["chain", "TRAF-type zinc finger domain-containing protein 1"], ["splice variant", "In isoform 2."]]	LDSQPQETSPELPR		T8		T8:0.333	1	E11:0.333,E7:0.002,D2:0.000,S3:0.000,R14:0.000	3:8	HCD	0.000268672	55	123600	2	838.88	0.16	38.741	13628	No	NonT	T
High	Coatomer subunit epsilon OS=Homo sapiens GN=COPE PE=1 SV=3	O14579	D21	[["chain", "Coatomer subunit epsilon"]]	APPAPGPASGGSGEVDELFDVK		D20		D20:0.849	1	E17:0.067,S9:0.006,S12:0.006,E14:0.006,K22:0.000	3:10	HCD	0.183886	28	167300	2	1088.99	0.13	63.255	25097	No	PHPT1	D
High	AP-3 complex subunit delta-1 OS=Homo sapiens GN=AP3D1 PE=1 SV=1	O14617	R656	[["chain", "AP-3 complex subunit delta-1"]]	HRPSEADEEELAR	13	R2	FALSE	R2:0.928	1	H1:0.001,E5:0.000,D7:0.000,E8:0.000,E9:0.000,E10:0.000,R13:0.000	2:12	ETHCD	0.000442554	53	30560	3	540.234	0.5	20.044	2914	No	NonT	R
High	AP-3 complex subunit delta-1 OS=Homo sapiens GN=AP3D1 PE=1 SV=1	O14617	S658	[["chain", "AP-3 complex subunit delta-1"], ["modified residue", "Phosphoserine"]]	HRPSEADEEELAR		S4		S4:0.960	1	H1:0.000,R2:0.000,D7:0.000,E8:0.000,E9:0.000,E10:0.000,R13:0.000	2:12	HCD	0.000171382	57	30560	3	540.234	0.5	20.033	2912	No	NonT	S
High	AP-3 complex subunit delta-1 OS=Homo sapiens GN=AP3D1 PE=1 SV=1	O14617	S829	[["chain", "AP-3 complex subunit delta-1"], ["compositionally biased region", "Lys-rich"], ["modified residue", "Phosphoserine"], ["splice variant", "In isoform 4."]]	NTETSKSPEKDVPMVEK		S7		S7:0.983	1	E9:0.002,T2:0.000,E3:0.000,T4:0.000,S5:0.000,K10:0.000,D11:0.000,E16:0.000,K17:0.000	1:7	ETHCD	0.012745	37	167200	3	666.974	-0.06	26.96	6225	Yes	PHPT1	S
High	Actin-binding LIM protein 1 OS=Homo sapiens GN=ABLIM1 PE=1 SV=3	O14639	S587	[["chain", "Actin-binding LIM protein 1"], ["modified residue", "Phosphoserine"]]	RSSGREEDDEELLR		S3		S3:1.000	1	R1:0.000,R5:0.000,E6:0.000,E7:0.000,D8:0.000,D9:0.000,E10:0.000,E11:0.000,R14:0.000	1:14	ETHCD	0.000687673	52	16900	3	590.925	-0.89	28.288	4006	Yes	NonT	S
Medium	Actin-binding LIM protein 1 OS=Homo sapiens GN=ABLIM1 PE=1 SV=3	O14639	S586	[["chain", "Actin-binding LIM protein 1"]]	SSGREEDDEELLR		S1		S1:0.248	1	R4:0.248,E5:0.248,E6:0.008,D7:0.000,D8:0.000,E9:0.000,E10:0.000,R13:0.000	1:15	HCD	1.83588	17	18830	3	538.892	-0.55	33.591	5541	No	PHPT1	S
High	Actin-binding LIM protein 1 OS=Homo sapiens GN=ABLIM1 PE=1 SV=3	O14639	S452	[["chain", "Actin-binding LIM protein 1"], ["modified residue", "Phosphoserine"]]	STSQGSINSPVYSR		S3		S3:0.987	1	T2:0.007,S6:0.000,S9:0.000,Y12:0.000,S13:0.000,R14:0.000	1:5	HCD	0.00386726	42	397500	2	781.846	0.29	35.398	11929	No	PHPT1	S
High	Actin-binding LIM protein 1 OS=Homo sapiens GN=ABLIM1 PE=1 SV=3	O14639	S431	[["chain", "Actin-binding LIM protein 1"], ["modified residue", "Phosphoserine"]]	TLSPTPSAEGYQDVR		S3		S3:0.995	1	T5:0.000,S7:0.000,E9:0.000,Y11:0.000,D13:0.000,R15:0.000	1:7	HCD	1.26787e-06	77	85620	2	850.878	-0.91	42.472	12300	Yes	NonT	S
High	Actin-binding LIM protein 1 OS=Homo sapiens GN=ABLIM1 PE=1 SV=3	O14639	S431,S435	[["chain", "Actin-binding LIM protein 1"], ["modified residue", "Phosphoserine"]],[["chain", "Actin-binding LIM protein 1"], ["modified residue", "Phosphoserine"]]	TLSPTPSAEGYQDVR		S3;S7		S3:0.905,S7:0.895	2	E9:0.093,Y11:0.011,D13:0.001,T5:0.000,R15:0.000	1:10	HCD	0.52531	23	246900	2	890.863	-0.26	50.667	13488	No	NonT	S
High	Segment polarity protein dishevelled homolog DVL-1 OS=Homo sapiens GN=DVL1 PE=1 SV=2	O14640	D193	[["chain", "Segment polarity protein dishevelled homolog DVL-1"]]	DVGLPPDSASTALSSELESSSFVDSDEDGSTSR		D24		D24:0.304	1	D26:0.304,E27:0.068,D28:0.016,S20:0.001,S21:0.001,S30:0.001,S19:0.000,T31:0.000,E18:0.000,S32:0.000,R33:0.000,D1:0.000,D7:0.000,S8:0.000,S10:0.000,T11:0.000,S14:0.000,S15:0.000,E16:0.000	1:14	HCD	2.10085	24	142900	3	1142.15	-0.12	78.854	24872	No	PHPT1	D
High	Segment polarity protein dishevelled homolog DVL-1 OS=Homo sapiens GN=DVL1 PE=1 SV=2	O14640	E196	[["chain", "Segment polarity protein dishevelled homolog DVL-1"]]	DVGLPPDSASTALSSELESSSFVDSDEDGSTSR		E27		E27:0.388	1	D26:0.091,S30:0.091,T31:0.023,S25:0.006,S32:0.006,R33:0.006,D24:0.002,S21:0.000,S20:0.000,D1:0.000,D7:0.000,S8:0.000,S10:0.000,T11:0.000,S14:0.000,S15:0.000,E16:0.000,E18:0.000,S19:0.000	2:13	HCD	7.99532	18	108000	3	1142.15	-0.33	73.025	29127	No	NonT	E
High	Segment polarity protein dishevelled homolog DVL-1 OS=Homo sapiens GN=DVL1 PE=1 SV=2	O14640	S194	[["chain", "Segment polarity protein dishevelled homolog DVL-1"], ["modified residue", "Phosphoserine"]]	DVGLPPDSASTALSSELESSSFVDSDEDGSTSR		S25		S25:0.449	1	D24:0.085,E27:0.017,D28:0.001,D1:0.000,D7:0.000,S8:0.000,S10:0.000,T11:0.000,S14:0.000,S15:0.000,E16:0.000,E18:0.000,S19:0.000,S20:0.000,S21:0.000,S30:0.000,T31:0.000,S32:0.000,R33:0.000	1:14	HCD	5.25615	20	0	3	1142.15	0.24	78.942	21666	No	NonT	S
Medium	Segment polarity protein dishevelled homolog DVL-2 OS=Homo sapiens GN=DVL2 PE=1 SV=1	O14641	E204	[["chain", "Segment polarity protein dishevelled homolog DVL-2"]]	HLAGYESSSTLMTSELESTSLGDSDEEDTMSR		E17		E17:0.459	1	E15:0.115,S18:0.115,T13:0.031,T19:0.031,D23:0.031,S24:0.031,D25:0.031,S20:0.009,E26:0.009,E27:0.009,D28:0.009,T29:0.003,S8:0.001,S9:0.001,T10:0.001,Y5:0.000,E6:0.000,S7:0.000,S31:0.000,R32:0.000,H1:0.000	3:13	HCD	46.4907	12	0	3	1182.48	-0.98	58.751	17047	No	NonT	E
High	Segment polarity protein dishevelled homolog DVL-2 OS=Homo sapiens GN=DVL2 PE=1 SV=1	O14641	S211	[["chain", "Segment polarity protein dishevelled homolog DVL-2"], ["modified residue", "Phosphoserine"]]	HLAGYESSSTLMTSELESTSLGDSDEEDTMSR		S24		S24:0.784	1	D25:0.095,S20:0.012,E26:0.012,E27:0.002,T19:0.000,D28:0.000,T29:0.000,H1:0.000,Y5:0.000,E6:0.000,S7:0.000,S8:0.000,S9:0.000,T10:0.000,T13:0.000,S14:0.000,E15:0.000,E17:0.000,S18:0.000,S31:0.000,R32:0.000	3:14	HCD	4.31297e-08	102	266400	3	1182.49	0.09	58.744	17462	Yes	NonT	S
High	Segment polarity protein dishevelled homolog DVL-2 OS=Homo sapiens GN=DVL2 PE=1 SV=1	O14641	T206	[["chain", "Segment polarity protein dishevelled homolog DVL-2"]]	HLAGYESSSTLMTSELESTSLGDSDEEDTMSR		T19		T19:0.436	1	S18:0.077,E17:0.014,D23:0.014,S24:0.014,D25:0.003,E26:0.003,E27:0.001,D28:0.001,T29:0.001,S14:0.000,E15:0.000,S31:0.000,R32:0.000,H1:0.000,Y5:0.000,E6:0.000,S7:0.000,S8:0.000,S9:0.000,T10:0.000,T13:0.000	2:14	HCD	3.09197	23	0	3	1182.49	-0.08	59.947	17101	No	PHPT1	T
Medium	Segment polarity protein dishevelled homolog DVL-2 OS=Homo sapiens GN=DVL2 PE=1 SV=1	O14641	H19	[["chain", "Segment polarity protein dishevelled homolog DVL-2"], ["domain", "DIX"], ["strand", null]]	MAGSSTGGGGVGETKVIYHLDEEETPYLVKIPVPAER		H19		H19:0.505	1	D21:0.148,K15:0.046,E22:0.046,E23:0.046,E13:0.015,T14:0.015,S4:0.006,S5:0.006,E24:0.006,T25:0.006,T6:0.002,Y27:0.002,K30:0.001,E36:0.001,R37:0.001	2:7	HCD	12.5859	11	144800	3	1322.98	1.04	61.613	31840	No	PHPT1	H
High	Chromodomain-helicase-DNA-binding protein 1 OS=Homo sapiens GN=CHD1 PE=1 SV=2	O14646	S1384	[["chain", "Chromodomain-helicase-DNA-binding protein 1"]]	KSSVSDAPVHITASGEPVPISEESEELDQK		S2		S2:0.433	1	K1:0.090,S5:0.020,D6:0.020,H10:0.005,T12:0.000,S14:0.000,E16:0.000,S21:0.000,E22:0.000,E23:0.000,S24:0.000,E25:0.000,E26:0.000,D28:0.000,K30:0.000	2:11	HCD	0.559188	24	0	3	1082.51	0.2	46.086	14772	No	PHPT1	S
High	Chromodomain-helicase-DNA-binding protein 1 OS=Homo sapiens GN=CHD1 PE=1 SV=2	O14646	S1385	[["chain", "Chromodomain-helicase-DNA-binding protein 1"]]	KSSVSDAPVHITASGEPVPISEESEELDQK		S3		S3:0.689	1	S5:0.099,D6:0.099,K1:0.015,H10:0.000,T12:0.000,S14:0.000,E16:0.000,S21:0.000,E22:0.000,E23:0.000,S24:0.000,E25:0.000,E26:0.000,D28:0.000,K30:0.000	2:11	HCD	0.000588005	54	382600	3	1082.51	0.05	45.647	15247	Yes	NonT	S
High	Chromodomain-helicase-DNA-binding protein 1 OS=Homo sapiens GN=CHD1 PE=1 SV=2	O14646	S1384	[["chain", "Chromodomain-helicase-DNA-binding protein 1"]]	SSVSDAPVHITASGEPVPISEESEELDQK		S1		S1:0.234	1	S4:0.234,D5:0.234,H9:0.048,S13:0.011,T11:0.002,E15:0.002,S20:0.000,E21:0.000,E22:0.000,S23:0.000,E24:0.000,E25:0.000,D27:0.000,K29:0.000	3:11	HCD	0.844201	24	305000	3	1039.81	0.43	52.892	17873	Yes	NonT	S
High	Chromodomain-helicase-DNA-binding protein 1 OS=Homo sapiens GN=CHD1 PE=1 SV=2	O14646	S1387	[["chain", "Chromodomain-helicase-DNA-binding protein 1"]]	SSVSDAPVHITASGEPVPISEESEELDQK		S4		S4:0.359	1	S1:0.067,S2:0.067,H9:0.067,T11:0.067,S13:0.013,E15:0.001,S20:0.000,E21:0.000,E22:0.000,S23:0.000,E24:0.000,E25:0.000,D27:0.000,K29:0.000	1:12	HCD	0.786618	24	74580	3	1039.81	-0.16	53.885	13814	No	PHPT1	S
High	Chromodomain-helicase-DNA-binding protein 2 OS=Homo sapiens GN=CHD2 PE=1 SV=2	O14647	K1389	[["chain", "Chromodomain-helicase-DNA-binding protein 2"], ["splice variant", "In isoform 3."], ["sequence variant", "In EEOC."], ["sequence variant", "In EEOC."]]	HSDNPSEEGEVKDDGLEKSPMK	22	K22	TRUE	K22:0.884	1	K18:0.002,H1:0.000,S2:0.000,D3:0.000,S6:0.000,E7:0.000,E8:0.000,E10:0.000,K12:0.000,D13:0.000,D14:0.000,E17:0.000	2:11	ETHCD	0.00404899	47	16930	4	627.77	-0.05	24.064	4751	Yes	NonT	K
High	Chromodomain-helicase-DNA-binding protein 2 OS=Homo sapiens GN=CHD2 PE=1 SV=2	O14647	E1384	[["chain", "Chromodomain-helicase-DNA-binding protein 2"], ["splice variant", "In isoform 3."], ["sequence variant", "In EEOC."], ["sequence variant", "In EEOC."]]	HSDNPSEEGEVKDDGLEKSPMK		E17		E17:0.814	1	S19:0.088,K22:0.010,D14:0.000,H1:0.000,S2:0.000,D3:0.000,S6:0.000,E7:0.000,E8:0.000,E10:0.000,K12:0.000,D13:0.000	2:11	HCD	0.406768	27	16930	4	627.77	-0.05	24.059	4749	No	NonT	E
High	Chromodomain-helicase-DNA-binding protein 2 OS=Homo sapiens GN=CHD2 PE=1 SV=2	O14647	S1386	[["chain", "Chromodomain-helicase-DNA-binding protein 2"], ["modified residue", "Phosphoserine"], ["splice variant", "In isoform 3."], ["sequence variant", "In EEOC."], ["sequence variant", "In EEOC."]]	HSDNPSEEGEVKDDGLEKSPMK		S19		S19:0.873	1	E17:0.003,K18:0.003,D14:0.001,K12:0.000,D13:0.000,H1:0.000,S2:0.000,D3:0.000,S6:0.000,E7:0.000,E8:0.000,E10:0.000	2:11	HCD	0.068453	35	38800	3	836.691	-0.35	24.788	4776	Yes	PHPT1	S
Medium	Chromodomain-helicase-DNA-binding protein 2 OS=Homo sapiens GN=CHD2 PE=1 SV=2	O14647	T1468	[["chain", "Chromodomain-helicase-DNA-binding protein 2"], ["splice variant", "In isoform 3."], ["sequence variant", "In EEOC."], ["sequence variant", "In EEOC."]]	SQGPVHITAGSEPVPIGEDEDDDLDQETFSICK		T28		T28:0.282	1	C32:0.282,E27:0.060,K33:0.060,D23:0.014,E18:0.003,D19:0.003,E20:0.003,D21:0.003,D22:0.003,D25:0.003,S1:0.000,H6:0.000,T8:0.000,S11:0.000,E12:0.000	2:13	HCD	9.51976	16	0	4	902.905	2.35	54.635	17045	No	NonT	T
Medium	Dual specificity mitogen-activated protein kinase kinase 7 OS=Homo sapiens GN=MAP2K7 PE=1 SV=2	O14733	T66	[["chain", "Dual specificity mitogen-activated protein kinase kinase 7"]]	SPSSESSPQHPTPPARPR		T12		T12:0.870	1	R18:0.003,H10:0.001,S6:0.000,S1:0.000,S3:0.000,S4:0.000,E5:0.000,S7:0.000	2:5	HCD	5.47563	12	87770	3	665.641	0.15	20.331	5586	No	PHPT1	T
Medium	Acyl-coenzyme A thioesterase 8 OS=Homo sapiens GN=ACOT8 PE=1 SV=1	O14734	T301,E305	[["chain", "Acyl-coenzyme A thioesterase 8"]],[["chain", "Acyl-coenzyme A thioesterase 8"]]	QDGVLAVTCAQEGVIR		T8;E12		T8:0.554,E12:0.500	2	C9:0.446,D2:0.000	3:10	HCD	3.8446	14	29780	2	909.898	0.58	30.239	7430	No	NonT	TE
High	Na(+)/H(+) exchange regulatory cofactor NHE-RF1 OS=Homo sapiens GN=SLC9A3R1 PE=1 SV=4	O14745	R282	[["chain", "Na(+)/H(+) exchange regulatory cofactor NHE-RF1"]]	EALAEAALESPRPALVR	17	R12	FALSE	R12:0.883	1	E9:0.011,R17:0.011,E1:0.000,E5:0.000	2:7	HCD	0.0309422	29	652500	3	624.991	0.16	48.595	22830	No	PHPT1	R
High	Na(+)/H(+) exchange regulatory cofactor NHE-RF1 OS=Homo sapiens GN=SLC9A3R1 PE=1 SV=4	O14745	D301	[["chain", "Na(+)/H(+) exchange regulatory cofactor NHE-RF1"], ["strand", null]]	SASSDTSEELNSQDSPPKQDSTAPSSTSSSDPILDFNISLAMAK		D14		D14:0.162	1	K18:0.162,D20:0.162,S21:0.162,S12:0.045,T22:0.045,S1:0.013,S25:0.013,S26:0.013,S29:0.013,S3:0.004,S4:0.004,D5:0.004,T6:0.004,S7:0.004,E8:0.004,E9:0.004,T27:0.004,S28:0.004,S30:0.004,D31:0.004,D35:0.000,S39:0.000,K44:0.000	1:9	HCD	0.836089	29	0	4	1156.51	-0.97	72.945	26257	No	PHPT1	D
High	Na(+)/H(+) exchange regulatory cofactor NHE-RF1 OS=Homo sapiens GN=SLC9A3R1 PE=1 SV=4	O14745	S288	[["chain", "Na(+)/H(+) exchange regulatory cofactor NHE-RF1"], ["strand", null]]	SASSDTSEELNSQDSPPKQDSTAPSSTSSSDPILDFNISLAMAK		S1		S1:0.378	1	S4:0.095,D5:0.095,T6:0.095,D14:0.095,S7:0.025,E8:0.025,E9:0.025,S12:0.025,S15:0.025,K18:0.007,D20:0.007,S21:0.002,T22:0.002,T27:0.002,S25:0.001,S26:0.001,S28:0.001,S29:0.000,S30:0.000,D31:0.000,D35:0.000,S39:0.000,K44:0.000	2:9	HCD	4.78102e-05	71	783400	4	1156.52	-0.31	70.48	31630	Yes	NonT	S
Medium	Na(+)/H(+) exchange regulatory cofactor NHE-RF1 OS=Homo sapiens GN=SLC9A3R1 PE=1 SV=4	O14745	S312	[["chain", "Na(+)/H(+) exchange regulatory cofactor NHE-RF1"]]	SASSDTSEELNSQDSPPKQDSTAPSSTSSSDPILDFNISLAMAK		S25		S25:0.182	1	T27:0.182,D20:0.065,S28:0.065,S1:0.024,S3:0.024,S4:0.024,D5:0.024,T6:0.024,S7:0.024,E8:0.024,E9:0.024,K18:0.024,S21:0.024,S29:0.024,S12:0.010,D14:0.010,S15:0.010,T22:0.010,S30:0.010,D31:0.004,D35:0.001,S39:0.000,K44:0.000	3:9	HCD	25.9687	13	0	3	1541.69	0.29	70.841	30825	No	NonT	S
High	Na(+)/H(+) exchange regulatory cofactor NHE-RF1 OS=Homo sapiens GN=SLC9A3R1 PE=1 SV=4	O14745	S290	[["chain", "Na(+)/H(+) exchange regulatory cofactor NHE-RF1"], ["modified residue", "Phosphoserine"]]	SASSDTSEELNSQDSPPKQDSTAPSSTSSSDPILDFNISLAMAK		S3		S3:0.223	1	D5:0.223,T6:0.223,S1:0.059,S7:0.017,E8:0.017,E9:0.005,D20:0.005,S12:0.002,S21:0.002,T22:0.002,D14:0.001,S15:0.001,K18:0.001,T27:0.001,S28:0.001,S25:0.000,S26:0.000,S29:0.000,S30:0.000,D31:0.000,D35:0.000,S39:0.000,K44:0.000	1:9	HCD	0.54845	30	256900	3	1541.68	-1.13	73.56	26188	No	NonT	S
High	Na(+)/H(+) exchange regulatory cofactor NHE-RF1 OS=Homo sapiens GN=SLC9A3R1 PE=1 SV=4	O14745	S288	[["chain", "Na(+)/H(+) exchange regulatory cofactor NHE-RF1"], ["strand", null]]	SASSDTSEELNSQDSPPK		S1		S1:0.433	1	S4:0.062,D5:0.062,T6:0.009,S7:0.000,E8:0.000,E9:0.000,S12:0.000,D14:0.000,S15:0.000,K18:0.000	3:10	HCD	0.0892489	32	18690	2	979.898	0.49	30.323	7237	No	PHPT1	S
High	Na(+)/H(+) exchange regulatory cofactor NHE-RF1 OS=Homo sapiens GN=SLC9A3R1 PE=1 SV=4	O14745	S290	[["chain", "Na(+)/H(+) exchange regulatory cofactor NHE-RF1"], ["modified residue", "Phosphoserine"]]	SASSDTSEELNSQDSPPK		S3		S3:0.925	1	S4:0.006,D5:0.000,T6:0.000,S7:0.000,E8:0.000,E9:0.000,S12:0.000,D14:0.000,S15:0.000,K18:0.000	1:10	HCD	3.23001e-10	117	45810	2	979.897	0.08	31.903	6347	Yes	PHPT1	S
High	Na(+)/H(+) exchange regulatory cofactor NHE-RF1 OS=Homo sapiens GN=SLC9A3R1 PE=1 SV=4	O14745	S291	[["chain", "Na(+)/H(+) exchange regulatory cofactor NHE-RF1"], ["modified residue", "Phosphoserine"]]	SASSDTSEELNSQDSPPK		S4		S4:0.286	1	T6:0.286,S3:0.054,S7:0.054,S1:0.011,E8:0.011,E9:0.011,S12:0.000,D14:0.000,S15:0.000,K18:0.000	2:10	HCD	1.49824	20	0	2	979.899	1.08	30.509	6857	No	PHPT1	S
High	Homeobox protein Meis2 OS=Homo sapiens GN=MEIS2 PE=1 SV=2	O14770	D193	[["chain", "Homeobox protein Meis2"]]	DGSSKSDHEELSGSSTNLADHNPSSWR		D1		D1:0.185	1	S6:0.185,D7:0.185,H8:0.185,S3:0.024,S4:0.024,E9:0.024,E10:0.003,S12:0.000,S14:0.000,S15:0.000,T16:0.000,D20:0.000,H21:0.000,S24:0.000,S25:0.000,R27:0.000	3:9	HCD	0.826023	27	50340	4	745.815	0.33	33.972	8392	Yes	PHPT1	D
High	Homeobox protein Meis2 OS=Homo sapiens GN=MEIS2 PE=1 SV=2	O14770	E201	[["chain", "Homeobox protein Meis2"], ["compositionally biased region", "Ser/Thr-rich"]]	DGSSKSDHEELSGSSTNLADHNPSSWR		E9		E9:0.839	1	D1:0.012,S3:0.012,S6:0.012,D7:0.012,E10:0.012,S4:0.002,K5:0.002,S12:0.000,S14:0.000,S15:0.000,T16:0.000,D20:0.000,H21:0.000,S24:0.000,S25:0.000,R27:0.000	3:9	HCD	0.00767374	47	123200	4	745.814	0.05	34.671	9284	No	NonT	E
High	Homeobox protein Meis2 OS=Homo sapiens GN=MEIS2 PE=1 SV=2	O14770	H200	[["chain", "Homeobox protein Meis2"], ["compositionally biased region", "Ser/Thr-rich"]]	DGSSKSDHEELSGSSTNLADHNPSSWR		H8		H8:0.706	1	S6:0.089,D7:0.089,S4:0.012,E9:0.012,D1:0.002,S3:0.002,E10:0.002,S12:0.000,S14:0.000,S15:0.000,T16:0.000,D20:0.000,H21:0.000,S24:0.000,S25:0.000,R27:0.000	2:9	HCD	0.093356	36	287900	4	745.816	0.52	35.164	10254	Yes	PHPT1	H
High	Homeobox protein Meis2 OS=Homo sapiens GN=MEIS2 PE=1 SV=2	O14770	S198	[["chain", "Homeobox protein Meis2"], ["compositionally biased region", "Ser/Thr-rich"]]	DGSSKSDHEELSGSSTNLADHNPSSWR		S6		S6:0.700	1	S4:0.040,D7:0.040,H8:0.040,E9:0.010,D1:0.003,S3:0.003,E10:0.003,S12:0.000,S14:0.000,S15:0.000,T16:0.000,D20:0.000,H21:0.000,S24:0.000,S25:0.000,R27:0.000	3:9	ETHCD	0.00498876	49	50340	4	745.815	0.33	33.979	8394	Yes	PHPT1	S
Medium	Protein unc-13 homolog B OS=Homo sapiens GN=UNC13B PE=1 SV=2	O14795	T1278,K1286	[["chain", "Protein unc-13 homolog B"], ["domain", "MHD2"]],[["chain", "Protein unc-13 homolog B"], ["domain", "MHD2"]]	ASAAQDADSVLRPLMDFLDGNLTLFATVCEK	31	T23;K31	TRUE	T23:0.847,K31:0.826	2	E30:0.143,C29:0.026,T27:0.006,D16:0.005,R12:0.000,S2:0.000,D6:0.000,D8:0.000,S9:0.000	1:14	HCD	11.8863	15	154000	3	1157.85	-2.86	61.052	14888	No	PHPT1	TK
High	Protein unc-13 homolog B OS=Homo sapiens GN=UNC13B PE=1 SV=2	O14795	D1356,D1360	[["chain", "Protein unc-13 homolog B"], ["domain", "MHD2"]],[["chain", "Protein unc-13 homolog B"], ["domain", "MHD2"]]	EETRNLTPKQCAVLDLALDTIK		D15;D19		D15:0.996,D19:0.500	2	K9:0.004,K22:0.000,T7:0.000,E1:0.000,E2:0.000,T3:0.000,R4:0.000,C11:0.000	3:9	HCD	2.51819	16	78010	4	672.823	-0.07	63.513	25385	No	PHPT1	D
High	Protein unc-13 homolog B OS=Homo sapiens GN=UNC13B PE=1 SV=2	O14795	D181	[["chain", "Protein unc-13 homolog B"]]	KPLPTAAAQCSFEDPDSAVDDRDSDYR		D16		D16:0.776	1	S11:0.023,E13:0.023,D14:0.023,D20:0.023,D21:0.001,R22:0.000,D23:0.000,K1:0.000,T5:0.000,C10:0.000,S24:0.000,D25:0.000,Y26:0.000,R27:0.000	1:13	HCD	0.148018	34	0	3	1036.11	-0.21	41.939	8364	No	PHPT1	D
High	Protein unc-13 homolog B OS=Homo sapiens GN=UNC13B PE=1 SV=2	O14795	E178	[["chain", "Protein unc-13 homolog B"]]	KPLPTAAAQCSFEDPDSAVDDRDSDYR		E13		E13:0.857	1	T5:0.004,D14:0.004,D16:0.000,D20:0.000,K1:0.000,C10:0.000,S17:0.000,D21:0.000,R22:0.000,D23:0.000,S24:0.000,D25:0.000,Y26:0.000,R27:0.000	1:13	HCD	0.291949	31	183400	3	1036.11	-0.57	42.763	8242	Yes	NonT	E
High	Protein unc-13 homolog B OS=Homo sapiens GN=UNC13B PE=1 SV=2	O14795	S176	[["chain", "Protein unc-13 homolog B"], ["modified residue", "Phosphoserine"]]	KPLPTAAAQCSFEDPDSAVDDRDSDYR		S11		S11:0.500	1	D14:0.001,K1:0.000,T5:0.000,C10:0.000,D16:0.000,S17:0.000,D20:0.000,D21:0.000,R22:0.000,D23:0.000,S24:0.000,D25:0.000,Y26:0.000,R27:0.000	3:13	HCD	0.00161543	54	90500	3	1036.11	-0.65	40.888	8164	Yes	NonT	S
High	Protein unc-13 homolog B OS=Homo sapiens GN=UNC13B PE=1 SV=2	O14795	S176	[["chain", "Protein unc-13 homolog B"], ["modified residue", "Phosphoserine"]]	KPLPTAAAQCSFEDPDSAVDDR		S11		S11:0.969	1	E13:0.004,K1:0.001,D14:0.001,C10:0.000,D16:0.000,S17:0.000,D20:0.000,D21:0.000,R22:0.000	1:12	HCD	1.12847	23	152100	3	824.024	-0.38	43.813	8952	No	NonT	S
Medium	DNA-directed RNA polymerase III subunit RPC1 OS=Homo sapiens GN=POLR3A PE=1 SV=2	O14802	S805,D811,S788,S807,R808	[["chain", "DNA-directed RNA polymerase III subunit RPC1"]],[["chain", "DNA-directed RNA polymerase III subunit RPC1"]],[["chain", "DNA-directed RNA polymerase III subunit RPC1"]],[["chain", "DNA-directed RNA polymerase III subunit RPC1"]],[["chain", "DNA-directed RNA polymerase III subunit RPC1"]]	GSFINISQMIACVGQQAISGSRVPDGFENR	30	S19;D25;S2;S21;R22	FALSE	S19:0.795,D25:0.787,S2:0.690,S21:0.681,R22:0.681	5	R30:0.377,S7:0.290,C12:0.191	2:10	HCD	72.5196	10	292300	2	1791.19	-1.56	61.206	22957	No	PHPT1	SRD
Medium	DNA-directed RNA polymerase III subunit RPC1 OS=Homo sapiens GN=POLR3A PE=1 SV=2	O14802	T1009	[["chain", "DNA-directed RNA polymerase III subunit RPC1"]]	ITPTQVEK		T4		T4:0.988	1	E7:0.000,K8:0.000	1:6	HCD	1.30316	11	169900	2	498.242	-1.84	25.283	5601	No	NonT	T
Medium	DNA-directed RNA polymerase III subunit RPC1 OS=Homo sapiens GN=POLR3A PE=1 SV=2	O14802	T165,H158	[["chain", "DNA-directed RNA polymerase III subunit RPC1"]],[["chain", "DNA-directed RNA polymerase III subunit RPC1"]]	KNICHHCGAFNGTVK		T13;H6		T13:1.000,H6:0.988	2	K15:0.000,K1:0.000,C4:0.000,C7:0.000	2:13	HCD	6.70749	13	746100	2	923.369	-0.57	48.654	12698	No	PHPT1	TH
Medium	DNA-directed RNA polymerase III subunit RPC1 OS=Homo sapiens GN=POLR3A PE=1 SV=2	O14802	E1170,C1174	[["chain", "DNA-directed RNA polymerase III subunit RPC1"]],[["chain", "DNA-directed RNA polymerase III subunit RPC1"]]	VKPGDVAVHGEAVVCVTPRENSK		E11;C15		E11:0.880,C15:0.489	2	H9:0.119,R19:0.010,E20:0.010,S22:0.002,K2:0.000,D5:0.000,K23:0.000	2:6	HCD	6.84829	12	162700	3	851.068	1.63	43.459	19760	No	NonT	EC
Medium	Secretory carrier-associated membrane protein 3 OS=Homo sapiens GN=SCAMP3 PE=1 SV=3	O14828	S76	[["chain", "Secretory carrier-associated membrane protein 3"], ["topological domain", "Cytoplasmic"], ["modified residue", "Phosphoserine"]]	KLSPTEPK		S3		S3:0.991	1	T5:0.005,E6:0.000,K8:0.000	2:7	HCD	0.491276	14	93420	2	490.247	-0.11	25.996	8528	No	PHPT1	S
Medium	5-oxoprolinase OS=Homo sapiens GN=OPLAH PE=1 SV=3	O14841	T85,T81	[["chain", "5-oxoprolinase"]],[["chain", "5-oxoprolinase"]]	MGTTVATNALLER		T7;T3		T7:0.988,T3:0.504	2	E12:0.003,R13:0.000	2:10	HCD	2.56373	14	16540	2	768.832	1.2	22.024	3150	No	NonT	T
Medium	5-oxoprolinase OS=Homo sapiens GN=OPLAH PE=1 SV=3	O14841	Y248	[["chain", "5-oxoprolinase"]]	YVQGFCRGFQGQLK		Y1		Y1:0.983	1	R7:0.009,K14:0.000	1:8	HCD	0.342859	22	107000	2	855.894	-0.21	24.093	3438	No	NonT	Y
Medium	Gem-associated protein 2 OS=Homo sapiens GN=GEMIN2 PE=1 SV=1	O14893	S181,S184,R185	[["chain", "Gem-associated protein 2"], ["splice variant", "In isoform 4."], ["splice variant", "In isoform 2."], ["helix", null]],[["chain", "Gem-associated protein 2"], ["splice variant", "In isoform 4."], ["splice variant", "In isoform 2."]],[["chain", "Gem-associated protein 2"], ["splice variant", "In isoform 4."], ["splice variant", "In isoform 2."]]	LCADGAVGPATNESPGIDYVQIGFPPLLSIVSR	33	S29;S32;R33	TRUE	S29:0.784,S32:0.538,R33:0.538	3	E13:0.366,S14:0.143,D4:0.135,D18:0.065,Y19:0.065,C2:0.000	3:14	HCD	17.0205	13	0	3	1218.55	-0.71	98.954	46159	No	NonT	SR
Medium	Inhibitor of nuclear factor kappa-B kinase subunit beta OS=Homo sapiens GN=IKBKB PE=1 SV=1	O14920	T124,Y107	[["chain", "Inhibitor of nuclear factor kappa-B kinase subunit beta"], ["domain", "Protein kinase"], ["helix", null]],[["chain", "Inhibitor of nuclear factor kappa-B kinase subunit beta"], ["domain", "Protein kinase"], ["helix", null]]	KYLNQFENCCGLREGAILTLLSDIASALR		T19;Y2		T19:0.984,Y2:0.699	2	E7:0.148,S22:0.012,C9:0.003,C10:0.003,R13:0.001,E14:0.001,D23:0.001,S26:0.000,R29:0.000	2:9	HCD	3.13992	17	283600	3	1124.54	-0.06	98.553	51333	No	NonT	YT
Medium	Peripheral plasma membrane protein CASK OS=Homo sapiens GN=CASK PE=1 SV=3	O14936	D385	[["chain", "Peripheral plasma membrane protein CASK"], ["domain", "L27 1"], ["splice variant", "In isoform 5."], ["sequence variant", "Probable disease-associated mutation found in a patient with epilepsy and pontocerebellar hypoplasia."]]	DLDFLHSVFQDQHLHTLLDLYDK		D19		D19:0.431	1	D22:0.083,H15:0.017,T16:0.017,K23:0.017,H13:0.004,D11:0.000,D1:0.000,D3:0.000,H6:0.000,S7:0.000	2:7	HCD	1.40725	19	114100	3	964.797	1.67	35.665	14398	No	PHPT1	D
Medium	Protein phosphatase 1 regulatory subunit 12A OS=Homo sapiens GN=PPP1R12A PE=1 SV=1	O14974	K209	[["chain", "Protein phosphatase 1 regulatory subunit 12A"], ["repeat", "ANK 5"]]	HAKSGGTALHVAAAK	15	K15	TRUE	K15:0.992	1	T7:0.002,H10:0.002,K3:0.001,S4:0.001	2:3	HCD	2.45928	10	22610	2	749.881	0.79	80.524	50553	No	NonT	K
Medium	Protein phosphatase 1 regulatory subunit 12A OS=Homo sapiens GN=PPP1R12A PE=1 SV=1	O14974	T419	[["chain", "Protein phosphatase 1 regulatory subunit 12A"]]	KFPTTATKISPK		T7		T7:0.444	1	S10:0.071,T4:0.014,T5:0.014,K12:0.014,K1:0.001	3:6	HCD	1.1286	11	12120	2	699.873	-0.04	27.043	4837	No	NonT	T
High	Protein phosphatase 1 regulatory subunit 12A OS=Homo sapiens GN=PPP1R12A PE=1 SV=1	O14974	S445	[["chain", "Protein phosphatase 1 regulatory subunit 12A"], ["modified residue", "Phosphoserine; by NUAK1"], ["mutagenesis site", "Abolishes phosphorylation by NUAK1 and interaction with 14-3-3; when associated with A-472 and A-910."]]	KTGSYGALAEITASK		S4		S4:0.500	1	T2:0.000,K1:0.000,E10:0.000,T12:0.000,S14:0.000,K15:0.000	1:5	HCD	3.65217e-09	100	1534000	2	788.885	0.42	41.498	15851	Yes	PHPT1	S
Medium	Protein phosphatase 1 regulatory subunit 12A OS=Homo sapiens GN=PPP1R12A PE=1 SV=1	O14974	Y446	[["chain", "Protein phosphatase 1 regulatory subunit 12A"], ["modified residue", "Phosphotyrosine"]]	KTGSYGALAEITASK		Y5		Y5:0.977	1	K1:0.000,T2:0.000,E10:0.000,T12:0.000,S14:0.000,K15:0.000	1:5	ETHCD	0.10309	25	1358000	2	788.886	0.66	42.42	16255	No	NonT	Y
High	Protein phosphatase 1 regulatory subunit 12A OS=Homo sapiens GN=PPP1R12A PE=1 SV=1	O14974	S507	[["chain", "Protein phosphatase 1 regulatory subunit 12A"], ["modified residue", "Phosphoserine"]]	LASTSDIEEKENR		S3		S3:1.000	1	S5:0.000,D6:0.000,E8:0.000,E9:0.000,K10:0.000,E11:0.000,R13:0.000	1:9	HCD	4.77983e-06	71	51340	2	786.352	0.6	26.223	4585	Yes	PHPT1	S
High	Protein phosphatase 1 regulatory subunit 12A OS=Homo sapiens GN=PPP1R12A PE=1 SV=1	O14974	T508	[["chain", "Protein phosphatase 1 regulatory subunit 12A"]]	LASTSDIEEKENR		T4		T4:0.797	1	S5:0.101,D6:0.002,E8:0.000,E9:0.000,K10:0.000,E11:0.000,R13:0.000	2:9	ETHCD	0.137455	27	79120	2	786.353	0.95	25.572	5232	Yes	PHPT1	T
High	Protein phosphatase 1 regulatory subunit 12A OS=Homo sapiens GN=PPP1R12A PE=1 SV=1	O14974	S507	[["chain", "Protein phosphatase 1 regulatory subunit 12A"], ["modified residue", "Phosphoserine"]]	LASTSDIEEK		S3		S3:0.927	1	S5:0.006,D6:0.001,E8:0.000,E9:0.000,K10:0.000	1:10	HCD	7.57517e-05	56	57810	2	586.757	-0.44	30.997	6016	Yes	PHPT1	S
High	Protein phosphatase 1 regulatory subunit 12A OS=Homo sapiens GN=PPP1R12A PE=1 SV=1	O14974	Y936,E944	[["chain", "Protein phosphatase 1 regulatory subunit 12A"], ["splice variant", "In isoform 2."], ["helix", null]],[["chain", "Protein phosphatase 1 regulatory subunit 12A"], ["splice variant", "In isoform 2."], ["helix", null]]	LYEQILAENEKLK		Y2;E10		Y2:0.999,E10:0.498	2	E8:0.004,E3:0.001,K13:0.000	3:7	HCD	2.24747	14	1915000	3	584.276	1.12	28.004	7512	Yes	NonT	YE
High	Protein phosphatase 1 regulatory subunit 12A OS=Homo sapiens GN=PPP1R12A PE=1 SV=1	O14974	E996	[["chain", "Protein phosphatase 1 regulatory subunit 12A"]]	RISEMEEELK		E4		E4:0.956	1	E6:0.002,R1:0.000,E7:0.000,E8:0.000,K10:0.000	3:11	HCD	0.00019094	53	625900	2	672.298	-0.85	38.425	10196	Yes	NonT	E
High	Protein phosphatase 1 regulatory subunit 12A OS=Homo sapiens GN=PPP1R12A PE=1 SV=1	O14974	E998	[["chain", "Protein phosphatase 1 regulatory subunit 12A"]]	RISEMEEELK		E6		E6:0.959	1	S3:0.000,E7:0.000,R1:0.000,E8:0.000,K10:0.000	1:11	HCD	0.000170322	54	696000	2	672.299	-0.45	38.922	7995	Yes	NonT	E
High	Protein phosphatase 1 regulatory subunit 12A OS=Homo sapiens GN=PPP1R12A PE=1 SV=1	O14974	S995	[["chain", "Protein phosphatase 1 regulatory subunit 12A"], ["modified residue", "Phosphoserine"]]	RISEMEEELK		S3		S3:0.481	1	R1:0.019,E6:0.019,E7:0.000,E8:0.000,K10:0.000	3:11	HCD	0.000156945	53	59240	2	672.3	0.83	37.375	8810	No	PHPT1	S
High	Protein phosphatase 1 regulatory subunit 12A OS=Homo sapiens GN=PPP1R12A PE=1 SV=1	O14974	R504	[["chain", "Protein phosphatase 1 regulatory subunit 12A"]]	RLASTSDIEEKENR	14	R1	FALSE	R1:0.922	1	T5:0.005,S6:0.005,D7:0.001,E9:0.000,E10:0.000,K11:0.000,E12:0.000,R14:0.000	2:9	HCD	0.0325647	33	105900	3	576.604	0.13	23.973	4496	No	PHPT1	R
High	Protein phosphatase 1 regulatory subunit 12A OS=Homo sapiens GN=PPP1R12A PE=1 SV=1	O14974	S507	[["chain", "Protein phosphatase 1 regulatory subunit 12A"], ["modified residue", "Phosphoserine"]]	RLASTSDIEEKENR		S4		S4:0.995	1	S6:0.000,R1:0.000,D7:0.000,E9:0.000,E10:0.000,K11:0.000,E12:0.000,R14:0.000	2:9	ETHCD	2.87575e-07	83	238700	3	576.604	-0.01	21.596	4282	Yes	NonT	S
High	Protein phosphatase 1 regulatory subunit 12A OS=Homo sapiens GN=PPP1R12A PE=1 SV=1	O14974	D510	[["chain", "Protein phosphatase 1 regulatory subunit 12A"]]	RLASTSDIEEK		D7		D7:0.992	1	T5:0.001,S6:0.001,R1:0.000,E9:0.000,E10:0.000,K11:0.000	3:9	HCD	0.000294707	51	124000	2	664.81	1.06	25.759	4913	Yes	NonT	D
High	Protein phosphatase 1 regulatory subunit 12A OS=Homo sapiens GN=PPP1R12A PE=1 SV=1	O14974	S507	[["chain", "Protein phosphatase 1 regulatory subunit 12A"], ["modified residue", "Phosphoserine"]]	RLASTSDIEEK		S4		S4:0.479	1	T5:0.039,S6:0.003,E9:0.000,R1:0.000,E10:0.000,K11:0.000	1:9	HCD	0.000707989	47	46710	2	664.808	-0.41	26.75	4249	No	NonT	S
High	Protein phosphatase 1 regulatory subunit 12A OS=Homo sapiens GN=PPP1R12A PE=1 SV=1	O14974	S871	[["chain", "Protein phosphatase 1 regulatory subunit 12A"], ["modified residue", "Phosphoserine"]]	RSTGVSFWTQDSDENEQEQQSDTEEGSNKK		S21		S21:0.917	1	D22:0.041,T23:0.000,R1:0.000,S2:0.000,T3:0.000,S6:0.000,T9:0.000,D11:0.000,S12:0.000,D13:0.000,E14:0.000,E16:0.000,E24:0.000,E25:0.000,S27:0.000,K29:0.000,K30:0.000	2:13	ETHCD	0.0178681	45	51680	3	1176.15	-0.06	36.003	8544	Yes	NonT	S
High	Protein phosphatase 1 regulatory subunit 12A OS=Homo sapiens GN=PPP1R12A PE=1 SV=1	O14974	S908	[["chain", "Protein phosphatase 1 regulatory subunit 12A"], ["modified residue", "Phosphoserine"]]	SGSYSYLEER		S1		S1:0.917	1	Y4:0.001,S5:0.000,Y6:0.000,E8:0.000,E9:0.000,R10:0.000	3:10	HCD	0.0792689	29	273500	2	635.754	0.55	39.852	11627	No	PHPT1	S
High	Protein phosphatase 1 regulatory subunit 12A OS=Homo sapiens GN=PPP1R12A PE=1 SV=1	O14974	S910	[["chain", "Protein phosphatase 1 regulatory subunit 12A"], ["modified residue", "Phosphoserine; by NUAK1"], ["mutagenesis site", "Abolishes phosphorylation by NUAK1 and interaction with 14-3-3; when associated with A-445 and A-472."]]	SGSYSYLEER		S3		S3:0.994	1	S1:0.001,S5:0.001,Y6:0.000,E8:0.000,E9:0.000,R10:0.000	1:10	HCD	0.000102742	58	1134000	2	635.752	-0.65	41.785	9600	Yes	NonT	S
High	Protein phosphatase 1 regulatory subunit 12A OS=Homo sapiens GN=PPP1R12A PE=1 SV=1	O14974	D861	[["chain", "Protein phosphatase 1 regulatory subunit 12A"], ["region of interest", "Interaction with ROCK2"]]	STGVSFWTQDSDENEQEQQSDTEEGSNKKETQTDSISR		D10		D10:0.790	1	T8:0.029,D12:0.006,E13:0.006,E15:0.006,S20:0.006,D21:0.006,S5:0.001,E17:0.001,T22:0.000,S1:0.000,T2:0.000,E23:0.000,E24:0.000,S26:0.000,K28:0.000,K29:0.000,E30:0.000,T31:0.000,T33:0.000,D34:0.000,S35:0.000,S37:0.000,R38:0.000	2:14	HCD	0.0369386	44	0	3	1463.28	-0.32	41.896	9403	No	PHPT1	D
High	Protein phosphatase 1 regulatory subunit 12A OS=Homo sapiens GN=PPP1R12A PE=1 SV=1	O14974	D872	[["chain", "Protein phosphatase 1 regulatory subunit 12A"]]	STGVSFWTQDSDENEQEQQSDTEEGSNKKETQTDSISR		D21		D21:0.533	1	S20:0.135,T22:0.135,E23:0.036,E15:0.010,E24:0.010,S26:0.003,E13:0.001,D10:0.000,S11:0.000,D12:0.000,K28:0.000,K29:0.000,E30:0.000,T31:0.000,S37:0.000,R38:0.000,S1:0.000,T2:0.000,S5:0.000,T8:0.000,T33:0.000,D34:0.000,S35:0.000	1:15	HCD	14.6765	18	50960	4	1097.71	-0.15	43.234	8231	No	PHPT1	D
High	Protein phosphatase 1 regulatory subunit 12A OS=Homo sapiens GN=PPP1R12A PE=1 SV=1	O14974	E866	[["chain", "Protein phosphatase 1 regulatory subunit 12A"]]	STGVSFWTQDSDENEQEQQSDTEEGSNKKETQTDSISR		E15		E15:0.288	1	S20:0.288,D21:0.070,E13:0.018,T22:0.018,E23:0.018,E24:0.005,T8:0.001,D12:0.001,D10:0.000,S11:0.000,S26:0.000,E30:0.000,T31:0.000,K28:0.000,K29:0.000,S1:0.000,T2:0.000,S5:0.000,T33:0.000,D34:0.000,S35:0.000,S37:0.000,R38:0.000	3:13	HCD	0.107001	40	0	4	1097.71	-0.54	42.344	8777	Yes	NonT	E
High	Protein phosphatase 1 regulatory subunit 12A OS=Homo sapiens GN=PPP1R12A PE=1 SV=1	O14974	E868	[["chain", "Protein phosphatase 1 regulatory subunit 12A"]]	STGVSFWTQDSDENEQEQQSDTEEGSNKKETQTDSISR		E17		E17:0.472	1	D12:0.113,E13:0.113,E15:0.113,D10:0.029,S20:0.029,T8:0.007,D21:0.007,S5:0.001,T22:0.001,E23:0.001,E24:0.000,S1:0.000,T2:0.000,S26:0.000,K28:0.000,K29:0.000,E30:0.000,T31:0.000,T33:0.000,D34:0.000,S35:0.000,S37:0.000,R38:0.000	2:13	HCD	0.0492585	43	699300	4	1097.71	-0.27	41.441	10854	No	NonT	E
High	Protein phosphatase 1 regulatory subunit 12A OS=Homo sapiens GN=PPP1R12A PE=1 SV=1	O14974	S871	[["chain", "Protein phosphatase 1 regulatory subunit 12A"], ["modified residue", "Phosphoserine"]]	STGVSFWTQDSDENEQEQQSDTEEGSNKKETQTDSISR		S20		S20:0.394	1	T22:0.088,E23:0.088,E17:0.020,E15:0.005,E24:0.005,T8:0.001,D10:0.001,S11:0.001,D12:0.001,E13:0.001,S26:0.000,S1:0.000,T2:0.000,S5:0.000,K28:0.000,K29:0.000,E30:0.000,T31:0.000,T33:0.000,D34:0.000,S35:0.000,S37:0.000,R38:0.000	2:14	HCD	1.75143	27	0	4	1097.71	0.37	41.798	9361	No	PHPT1	S
High	Protein phosphatase 1 regulatory subunit 12A OS=Homo sapiens GN=PPP1R12A PE=1 SV=1	O14974	D861	[["chain", "Protein phosphatase 1 regulatory subunit 12A"], ["region of interest", "Interaction with ROCK2"]]	STGVSFWTQDSDENEQEQQSDTEEGSNKK		D10		D10:0.937	1	S11:0.025,D12:0.004,E13:0.004,E15:0.004,S5:0.000,E17:0.000,S1:0.000,T2:0.000,S20:0.000,D21:0.000,T22:0.000,E23:0.000,E24:0.000,S26:0.000,K28:0.000,K29:0.000	1:16	HCD	2.66728	24	264700	3	1124.12	0.08	46.001	8877	No	PHPT1	D
High	Protein phosphatase 1 regulatory subunit 12A OS=Homo sapiens GN=PPP1R12A PE=1 SV=1	O14974	E868	[["chain", "Protein phosphatase 1 regulatory subunit 12A"]]	STGVSFWTQDSDENEQEQQSDTEEGSNKK		E17		E17:0.690	1	S20:0.101,D21:0.101,E13:0.003,T22:0.003,D10:0.000,S11:0.000,D12:0.000,E23:0.000,S1:0.000,T2:0.000,S5:0.000,T8:0.000,E24:0.000,S26:0.000,K28:0.000,K29:0.000	2:14	HCD	0.0208959	45	206900	3	1124.12	-0.13	43.683	10096	Yes	PHPT1	E
High	Protein phosphatase 1 regulatory subunit 12A OS=Homo sapiens GN=PPP1R12A PE=1 SV=1	O14974	S852	[["chain", "Protein phosphatase 1 regulatory subunit 12A"], ["region of interest", "Interaction with ROCK2"], ["modified residue", "Phosphoserine; by ROCK2"]]	STGVSFWTQDSDENEQEQQSDTEEGSNKK		S1		S1:0.838	1	S5:0.006,T8:0.000,D10:0.000,S11:0.000,D12:0.000,E13:0.000,E15:0.000,E17:0.000,S20:0.000,D21:0.000,T22:0.000,E23:0.000,E24:0.000,S26:0.000,K28:0.000,K29:0.000	1:14	HCD	0.295848	34	264700	3	1124.12	0.08	46.94	9758	No	PHPT1	S
High	Protein phosphatase 1 regulatory subunit 12A OS=Homo sapiens GN=PPP1R12A PE=1 SV=1	O14974	S871	[["chain", "Protein phosphatase 1 regulatory subunit 12A"], ["modified residue", "Phosphoserine"]]	STGVSFWTQDSDENEQEQQSDTEEGSNKK		S20		S20:0.396	1	D21:0.097,T22:0.097,E23:0.097,E24:0.097,S26:0.097,E15:0.007,K28:0.007,K29:0.007,E13:0.001,D10:0.000,S11:0.000,D12:0.000,T8:0.000,S1:0.000,T2:0.000,S5:0.000	1:15	HCD	1.26494	27	78340	4	843.342	-0.36	46.173	8447	Yes	NonT	S
High	Protein phosphatase 1 regulatory subunit 12A OS=Homo sapiens GN=PPP1R12A PE=1 SV=1	O14974	T853,S871	[["chain", "Protein phosphatase 1 regulatory subunit 12A"], ["region of interest", "Interaction with ROCK2"]],[["chain", "Protein phosphatase 1 regulatory subunit 12A"], ["modified residue", "Phosphoserine"]]	STGVSFWTQDSDENEQEQQSDTEEGSNKK		T2;S20		T2:0.807,S20:0.426	2	S1:0.179,T22:0.095,E17:0.022,S5:0.011,D12:0.006,E13:0.006,S11:0.006,E15:0.006,E23:0.006,T8:0.003,D10:0.002,E24:0.002,S26:0.000,K28:0.000,K29:0.000	3:15	HCD	1.56093	27	111400	3	1150.78	-0.32	52.685	14656	No	NonT	TS
High	Cyclin-G-associated kinase OS=Homo sapiens GN=GAK PE=1 SV=2	O14976	S829	[["chain", "Cyclin-G-associated kinase"], ["modified residue", "Phosphoserine"]]	ESESALMEDRDESEVSDEGGSPISSEGQEPR		S16		S16:0.419	1	E14:0.072,E18:0.072,S13:0.013,E1:0.001,S2:0.001,E3:0.001,S4:0.001,D9:0.001,R10:0.001,D11:0.001,E12:0.001,E8:0.000,S21:0.000,S24:0.000,S25:0.000,E26:0.000,E29:0.000,R31:0.000	2:14	HCD	0.00563408	50	94540	3	1140.13	-0.45	42.421	11824	Yes	NonT	S
High	Cyclin-G-associated kinase OS=Homo sapiens GN=GAK PE=1 SV=2	O14976	E1225	[["chain", "Cyclin-G-associated kinase"]]	LLDWIEGK		E6		E6:0.500	1	D3:0.000	1:8	HCD	0.0102765	35	596700	2	527.257	2.58	54.062	17061	No	PHPT1	E
High	Cyclin-G-associated kinase OS=Homo sapiens GN=GAK PE=1 SV=2	O14976	S780	[["chain", "Cyclin-G-associated kinase"]]	QPGSTAQYDAGAGSPEAEPTDSDSPPSSSADASR		S24		S24:0.876	1	D21:0.002,S22:0.002,T20:0.000,S27:0.000,S28:0.000,S4:0.000,T5:0.000,Y8:0.000,D9:0.000,S14:0.000,E16:0.000,E18:0.000,S29:0.000,D31:0.000,S33:0.000,R34:0.000	3:11	HCD	7.95981e-06	79	141400	3	1125.13	0.53	37.156	9568	No	NonT	S
High	Cyclin-G-associated kinase OS=Homo sapiens GN=GAK PE=1 SV=2	O14976	S760	[["chain", "Cyclin-G-associated kinase"]]	QPGSTAQYDAGAGSPEAEPTDSDSPPSSSADASR		S4		S4:0.837	1	Y8:0.005,S14:0.005,D9:0.001,E16:0.001,E18:0.000,T20:0.000,D21:0.000,S22:0.000,D23:0.000,S24:0.000,S27:0.000,S28:0.000,S29:0.000,D31:0.000,S33:0.000,R34:0.000	2:11	HCD	5.11731e-06	81	72600	3	1125.13	0.78	36.43	9789	No	PHPT1	S
High	Cyclin-G-associated kinase OS=Homo sapiens GN=GAK PE=1 SV=2	O14976	T776	[["chain", "Cyclin-G-associated kinase"], ["modified residue", "Phosphothreonine"]]	QPGSTAQYDAGAGSPEAEPTDSDSPPSSSADASR		T20		T20:0.468	1	E18:0.098,D21:0.098,S22:0.098,D23:0.098,S14:0.021,S24:0.021,T5:0.000,Y8:0.000,D9:0.000,S27:0.000,S4:0.000,S28:0.000,S29:0.000,D31:0.000,S33:0.000,R34:0.000	2:11	HCD	0.136462	37	0	3	1125.12	-0.31	36.343	10352	No	NonT	T
High	Cyclin-G-associated kinase OS=Homo sapiens GN=GAK PE=1 SV=2	O14976	Y764	[["chain", "Cyclin-G-associated kinase"]]	QPGSTAQYDAGAGSPEAEPTDSDSPPSSSADASR		Y8		Y8:0.436	1	T5:0.092,S14:0.020,S4:0.005,E16:0.005,E18:0.005,T20:0.000,D21:0.000,S22:0.000,D23:0.000,S24:0.000,S27:0.000,S28:0.000,S29:0.000,D31:0.000,S33:0.000,R34:0.000	1:11	HCD	0.601806	30	0	3	1125.12	-0.52	38.512	7880	No	NonT	Y
High	Heterogeneous nuclear ribonucleoprotein D-like OS=Homo sapiens GN=HNRNPDL PE=1 SV=3	O14979	S241	[["chain", "Heterogeneous nuclear ribonucleoprotein D-like"], ["domain", "RRM 2"], ["modified residue", "Phosphoserine"]]	VFVGGLSPDTSEEQIKEYFGAFGEIENIELPMDTK		S7		S7:0.270	1	Y18:0.270,D9:0.044,E12:0.044,K16:0.044,E17:0.044,T10:0.007,S11:0.007,E24:0.000,E26:0.000,E29:0.000,D33:0.000,T34:0.000,K35:0.000	2:11	HCD	0.00511452	48	378400	3	1323.95	-0.71	87.149	42815	No	NonT	S
Medium	Exportin-1 OS=Homo sapiens GN=XPO1 PE=1 SV=1	O14980	K192,T187	[["chain", "Exportin-1"], ["region of interest", "Necessary for HTLV-1 Rex-mediated mRNA export"], ["helix", null]],[["chain", "Exportin-1"], ["region of interest", "Necessary for HTLV-1 Rex-mediated mRNA export"]]	LLSEEVFDFSSGQITQVKSK	20	K20;T15	TRUE	K20:0.979,T15:0.962	2	S10:0.018,S11:0.018,K18:0.005,E4:0.000,E5:0.000,D8:0.000,S3:0.000	2:13	HCD	5.04405	14	8735	3	801.369	-0.13	30.123	4063	No	PHPT1	TK
Medium	Exportin-1 OS=Homo sapiens GN=XPO1 PE=1 SV=1	O14980	D681,E683,K686	[["chain", "Exportin-1"]],[["chain", "Exportin-1"], ["helix", null]],[["chain", "Exportin-1"], ["helix", null]]	DPETVKQLGSILK	13	D1;E3;K6	FALSE	D1:0.987,E3:0.899,K6:0.886	3	S10:0.103,K13:0.000	1:9	HCD	0.602948	22	57900	4	417.683	-0.15	37.463	8496	No	PHPT1	KED
Medium	Exportin-1 OS=Homo sapiens GN=XPO1 PE=1 SV=1	O14980	D768,Y788	[["chain", "Exportin-1"]],[["chain", "Exportin-1"], ["repeat", "HEAT 7"], ["helix", null]]	LISGWVSRSNDPQMVAENFVPPLLDAVLIDYQR		D11;Y31		D11:0.464,Y31:0.380	2	S9:0.190,D30:0.166,E17:0.090,S3:0.083,S7:0.083,R8:0.083,D25:0.080	1:7	ETHCD	2.71769	19	361400	3	1301.61	-2.56	71.774	29128	No	NonT	YD
High	Exportin-1 OS=Homo sapiens GN=XPO1 PE=1 SV=1	O14980	S1055	[["chain", "Exportin-1"], ["helix", null]]	QMSVPGIFNPHEIPEEMCD		S3		S3:1.000	1	E12:0.000,E15:0.000,E16:0.000,C18:0.000,D19:0.000	3:10	HCD	1.21858	23	197800	2	1155.47	-0.11	71.709	31005	Yes	PHPT1	S
High	Rho guanine nucleotide exchange factor 10 OS=Homo sapiens GN=ARHGEF10 PE=1 SV=4	O15013	S379	[["chain", "Rho guanine nucleotide exchange factor 10"], ["modified residue", "Phosphoserine"]]	TKSLIAQDHR		S3		S3:0.836	1	K2:0.082,D8:0.000,H9:0.000,R10:0.000	1:5	HCD	1.62131	11	35270	3	416.875	-0.01	17.869	2857	No	PHPT1	S
High	Rho guanine nucleotide exchange factor 10 OS=Homo sapiens GN=ARHGEF10 PE=1 SV=4	O15013	D61	[["chain", "Rho guanine nucleotide exchange factor 10"]]	YDTNNNEEEEGEQFDFDSGDEIPEADR		D20		D20:0.827	1	S18:0.025,D17:0.005,D15:0.001,E12:0.000,E24:0.000,D26:0.000,Y1:0.000,D2:0.000,T3:0.000,E7:0.000,E8:0.000,E9:0.000,E10:0.000,R27:0.000	1:15	HCD	6.2454	20	67460	3	1082.07	0.29	61.947	12413	No	NonT	D
High	Zinc finger protein 609 OS=Homo sapiens GN=ZNF609 PE=1 SV=2	O15014	S358	[["chain", "Zinc finger protein 609"], ["modified residue", "Phosphoserine"], ["splice variant", "In isoform 2."]]	FCDSPTSDLEMR		S4		S4:0.929	1	T6:0.005,S7:0.000,C2:0.000,D8:0.000,E10:0.000,R12:0.000	2:9	HCD	2.56121e-05	65	170600	2	769.29	0.69	47.798	17085	Yes	PHPT1	S
High	Zinc finger protein 609 OS=Homo sapiens GN=ZNF609 PE=1 SV=2	O15014	E26	[["chain", "Zinc finger protein 609"]]	GVDANPVETYDSGDEWDIGVGNLIIDLDADLEKDQQKLEMSGSK		E15		E15:0.693	1	D17:0.140,T9:0.007,Y10:0.007,D11:0.007,S12:0.007,E8:0.002,D3:0.000,D26:0.000,D28:0.000,D30:0.000,E32:0.000,K33:0.000,D34:0.000,K37:0.000,E39:0.000,S41:0.000,S43:0.000,K44:0.000	2:13	HCD	0.956885	28	57720	4	1215.56	1.05	86.724	39428	No	NonT	E
High	Zinc finger protein 609 OS=Homo sapiens GN=ZNF609 PE=1 SV=2	O15014	D22	[["chain", "Zinc finger protein 609"]]	GVDANPVETYDSGDEWDIGVGNLIIDLDADLEKDQQK		D11		D11:0.187	1	D14:0.187,E15:0.187,D17:0.187,T9:0.030,Y10:0.030,E8:0.005,D3:0.000,D26:0.000,D28:0.000,D30:0.000,E32:0.000,K33:0.000,D34:0.000,K37:0.000	2:14	HCD	0.0871044	36	61320	3	1376.29	0.09	90.878	38252	No	PHPT1	D
High	Zinc finger protein 609 OS=Homo sapiens GN=ZNF609 PE=1 SV=2	O15014	D25	[["chain", "Zinc finger protein 609"]]	GVDANPVETYDSGDEWDIGVGNLIIDLDADLEKDQQK		D14		D14:0.288	1	D17:0.288,Y10:0.043,D11:0.043,S12:0.043,T9:0.007,E8:0.001,D3:0.000,D26:0.000,D28:0.000,D30:0.000,E32:0.000,K33:0.000,D34:0.000,K37:0.000	3:14	HCD	0.0230862	42	72050	4	1032.47	-0.06	91.296	44092	Yes	PHPT1	D
High	Zinc finger protein 609 OS=Homo sapiens GN=ZNF609 PE=1 SV=2	O15014	D28	[["chain", "Zinc finger protein 609"]]	GVDANPVETYDSGDEWDIGVGNLIIDLDADLEKDQQK		D17		D17:0.822	1	D14:0.026,S12:0.005,E8:0.001,T9:0.001,Y10:0.001,D11:0.001,D3:0.000,D26:0.000,D28:0.000,D30:0.000,E32:0.000,K33:0.000,D34:0.000,K37:0.000	2:13	HCD	0.0553401	38	61320	3	1376.29	0.09	90.247	42248	No	NonT	D
High	Zinc finger protein 609 OS=Homo sapiens GN=ZNF609 PE=1 SV=2	O15014	E26	[["chain", "Zinc finger protein 609"]]	GVDANPVETYDSGDEWDIGVGNLIIDLDADLEKDQQK		E15		E15:0.817	1	D17:0.026,D11:0.005,S12:0.005,T9:0.001,Y10:0.001,E8:0.000,D3:0.000,D26:0.000,D28:0.000,D30:0.000,E32:0.000,K33:0.000,D34:0.000,K37:0.000	2:13	HCD	0.14945	34	87330	4	1032.47	0.05	90.273	42264	No	NonT	E
High	Zinc finger protein 609 OS=Homo sapiens GN=ZNF609 PE=1 SV=2	O15014	E19	[["chain", "Zinc finger protein 609"]]	GVDANPVETYDSGDEWDIGVGNLIIDLDADLEKDQQK		E8		E8:0.448	1	Y10:0.068,D11:0.011,S12:0.011,D14:0.011,D3:0.002,E15:0.002,D17:0.000,D26:0.000,D28:0.000,D30:0.000,E32:0.000,K33:0.000,D34:0.000,K37:0.000	1:15	HCD	0.0245515	43	26920	4	1032.47	-0.8	95.85	28225	No	NonT	E
Medium	Zinc finger protein 609 OS=Homo sapiens GN=ZNF609 PE=1 SV=2	O15014	S23	[["chain", "Zinc finger protein 609"]]	GVDANPVETYDSGDEWDIGVGNLIIDLDADLEKDQQK		S12		S12:0.248	1	E15:0.248,E8:0.082,D17:0.082,T9:0.029,Y10:0.029,D11:0.029,D3:0.004,D26:0.000,D28:0.000,D30:0.000,E32:0.000,K33:0.000,D34:0.000,K37:0.000	1:15	HCD	20.2934	13	34150	3	1376.29	-0.18	95.759	28179	No	NonT	S
High	Zinc finger protein 609 OS=Homo sapiens GN=ZNF609 PE=1 SV=2	O15014	Y21	[["chain", "Zinc finger protein 609"]]	GVDANPVETYDSGDEWDIGVGNLIIDLDADLEKDQQK		Y10		Y10:0.374	1	E8:0.077,T9:0.077,S12:0.077,D14:0.017,E15:0.004,D3:0.000,D17:0.000,D26:0.000,D28:0.000,D30:0.000,E32:0.000,K33:0.000,D34:0.000,K37:0.000	2:14	HCD	2.27245	22	87330	4	1032.47	0.05	90.944	38304	No	PHPT1	Y
High	Zinc finger protein 609 OS=Homo sapiens GN=ZNF609 PE=1 SV=2	O15014	S620	[["chain", "Zinc finger protein 609"], ["splice variant", "In isoform 2."]]	LSGEGDTDLGALSNDGSDDGPSVMDETSNDAFDSLER		S28		S28:0.574	1	T27:0.129,D30:0.129,D25:0.031,S22:0.002,D33:0.002,S13:0.001,D15:0.001,S17:0.001,D18:0.001,D19:0.001,S34:0.001,E36:0.000,S2:0.000,E4:0.000,D6:0.000,T7:0.000,D8:0.000,R37:0.000	2:14	HCD	4.43255	23	68350	3	1290.19	-0.12	69.964	23566	No	PHPT1	S
High	Zinc finger protein 609 OS=Homo sapiens GN=ZNF609 PE=1 SV=2	O15014	T619	[["chain", "Zinc finger protein 609"], ["splice variant", "In isoform 2."]]	LSGEGDTDLGALSNDGSDDGPSVMDETSNDAFDSLER		T27		T27:0.357	1	E26:0.115,D25:0.039,D30:0.039,S13:0.014,D15:0.014,S17:0.014,D18:0.014,D19:0.014,S22:0.006,D33:0.006,S2:0.002,S34:0.002,E4:0.001,D6:0.001,T7:0.001,D8:0.001,E36:0.001,R37:0.000	3:14	HCD	0.0191484	47	0	3	1290.19	-0.5	69.925	25676	No	NonT	T
High	Zinc finger protein 609 OS=Homo sapiens GN=ZNF609 PE=1 SV=2	O15014	S491	[["chain", "Zinc finger protein 609"], ["splice variant", "In isoform 2."]]	NCPSPVLIDCPHPNCNKK		S4		S4:1.000	1	D9:0.000,C10:0.000,H12:0.000,C15:0.000,K17:0.000,K18:0.000	1:4	HCD	2.24631	19	49620	3	743.988	-1.46	31.799	9297	No	NonT	S
High	Zinc finger protein 609 OS=Homo sapiens GN=ZNF609 PE=1 SV=2	O15014	S842	[["chain", "Zinc finger protein 609"], ["modified residue", "Phosphoserine"], ["splice variant", "In isoform 2."]]	TNSPAYSDISDAGEDGEGKVDSVK		S3		S3:0.994	1	Y6:0.000,S7:0.000,D8:0.000,S10:0.000,D11:0.000,E14:0.000,D15:0.000,E17:0.000,K19:0.000,D21:0.000,S22:0.000,K24:0.000	2:11	HCD	3.4845e-05	69	432300	3	841.026	0.11	38.504	11436	Yes	NonT	S
High	Zinc finger protein 609 OS=Homo sapiens GN=ZNF609 PE=1 SV=2	O15014	S842,D850	[["chain", "Zinc finger protein 609"], ["modified residue", "Phosphoserine"], ["splice variant", "In isoform 2."]],[["chain", "Zinc finger protein 609"], ["splice variant", "In isoform 2."]]	TNSPAYSDISDAGEDGEGKVDSVK		S3;D11		S3:0.983,D11:0.693	2	S10:0.126,Y6:0.032,S7:0.026,T1:0.008,E14:0.005,D15:0.000,D21:0.000,S22:0.000,K24:0.000,E17:0.000,K19:0.000	2:14	HCD	0.249404	32	0	3	867.681	0.16	41.31	9195	No	PHPT1	SD
High	Zinc finger protein 609 OS=Homo sapiens GN=ZNF609 PE=1 SV=2	O15014	S842,E853	[["chain", "Zinc finger protein 609"], ["modified residue", "Phosphoserine"], ["splice variant", "In isoform 2."]],[["chain", "Zinc finger protein 609"], ["splice variant", "In isoform 2."]]	TNSPAYSDISDAGEDGEGKVDSVK		S3;E14		S3:0.768,E14:0.655	2	Y6:0.152,S7:0.046,D8:0.046,S10:0.046,D11:0.046,D15:0.039,K19:0.011,E17:0.004,D21:0.004,S22:0.001,K24:0.000	3:14	HCD	14.8848	14	22420	3	867.681	-0.03	41.487	9596	No	PHPT1	SE
High	Zinc finger protein 609 OS=Homo sapiens GN=ZNF609 PE=1 SV=2	O15014	S842,S849	[["chain", "Zinc finger protein 609"], ["modified residue", "Phosphoserine"], ["splice variant", "In isoform 2."]],[["chain", "Zinc finger protein 609"], ["modified residue", "Phosphoserine"], ["splice variant", "In isoform 2."]]	TNSPAYSDISDAGEDGEGKVDSVK		S3;S10		S3:0.873,S10:0.450	2	T1:0.127,D8:0.065,S7:0.010,E14:0.010,K19:0.010,Y6:0.002,D15:0.002,E17:0.002,D21:0.000,S22:0.000,K24:0.000	1:15	HCD	0.526958	28	39710	3	867.681	0.04	43.444	8287	No	PHPT1	S
High	Zinc finger protein 609 OS=Homo sapiens GN=ZNF609 PE=1 SV=2	O15014	S842,Y845	[["chain", "Zinc finger protein 609"], ["modified residue", "Phosphoserine"], ["splice variant", "In isoform 2."]],[["chain", "Zinc finger protein 609"], ["splice variant", "In isoform 2."]]	TNSPAYSDISDAGEDGEGKVDSVK		S3;Y6		S3:0.976,Y6:0.330	2	D8:0.330,T1:0.021,S10:0.007,D11:0.007,E14:0.000,D15:0.000,E17:0.000,K19:0.000,D21:0.000,S22:0.000,K24:0.000	2:13	HCD	0.713493	27	46790	3	867.682	0.44	44.206	12011	No	NonT	YS
High	Zinc finger protein 609 OS=Homo sapiens GN=ZNF609 PE=1 SV=2	O15014	T840	[["chain", "Zinc finger protein 609"], ["splice variant", "In isoform 2."]]	TNSPAYSDISDAGEDGEGKVDSVK		T1		T1:0.498	1	Y6:0.003,S7:0.000,D8:0.000,S10:0.000,D11:0.000,E14:0.000,D15:0.000,E17:0.000,K19:0.000,D21:0.000,S22:0.000,K24:0.000	3:11	HCD	8.68046	15	560000	3	841.026	0.09	39.314	10628	No	NonT	T
High	Zinc finger protein 609 OS=Homo sapiens GN=ZNF609 PE=1 SV=2	O15014	Y845,T840	[["chain", "Zinc finger protein 609"], ["splice variant", "In isoform 2."]],[["chain", "Zinc finger protein 609"], ["splice variant", "In isoform 2."]]	TNSPAYSDISDAGEDGEGKVDSVK		Y6;T1		Y6:0.802,T1:0.507	2	S7:0.152,D8:0.030,S10:0.001,D11:0.000,E14:0.000,D15:0.000,E17:0.000,K19:0.000,D21:0.000,S22:0.000,K24:0.000	1:14	ETHCD	2.59082	22	50470	3	867.679	-0.59	46.404	9580	No	PHPT1	YT
High	Spectrin beta chain, non-erythrocytic 2 OS=Homo sapiens GN=SPTBN2 PE=1 SV=3	O15020	E2181	[["chain", "Spectrin beta chain, non-erythrocytic 2"]]	LEHSSFPEGPGPGSGDEANGPRGER		E24		E24:0.456	1	R22:0.079,S14:0.003,D16:0.003,E17:0.003,E2:0.000,H3:0.000,S4:0.000,S5:0.000,E8:0.000	3:9	HCD	4.67435	17	0	3	872.71	0.46	30.738	7320	No	NonT	E
High	Spectrin beta chain, non-erythrocytic 2 OS=Homo sapiens GN=SPTBN2 PE=1 SV=3	O15020	S2171	[["chain", "Spectrin beta chain, non-erythrocytic 2"], ["modified residue", "Phosphoserine"]]	LEHSSFPEGPGPGSGDEANGPRGER		S14		S14:0.964	1	E17:0.000,E2:0.000,H3:0.000,S4:0.000,S5:0.000,E8:0.000,R22:0.000,E24:0.000,R25:0.000	2:8	ETHCD	0.024263	40	51150	3	872.71	0.36	28.881	8234	Yes	NonT	S
High	Spectrin beta chain, non-erythrocytic 2 OS=Homo sapiens GN=SPTBN2 PE=1 SV=3	O15020	S2171	[["chain", "Spectrin beta chain, non-erythrocytic 2"], ["modified residue", "Phosphoserine"]]	LEHSSFPEGPGPGSGDEANGPR		S14		S14:1.000	1	E2:0.000,H3:0.000,S4:0.000,S5:0.000,E8:0.000,E17:0.000,R22:0.000	2:8	HCD	0.00014231	61	297100	3	758.654	0.23	35.299	10551	Yes	PHPT1	S
High	Protein transport protein Sec16A OS=Homo sapiens GN=SEC16A PE=1 SV=3	O15027	S891	[["chain", "Protein transport protein Sec16A"]]	AQQELVPPQQQASPPQLPK		S13		S13:0.997	1	K19:0.000	1:5	HCD	0.0433998	30	529100	3	722.031	-0.22	48.859	20455	No	PHPT1	S
High	Protein transport protein Sec16A OS=Homo sapiens GN=SEC16A PE=1 SV=3	O15027	S1149	[["chain", "Protein transport protein Sec16A"], ["region of interest", "Required for localization to endoplasmic reticulum exit sites"], ["region of interest", "Interaction with MIA3"], ["region of interest", "Required for endoplasmic reticulum localization"], ["compositionally biased region", "Pro-rich"]]	FTGSFDDDPDPHRDPYGEEVDRR		S4		S4:0.880	1	D6:0.014,D7:0.000,D8:0.000,D10:0.000,H12:0.000,R13:0.000,D14:0.000,Y16:0.000,E18:0.000,E19:0.000,D21:0.000,R22:0.000,R23:0.000	3:13	HCD	0.120026	34	728500	3	934.72	0.21	36.164	6971	Yes	PHPT1	S
High	Protein transport protein Sec16A OS=Homo sapiens GN=SEC16A PE=1 SV=3	O15027	T1147	[["chain", "Protein transport protein Sec16A"], ["region of interest", "Required for localization to endoplasmic reticulum exit sites"], ["region of interest", "Interaction with MIA3"], ["region of interest", "Required for endoplasmic reticulum localization"], ["compositionally biased region", "Pro-rich"]]	FTGSFDDDPDPHRDPYGEEVDRR		T2		T2:0.494	1	D6:0.010,D7:0.002,D8:0.000,D10:0.000,H12:0.000,R13:0.000,D14:0.000,Y16:0.000,E18:0.000,E19:0.000,D21:0.000,R22:0.000,R23:0.000	3:13	ETHCD	0.234033	31	728500	3	934.72	0.21	36.172	6973	Yes	PHPT1	T
High	Protein transport protein Sec16A OS=Homo sapiens GN=SEC16A PE=1 SV=3	O15027	S1149	[["chain", "Protein transport protein Sec16A"], ["region of interest", "Required for localization to endoplasmic reticulum exit sites"], ["region of interest", "Interaction with MIA3"], ["region of interest", "Required for endoplasmic reticulum localization"], ["compositionally biased region", "Pro-rich"]]	FTGSFDDDPDPHRDPYGEEVDR		S4		S4:0.915	1	D6:0.001,D7:0.000,D8:0.000,D10:0.000,H12:0.000,R13:0.000,D14:0.000,Y16:0.000,E18:0.000,E19:0.000,D21:0.000,R22:0.000	2:14	HCD	0.0430646	39	253600	3	882.685	-0.14	40.674	8968	Yes	PHPT1	S
High	Protein transport protein Sec16A OS=Homo sapiens GN=SEC16A PE=1 SV=3	O15027	T1147	[["chain", "Protein transport protein Sec16A"], ["region of interest", "Required for localization to endoplasmic reticulum exit sites"], ["region of interest", "Interaction with MIA3"], ["region of interest", "Required for endoplasmic reticulum localization"], ["compositionally biased region", "Pro-rich"]]	FTGSFDDDPDPHRDPYGEEVDR		T2		T2:0.985	1	D6:0.000,D7:0.000,D8:0.000,D10:0.000,H12:0.000,R13:0.000,D14:0.000,Y16:0.000,E18:0.000,E19:0.000,D21:0.000,R22:0.000	3:14	HCD	0.232602	32	127900	3	882.687	0.41	40.282	9019	Yes	PHPT1	T
High	Protein transport protein Sec16A OS=Homo sapiens GN=SEC16A PE=1 SV=3	O15027	D1846	[["chain", "Protein transport protein Sec16A"], ["region of interest", "Required for localization to endoplasmic reticulum exit sites"], ["region of interest", "Central conserved domain (CCD); mediates interaction with RNF183, LRRK2 and SEC13"]]	HLLQEARSPDPGIVPQEAPVGNSLSELSEENFDGK		D10		D10:0.865	1	R7:0.016,E5:0.002,H1:0.000,E17:0.000,S23:0.000,S25:0.000,E26:0.000,S28:0.000,E29:0.000,E30:0.000,D33:0.000,K35:0.000	3:9	HCD	0.000533133	56	235600	4	960.708	-0.06	59.383	23212	Yes	NonT	D
High	Protein transport protein Sec16A OS=Homo sapiens GN=SEC16A PE=1 SV=3	O15027	S1844	[["chain", "Protein transport protein Sec16A"], ["region of interest", "Required for localization to endoplasmic reticulum exit sites"], ["region of interest", "Central conserved domain (CCD); mediates interaction with RNF183, LRRK2 and SEC13"]]	HLLQEARSPDPGIVPQEAPVGNSLSELSEENFDGK		S8		S8:0.469	1	R7:0.060,E5:0.001,H1:0.000,E17:0.000,S23:0.000,S25:0.000,E26:0.000,S28:0.000,E29:0.000,E30:0.000,D33:0.000,K35:0.000	2:9	HCD	1.48166e-05	72	396400	4	960.706	-0.57	57.557	23314	Yes	NonT	S
High	Protein transport protein Sec16A OS=Homo sapiens GN=SEC16A PE=1 SV=3	O15027	D398	[["chain", "Protein transport protein Sec16A"]]	QIDSSPVGGETDETTVSQNYR		D12		D12:0.777	1	T14:0.092,E10:0.012,T11:0.012,T15:0.012,S4:0.002,S5:0.002,D3:0.000,S17:0.000,Y20:0.000,R21:0.000	1:9	HCD	5.54068e-07	86	369600	2	1182	-1.21	41.923	9886	No	NonT	D
High	Protein transport protein Sec16A OS=Homo sapiens GN=SEC16A PE=1 SV=3	O15027	D389	[["chain", "Protein transport protein Sec16A"]]	QIDSSPVGGETDETTVSQNYR		D3		D3:0.331	1	S5:0.331,E10:0.004,T11:0.004,D12:0.000,E13:0.000,T14:0.000,T15:0.000,S17:0.000,Y20:0.000,R21:0.000	2:9	HCD	1.46315e-07	91	725200	2	1182.01	0.03	39.962	13278	Yes	NonT	D
High	Protein transport protein Sec16A OS=Homo sapiens GN=SEC16A PE=1 SV=3	O15027	E396	[["chain", "Protein transport protein Sec16A"]]	QIDSSPVGGETDETTVSQNYR		E10		E10:0.749	1	S5:0.081,T11:0.081,D3:0.009,D12:0.000,E13:0.000,T14:0.000,T15:0.000,S17:0.000,Y20:0.000,R21:0.000	2:9	HCD	7.48738e-07	84	440500	3	788.339	-0.21	39.918	13253	Yes	NonT	E
High	Protein transport protein Sec16A OS=Homo sapiens GN=SEC16A PE=1 SV=3	O15027	S390	[["chain", "Protein transport protein Sec16A"]]	QIDSSPVGGETDETTVSQNYR		S4		S4:0.474	1	D3:0.050,E10:0.001,T11:0.001,D12:0.000,E13:0.000,T14:0.000,T15:0.000,S17:0.000,Y20:0.000,R21:0.000	1:9	HCD	8.06891e-07	84	437900	3	788.338	-0.55	41.939	9900	Yes	NonT	S
High	Protein transport protein Sec16A OS=Homo sapiens GN=SEC16A PE=1 SV=3	O15027	S391	[["chain", "Protein transport protein Sec16A"]]	QIDSSPVGGETDETTVSQNYR		S5		S5:0.922	1	D3:0.001,E10:0.000,T11:0.000,D12:0.000,E13:0.000,T14:0.000,T15:0.000,S17:0.000,Y20:0.000,R21:0.000	1:10	HCD	2.64126e-11	129	0	2	1182	-0.64	41.798	9662	Yes	PHPT1	S
High	Protein transport protein Sec16A OS=Homo sapiens GN=SEC16A PE=1 SV=3	O15027	S1844	[["chain", "Protein transport protein Sec16A"], ["region of interest", "Required for localization to endoplasmic reticulum exit sites"], ["region of interest", "Central conserved domain (CCD); mediates interaction with RNF183, LRRK2 and SEC13"]]	SPDPGIVPQEAPVGNSLSELSEENFDGK		S1		S1:0.500	1	E10:0.000,S16:0.000,S18:0.000,E19:0.000,S21:0.000,E22:0.000,E23:0.000,D26:0.000,K28:0.000	2:10	HCD	0.00968587	43	0	3	998.121	0.13	68.007	27433	Yes	PHPT1	S
Medium	Tectonin beta-propeller repeat-containing protein 2 OS=Homo sapiens GN=TECPR2 PE=1 SV=4	O15040	H126	[["chain", "Tectonin beta-propeller repeat-containing protein 2"], ["repeat", "WD 3"]]	FDVTGIHK		H7		H7:0.906	1	K8:0.009,D2:0.000	1:2	HCD	2.10056	10	798100	2	498.729	-1.87	37.219	15500	No	NonT	H
Medium	Tectonin beta-propeller repeat-containing protein 2 OS=Homo sapiens GN=TECPR2 PE=1 SV=4	O15040	R204	[["chain", "Tectonin beta-propeller repeat-containing protein 2"], ["repeat", "WD 5"]]	SVRQIGTQPR	10	R3	FALSE	R3:0.812	1	S1:0.027,R10:0.027	3:2	HCD	0.308516	18	135700	2	611.309	-0.04	66.56	37824	Yes	PHPT1	R
High	U2 snRNP-associated SURP motif-containing protein OS=Homo sapiens GN=U2SURP PE=1 SV=2	O15042	H69	[["chain", "U2 snRNP-associated SURP motif-containing protein"], ["splice variant", "In isoform 3."]]	ESLCDSPHQNLSRPLLENK		H8		H8:0.813	1	D5:0.031,S12:0.001,S2:0.000,R13:0.000,E1:0.000,C4:0.000,E17:0.000,K19:0.000	2:7	ETHCD	6.38469	13	298600	3	773.027	0.45	36.744	15056	No	PHPT1	H
High	U2 snRNP-associated SURP motif-containing protein OS=Homo sapiens GN=U2SURP PE=1 SV=2	O15042	S67	[["chain", "U2 snRNP-associated SURP motif-containing protein"], ["modified residue", "Phosphoserine"], ["splice variant", "In isoform 3."]]	ESLCDSPHQNLSRPLLENK		S6		S6:0.753	1	H8:0.113,S12:0.018,R13:0.003,E1:0.000,S2:0.000,C4:0.000,E17:0.000,K19:0.000	2:7	ETHCD	0.827853	21	306800	3	773.027	0.24	35.019	13625	Yes	NonT	S
High	U2 snRNP-associated SURP motif-containing protein OS=Homo sapiens GN=U2SURP PE=1 SV=2	O15042	D575	[["chain", "U2 snRNP-associated SURP motif-containing protein"], ["domain", "CID"]]	KNDIGDAMVFCLNNAEAAEEIVDCITESLSILK		D23		D23:0.943	1	E16:0.024,E19:0.005,C11:0.001,T26:0.001,E27:0.001,C24:0.000,S28:0.000,K1:0.000,D3:0.000,D6:0.000,S30:0.000,K33:0.000	2:8	HCD	0.0978266	32	193700	3	1235.92	3.27	96.907	51040	No	NonT	D
Medium	U2 snRNP-associated SURP motif-containing protein OS=Homo sapiens GN=U2SURP PE=1 SV=2	O15042	D600	[["chain", "U2 snRNP-associated SURP motif-containing protein"], ["domain", "CID"]]	LYLVSDVLYNSSAKVANASYYR		D6		D6:0.857	1	S5:0.019,Y2:0.001,S11:0.001,S12:0.000,K14:0.000,S19:0.000,Y20:0.000,Y21:0.000,R22:0.000	2:12	HCD	2.1511	15	239500	3	859.419	0.03	59.323	20857	No	PHPT1	D
Medium	U2 snRNP-associated SURP motif-containing protein OS=Homo sapiens GN=U2SURP PE=1 SV=2	O15042	D28	[["chain", "U2 snRNP-associated SURP motif-containing protein"], ["splice variant", "In isoform 3."]]	SSDVHSSGSSDAHMDASGPSDSDMPSR		D11		D11:0.511	1	S7:0.100,S9:0.100,S10:0.100,S1:0.021,S2:0.021,D3:0.021,H13:0.021,H5:0.005,D15:0.001,S17:0.001,S20:0.000,D21:0.000,S22:0.000,D23:0.000,S26:0.000,R27:0.000	2:10	HCD	39.4272	11	0	3	929.35	0.61	26.475	5007	No	PHPT1	D
High	U2 snRNP-associated SURP motif-containing protein OS=Homo sapiens GN=U2SURP PE=1 SV=2	O15042	S34	[["chain", "U2 snRNP-associated SURP motif-containing protein"], ["splice variant", "In isoform 3."]]	SSDVHSSGSSDAHMDASGPSDSDMPSR		S17		S17:0.857	1	D21:0.018,S22:0.003,D15:0.001,D23:0.001,S1:0.000,S2:0.000,D3:0.000,H5:0.000,S6:0.000,S7:0.000,S9:0.000,S10:0.000,D11:0.000,H13:0.000,S26:0.000,R27:0.000	1:11	HCD	0.192924	34	54380	3	929.348	-0.09	27.195	4588	Yes	NonT	S
High	Histone-lysine N-methyltransferase SETD1A OS=Homo sapiens GN=SETD1A PE=1 SV=3	O15047	H536,S565	[["chain", "Histone-lysine N-methyltransferase SETD1A"], ["compositionally biased region", "Pro-rich"]],[["chain", "Histone-lysine N-methyltransferase SETD1A"], ["compositionally biased region", "Pro-rich"], ["modified residue", "Phosphoserine"]]	DTGSEVPSGSGHGPCTPPPAPANFEDVAPTGSGEPGATRESPK		H12;S41		H12:0.569,S41:0.467	2	S10:0.142,T16:0.142,T38:0.116,R39:0.116,E40:0.116,K43:0.116,S32:0.030,E34:0.030,T30:0.008,S4:0.001,E5:0.001,E25:0.001,D26:0.001,D1:0.000,T2:0.000,C15:0.000	1:8	HCD	0.7128	30	108500	4	1091.21	-0.56	50.151	15161	No	PHPT1	SH
High	Histone-lysine N-methyltransferase SETD1A OS=Homo sapiens GN=SETD1A PE=1 SV=3	O15047	S159,T158	[["chain", "Histone-lysine N-methyltransferase SETD1A"], ["domain", "RRM"]],[["chain", "Histone-lysine N-methyltransferase SETD1A"], ["domain", "RRM"]]	ETVKNLHLTSVMGNIIHAQLDIK		S10;T9		S10:0.994,T9:0.844	2	K4:0.023,T2:0.004,H17:0.001,E1:0.000,D21:0.000,K23:0.000	1:10	HCD	4.50947	12	318800	3	912.116	-0.94	67.838	22354	No	PHPT1	TS
High	Histone-lysine N-methyltransferase SETD1A OS=Homo sapiens GN=SETD1A PE=1 SV=3	O15047	S504	[["chain", "Histone-lysine N-methyltransferase SETD1A"], ["compositionally biased region", "Pro-rich"]]	FSFLASDTEEEEENSSMVLGAR		S2		S2:0.842	1	D7:0.015,T8:0.015,E9:0.015,E10:0.002,E11:0.000,E12:0.000,E13:0.000,S15:0.000,S16:0.000,R22:0.000	1:14	HCD	0.00951033	45	53180	3	843.356	-0.03	73.511	21513	Yes	PHPT1	S
Medium	TPR and ankyrin repeat-containing protein 1 OS=Homo sapiens GN=TRANK1 PE=2 SV=4	O15050	T2518,Y2542,R2543,Y2536,E2530	[["chain", "TPR and ankyrin repeat-containing protein 1"]],[["chain", "TPR and ankyrin repeat-containing protein 1"]],[["chain", "TPR and ankyrin repeat-containing protein 1"]],[["chain", "TPR and ankyrin repeat-containing protein 1"]],[["chain", "TPR and ankyrin repeat-containing protein 1"]]	TLVLCLVMLVNAEEILQPYCKPLLYR	26	T1;Y25;R26;Y19;E13	TRUE	T1:0.773,Y25:0.726,R26:0.726,Y19:0.698,E13:0.566	5	K21:0.487,C20:0.320,C5:0.137	3:16	HCD	4.02611	21	0	2	1746.25	-2.88	53.274	11801	No	NonT	YTRE
High	Synemin OS=Homo sapiens GN=SYNM PE=1 SV=2	O15061	E655	[["chain", "Synemin"], ["region of interest", "Tail"], ["splice variant", "In isoform 3."], ["sequence conflict", "In Ref. 1; CAC83858/CAC83859."]]	QFTQSPETEASADSFPDTK		E7		E7:0.798	1	E9:0.089,S5:0.011,S11:0.011,T3:0.001,D13:0.000,S14:0.000,D17:0.000,T18:0.000,K19:0.000	1:9	HCD	3.51999e-07	87	127000	2	1083.45	-1.24	47.39	12160	No	NonT	E
High	Synemin OS=Homo sapiens GN=SYNM PE=1 SV=2	O15061	S653	[["chain", "Synemin"], ["region of interest", "Tail"], ["modified residue", "Phosphoserine"], ["splice variant", "In isoform 3."]]	QFTQSPETEASADSFPDTK		S5		S5:0.992	1	T8:0.001,E9:0.001,T3:0.000,S11:0.000,D13:0.000,S14:0.000,D17:0.000,T18:0.000,K19:0.000	3:10	HCD	1.51048e-07	91	162900	2	1083.45	0.45	45.596	14622	Yes	NonT	S
High	Synemin OS=Homo sapiens GN=SYNM PE=1 SV=2	O15061	T651	[["chain", "Synemin"], ["region of interest", "Tail"], ["modified residue", "Phosphothreonine"], ["splice variant", "In isoform 3."]]	QFTQSPETEASADSFPDTK		T3		T3:0.901	1	E7:0.000,T8:0.000,E9:0.000,S11:0.000,D13:0.000,S14:0.000,D17:0.000,T18:0.000,K19:0.000	1:9	HCD	0.0123587	42	116900	2	1083.45	-0.67	47.303	12412	Yes	PHPT1	T
High	Synemin OS=Homo sapiens GN=SYNM PE=1 SV=2	O15061	R1043	[["chain", "Synemin"], ["region of interest", "Tail"], ["splice variant", "In isoform 3."]]	QRSPAPGSPDEEGGAEAPAAGIR	23	R2	FALSE	R2:0.498	1	S8:0.003,D10:0.001,E11:0.000,E12:0.000,E16:0.000,R23:0.000	2:8	HCD	7.75302	12	49700	3	767.349	0.37	31.421	8480	No	PHPT1	R
High	Synemin OS=Homo sapiens GN=SYNM PE=1 SV=2	O15061	R1043,E1053	[["chain", "Synemin"], ["region of interest", "Tail"], ["splice variant", "In isoform 3."]],[["chain", "Synemin"], ["region of interest", "Tail"], ["splice variant", "In isoform 3."]]	QRSPAPGSPDEEGGAEAPAAGIR	23	R2;E12	FALSE	R2:0.825,E12:0.625	2	S8:0.129,D10:0.125,E11:0.125,E16:0.002,R23:0.000	3:11	HCD	21.1409	10	49440	3	794.004	0.06	35.562	7984	No	PHPT1	RE
High	Synemin OS=Homo sapiens GN=SYNM PE=1 SV=2	O15061	S1049	[["chain", "Synemin"], ["region of interest", "Tail"], ["modified residue", "Phosphoserine"], ["splice variant", "In isoform 3."]]	QRSPAPGSPDEEGGAEAPAAGIR		S8		S8:0.998	1	D10:0.000,R2:0.000,E11:0.000,E12:0.000,E16:0.000,R23:0.000	2:9	HCD	8.57155e-07	82	317800	3	767.348	-0.13	31.078	8739	Yes	NonT	S
High	Synemin OS=Homo sapiens GN=SYNM PE=1 SV=2	O15061	S1049,R1043	[["chain", "Synemin"], ["region of interest", "Tail"], ["modified residue", "Phosphoserine"], ["splice variant", "In isoform 3."]],[["chain", "Synemin"], ["region of interest", "Tail"], ["splice variant", "In isoform 3."]]	QRSPAPGSPDEEGGAEAPAAGIR	23	S8;R2	FALSE	S8:0.999,R2:0.500	2	D10:0.000,E11:0.000,E12:0.000,E16:0.000,R23:0.000	3:11	HCD	2.24005e-05	70	208000	3	794.005	0.34	36.082	9076	No	NonT	SR
High	Synemin OS=Homo sapiens GN=SYNM PE=1 SV=2	O15061	S1049,S1044	[["chain", "Synemin"], ["region of interest", "Tail"], ["modified residue", "Phosphoserine"], ["splice variant", "In isoform 3."]],[["chain", "Synemin"], ["region of interest", "Tail"], ["modified residue", "Phosphoserine"], ["splice variant", "In isoform 3."]]	QRSPAPGSPDEEGGAEAPAAGIR		S8;S3		S8:1.000,S3:0.986	2	D10:0.000,E11:0.000,E12:0.000,E16:0.000,R23:0.000	2:11	HCD	5.86083e-05	66	568300	3	794.004	0.21	35.63	9504	Yes	PHPT1	S
High	Synemin OS=Homo sapiens GN=SYNM PE=1 SV=2	O15061	S1044	[["chain", "Synemin"], ["region of interest", "Tail"], ["modified residue", "Phosphoserine"], ["splice variant", "In isoform 3."]]	SPAPGSPDEEGGAEAPAAGIR		S1		S1:0.467	1	D8:0.058,E9:0.008,E10:0.000,E14:0.000,R21:0.000	1:10	HCD	0.383882	25	152500	3	672.628	-0.22	39.425	8834	No	PHPT1	S
High	Synemin OS=Homo sapiens GN=SYNM PE=1 SV=2	O15061	S1049	[["chain", "Synemin"], ["region of interest", "Tail"], ["modified residue", "Phosphoserine"], ["splice variant", "In isoform 3."]]	SPAPGSPDEEGGAEAPAAGIR		S6		S6:1.000	1	D8:0.000,E9:0.000,E10:0.000,E14:0.000,R21:0.000	3:10	HCD	8.09804e-12	132	322700	2	1008.44	0.8	37.728	10567	Yes	PHPT1	S
High	Synemin OS=Homo sapiens GN=SYNM PE=1 SV=2	O15061	S824	[["chain", "Synemin"], ["region of interest", "Tail"], ["splice variant", "In isoform 3."]]	TKQPQENTTHVEEVTEAGDSEGEQSYFVSTPDEHPGGHDR		S20		S20:0.661	1	E21:0.133,E23:0.028,S25:0.028,T15:0.006,E16:0.006,Y26:0.006,E13:0.000,E12:0.000,T1:0.000,K2:0.000,E6:0.000,T8:0.000,T9:0.000,H10:0.000,S29:0.000,T30:0.000,D32:0.000,E33:0.000,H34:0.000,H38:0.000,D39:0.000,R40:0.000	1:14	HCD	0.0066256	51	21150	4	1126.98	0.37	39.64	7308	No	PHPT1	S
High	Phosphoribosylformylglycinamidine synthase OS=Homo sapiens GN=PFAS PE=1 SV=4	O15067	T619	[["chain", "Phosphoribosylformylglycinamidine synthase"], ["modified residue", "Phosphothreonine"]]	NGQGDAPPTPLPTPVDLELEWVLGK		T9		T9:0.804	1	T13:0.098,D16:0.000,E18:0.000,E20:0.000,K25:0.000	3:8	HCD	0.0806489	28	45820	3	908.449	-0.11	86.615	44790	No	NonT	T
Medium	Serine/threonine-protein kinase DCLK1 OS=Homo sapiens GN=DCLK1 PE=1 SV=2	O15075	S352	[["chain", "Serine/threonine-protein kinase DCLK1"], ["modified residue", "Phosphoserine"]]	QRSSQHGGSSTSLASTK		S9		S9:0.615	1	S10:0.086,S15:0.086,T16:0.086,S4:0.013,T11:0.013,K17:0.013,S12:0.002,R2:0.000,S3:0.000	1:13	HCD	1.83993	15	174300	2	899.912	2.28	50.51	10670	No	NonT	S
High	Centrosomal protein of 290 kDa OS=Homo sapiens GN=CEP290 PE=1 SV=2	O15078	H265,K275,T267	[["chain", "Centrosomal protein of 290 kDa"], ["region of interest", "Self-association (with itself or C-terminus)"], ["coiled-coil region", null], ["splice variant", "In isoform 2."]],[["chain", "Centrosomal protein of 290 kDa"], ["region of interest", "Self-association (with itself or C-terminus)"], ["coiled-coil region", null], ["splice variant", "In isoform 2."]],[["chain", "Centrosomal prote…	AIVHQTDNVIDQLK	14	H4;K14;T6	TRUE	H4:0.981,K14:0.840,T6:0.748	3	D7:0.172	1:11	HCD	1.17191	20	97350	2	917.382	-0.69	29.001	5098	No	NonT	TKH
Medium	Centrosomal protein of 290 kDa OS=Homo sapiens GN=CEP290 PE=1 SV=2	O15078	T1970	[["chain", "Centrosomal protein of 290 kDa"], ["region of interest", "Self-association (with itself or N-terminus)"], ["coiled-coil region", null]]	TTGMTVDQVLGIR		T5		T5:0.500	1	R13:0.001,T1:0.000,T2:0.000	2:6	HCD	1.94627	12	24380	3	490.905	-0.08	15.197	2209	No	NonT	T
High	ERC protein 2 OS=Homo sapiens GN=ERC2 PE=1 SV=3	O15083	E398	[["chain", "ERC protein 2"], ["coiled-coil region", null]]	DLEDEIQMLK		E3		E3:0.499	1	D1:0.002,E5:0.000,K10:0.000	2:9	ETHCD	2.34277	13	220100	2	657.288	-0.24	29.915	7442	No	PHPT1	E
High	Rho guanine nucleotide exchange factor 11 OS=Homo sapiens GN=ARHGEF11 PE=1 SV=1	O15085	E1157	[["chain", "Rho guanine nucleotide exchange factor 11"]]	HQVLLEDPEQEGSAEEEELGVLPCPSTSLDGENR		E15		E15:0.530	1	E16:0.125,E17:0.125,E9:0.031,E11:0.031,E18:0.031,D7:0.002,E6:0.001,H1:0.000,C24:0.000,S26:0.000,T27:0.000,S28:0.000,D30:0.000,E32:0.000,R34:0.000	1:15	HCD	1.30289	26	132000	3	1281.9	-0.87	66.221	14136	No	NonT	E
High	Rho guanine nucleotide exchange factor 11 OS=Homo sapiens GN=ARHGEF11 PE=1 SV=1	O15085	E1160	[["chain", "Rho guanine nucleotide exchange factor 11"]]	HQVLLEDPEQEGSAEEEELGVLPCPSTSLDGENR		E18		E18:0.550	1	E15:0.112,E16:0.112,E17:0.112,E11:0.001,E32:0.000,H1:0.000,E6:0.000,D7:0.000,E9:0.000,C24:0.000,S26:0.000,T27:0.000,S28:0.000,D30:0.000,R34:0.000	2:13	HCD	0.00961919	47	0	4	961.68	0.6	62.736	21970	No	NonT	E
High	Rho guanine nucleotide exchange factor 11 OS=Homo sapiens GN=ARHGEF11 PE=1 SV=1	O15085	E1151	[["chain", "Rho guanine nucleotide exchange factor 11"]]	HQVLLEDPEQEGSAEEEELGVLPCPSTSLDGENR		E9		E9:0.416	1	D7:0.100,E11:0.100,S13:0.100,E18:0.100,E15:0.025,E16:0.025,E17:0.025,H1:0.007,C24:0.000,S26:0.000,T27:0.000,S28:0.000,D30:0.000,E32:0.000,R34:0.000	3:14	HCD	11.9372	16	0	4	961.676	-0.6	63.325	20748	No	NonT	E
High	Rho guanine nucleotide exchange factor 11 OS=Homo sapiens GN=ARHGEF11 PE=1 SV=1	O15085	S1155	[["chain", "Rho guanine nucleotide exchange factor 11"], ["modified residue", "Phosphoserine"]]	HQVLLEDPEQEGSAEEEELGVLPCPSTSLDGENR		S13		S13:0.722	1	E15:0.110,E16:0.017,E17:0.017,E18:0.017,D7:0.003,E9:0.003,E6:0.001,H1:0.000,C24:0.000,S26:0.000,T27:0.000,S28:0.000,D30:0.000,E32:0.000,R34:0.000	2:13	HCD	1.1187e-05	76	334200	3	1281.9	0.05	62.638	21906	Yes	NonT	S
High	Rho guanine nucleotide exchange factor 11 OS=Homo sapiens GN=ARHGEF11 PE=1 SV=1	O15085	S1519	[["chain", "Rho guanine nucleotide exchange factor 11"]]	NSHELGPCPEDGSDAPLEDSTADAAASPGP		S27		S27:0.731	1	D23:0.109,E18:0.017,D19:0.017,S20:0.017,S2:0.000,H3:0.000,E4:0.000,C8:0.000,E10:0.000,D11:0.000,S13:0.000,D14:0.000	3:12	HCD	0.663613	29	74770	3	1015.41	0.28	50.039	14998	No	PHPT1	S
High	Rho guanine nucleotide exchange factor 11 OS=Homo sapiens GN=ARHGEF11 PE=1 SV=1	O15085	D638	[["chain", "Rho guanine nucleotide exchange factor 11"]]	SRSDVDMDAAAEATR		D6		D6:0.838	1	R2:0.053,S3:0.053,D4:0.004,D8:0.000,E12:0.000,T14:0.000,R15:0.000	3:10	HCD	0.000507278	52	397700	3	558.898	0.2	30.628	7625	No	NonT	D
High	Rho guanine nucleotide exchange factor 11 OS=Homo sapiens GN=ARHGEF11 PE=1 SV=1	O15085	S633	[["chain", "Rho guanine nucleotide exchange factor 11"]]	SRSDVDMDAAAEATR		S1		S1:0.249	1	S3:0.249,D4:0.249,D6:0.003,D8:0.000,E12:0.000,T14:0.000,R15:0.000	3:10	HCD	0.154529	27	65420	3	558.898	0.09	29.971	7085	No	PHPT1	S
High	Rho guanine nucleotide exchange factor 11 OS=Homo sapiens GN=ARHGEF11 PE=1 SV=1	O15085	S635	[["chain", "Rho guanine nucleotide exchange factor 11"], ["modified residue", "Phosphoserine"]]	SRSDVDMDAAAEATR		S3		S3:0.994	1	S1:0.000,R2:0.000,D6:0.000,D8:0.000,E12:0.000,T14:0.000,R15:0.000	3:10	HCD	4.84743e-05	63	377800	2	837.843	-0.18	30.577	7603	Yes	NonT	S
High	Rho guanine nucleotide exchange factor 11 OS=Homo sapiens GN=ARHGEF11 PE=1 SV=1	O15085	S1295	[["chain", "Rho guanine nucleotide exchange factor 11"], ["modified residue", "Phosphoserine"]]	TRNSGIWESPELDRNLAEDASSTEAAGGYK		S4		S4:0.689	1	R2:0.137,E8:0.029,S9:0.006,E11:0.000,D13:0.000,R14:0.000,E18:0.000,D19:0.000,S21:0.000,S22:0.000,T23:0.000,E24:0.000,Y29:0.000,K30:0.000	2:9	HCD	0.285781	29	111600	3	1102.16	0.51	50.251	18966	No	NonT	S
Medium	Rho guanine nucleotide exchange factor 11 OS=Homo sapiens GN=ARHGEF11 PE=1 SV=1	O15085	S1295	[["chain", "Rho guanine nucleotide exchange factor 11"], ["modified residue", "Phosphoserine"]]	TRNSGIWESPELDR		S4		S4:0.308	1	R14:0.308,E8:0.048,T1:0.009,R2:0.009,E11:0.009,S9:0.002	3:9	HCD	5.26993	11	60120	2	870.392	0.74	43.604	13807	No	NonT	S
Medium	Inhibitor of nuclear factor kappa-B kinase subunit alpha OS=Homo sapiens GN=CHUK PE=1 SV=2	O15111	R424	[["chain", "Inhibitor of nuclear factor kappa-B kinase subunit alpha"]]	IQLPIIQLRK	10	R9	FALSE	R9:0.934	1		2:1	HCD	0.00964298	24	693500	2	651.388	-0.32	37.182	18128	Yes	PHPT1	R
Medium	Niemann-Pick C1 protein OS=Homo sapiens GN=NPC1 PE=1 SV=2	O15118	S1004	[["chain", "NPC intracellular cholesterol transporter 1"], ["topological domain", "Lumenal"], ["disulfide bond", null], ["sequence variant", "In NPC1; dbSNP:rs150334966."], ["helix", null]]	FLPMFLSDNPNPK		S7		S7:0.995	1	K13:0.000	1:10	HCD	2.96741	13	204100	2	800.365	-1.43	32.238	6495	No	PHPT1	S
Medium	Niemann-Pick C1 protein OS=Homo sapiens GN=NPC1 PE=1 SV=2	O15118	S365,S366,R372	[["chain", "NPC intracellular cholesterol transporter 1"], ["transmembrane region", "Helical"], ["helix", null]],[["chain", "NPC intracellular cholesterol transporter 1"], ["transmembrane region", "Helical"], ["helix", null]],[["chain", "NPC intracellular cholesterol transporter 1"], ["topological domain", "Lumenal"], ["sequence variant", "In NPC1; dbSNP:rs1346436537."]]	WGSFCVRNPGCVIFFSLVFITACSSGLVFVR	31	S24;S25;R31	TRUE	S24:0.510,S25:0.510,R31:0.510	3	T21:0.262,C11:0.253,S16:0.249,R7:0.117,S3:0.107,C5:0.107	2:13	HCD	1.67244	23	41800	2	1826.33	3.44	82.482	36129	No	NonT	SR
Medium	Muscle, skeletal receptor tyrosine-protein kinase OS=Homo sapiens GN=MUSK PE=1 SV=1	O15146	R367	[["chain", "Muscle, skeletal receptor tyrosine-protein kinase"], ["topological domain", "Extracellular"], ["domain", "FZ"], ["disulfide bond", null], ["disulfide bond", null], ["disulfide bond", null], ["splice variant", "In isoform 2 and isoform 3."]]	VVSPVCRPAAEALLCNHIFQECSPGVVPTPIPICR	35	R7	FALSE	R7:0.437	1	H17:0.080,S3:0.070,C6:0.062,E21:0.056,S23:0.056,C15:0.036,C22:0.013,T29:0.007,R35:0.005,C34:0.003	2:3	HCD	9.44759	10	0	3	1284.96	-0.04	66.047	37925	No	PHPT1	R
Medium	BET1 homolog OS=Homo sapiens GN=BET1 PE=1 SV=1	O15155	K47,S50,H55	[["chain", "BET1 homolog"], ["topological domain", "Cytoplasmic"], ["domain", "t-SNARE coiled-coil homology"]],[["chain", "BET1 homolog"], ["topological domain", "Cytoplasmic"], ["domain", "t-SNARE coiled-coil homology"], ["modified residue", "Phosphoserine"]],[["chain", "BET1 homolog"], ["topological domain", "Cytoplasmic"], ["domain", "t-SNARE coiled-coil homology"]]	SKVTAIKSLSIEIGHEVK	18	K7;S10;H15	FALSE	K7:0.860,S10:0.787,H15:0.466	3	S8:0.208,E12:0.115,K18:0.068,T4:0.021,S1:0.004,K2:0.004	3:12	HCD	6.97702	10	98170	3	727.014	0.84	29.388	4988	No	PHPT1	SKH
High	Zinc finger and BTB domain-containing protein 7B OS=Homo sapiens GN=ZBTB7B PE=1 SV=2	O15156	S150	[["chain", "Zinc finger and BTB domain-containing protein 7B"], ["modified residue", "Phosphoserine"]]	LLEIPCVIAACMEILQGSGLEAPSPDEDDCER		S24		S24:0.990	1	E27:0.004,D28:0.001,D29:0.001,E21:0.000,E31:0.000,E3:0.000,C6:0.000,C11:0.000,E13:0.000,S18:0.000,C30:0.000,R32:0.000	2:13	HCD	5.01953	19	71010	3	1223.21	0.02	95.45	46418	Yes	NonT	S
High	Transcription intermediary factor 1-alpha OS=Homo sapiens GN=TRIM24 PE=1 SV=3	O15164	S798	[["chain", "Transcription intermediary factor 1-alpha"]]	SDAPDSTGDQPGLHQDNSSNGK		S19		S19:0.444	1	D9:0.028,D16:0.028,S18:0.028,S6:0.008,T7:0.008,H14:0.008,D5:0.003,S1:0.000,D2:0.000	1:9	HCD	16.4489	11	12040	3	769.644	0.07	24.192	3943	No	PHPT1	S
Medium	Axin-1 OS=Homo sapiens GN=AXIN1 PE=1 SV=2	O15169	S486,S493	[["chain", "Axin-1"], ["region of interest", "Interaction with CTNNB1"], ["modified residue", "Phosphoserine"]],[["chain", "Axin-1"], ["region of interest", "Interaction with CTNNB1"], ["modified residue", "Phosphoserine"]]	TPGRQSPGPGHRSPDSGHVAK		S6;S13		S6:0.661,S13:0.658	2	R12:0.148,D15:0.146,S16:0.146,K21:0.036,R4:0.036,H18:0.010,T1:0.010	1:8	HCD	11.1286	12	85570	3	762.337	0.05	35.4	7793	No	NonT	S
Medium	Axin-1 OS=Homo sapiens GN=AXIN1 PE=1 SV=2	O15169	H394	[["chain", "Axin-1"], ["region of interest", "Interaction with GSK3B"], ["helix", null]]	VEPQKFAEELIHRLEAVQR		H12		H12:0.498	1	E15:0.002,R19:0.002,E9:0.000,E2:0.000,K5:0.000,E8:0.000	3:9	HCD	2.16045	12	0	3	791.407	-0.76	69.322	29448	No	PHPT1	H
Medium	Membrane-associated progesterone receptor component 2 OS=Homo sapiens GN=PGRMC2 PE=1 SV=1	O15173	K217	[["chain", "Membrane-associated progesterone receptor component 2"]]	LLKPGEEPSEYTDEEDTK	18	K18	TRUE	K18:0.980	1	T12:0.002,Y11:0.000,D13:0.000,E14:0.000,E15:0.000,D16:0.000,K3:0.000,E6:0.000,E7:0.000,S9:0.000,E10:0.000	3:15	HCD	5.00071	15	64320	3	720.646	-0.39	34.193	6155	No	NonT	K
High	Membrane-associated progesterone receptor component 2 OS=Homo sapiens GN=PGRMC2 PE=1 SV=1	O15173	K217	[["chain", "Membrane-associated progesterone receptor component 2"]]	LLKPGEEPSEYTDEEDTKDHNK	22	K18	FALSE	K18:0.665	1	D19:0.116,E14:0.021,E15:0.021,D16:0.021,K22:0.021,Y11:0.004,T12:0.004,D13:0.004,H20:0.004,E10:0.000,K3:0.000,E6:0.000,E7:0.000,S9:0.000	1:15	HCD	2.24431	20	65490	4	664.293	-0.06	28.215	3966	No	PHPT1	K
High	Membrane-associated progesterone receptor component 2 OS=Homo sapiens GN=PGRMC2 PE=1 SV=1	O15173	D212	[["chain", "Membrane-associated progesterone receptor component 2"]]	LLKPGEEPSEYTDEEDTKDHNKQD		D13		D13:0.726	1	T12:0.110,E14:0.018,D16:0.018,E10:0.003,E15:0.003,T17:0.003,K18:0.003,K22:0.003,S9:0.001,D19:0.001,H20:0.001,D24:0.001,K3:0.000,E6:0.000,E7:0.000	2:14	HCD	17.5019	12	70690	4	725.064	-0.25	30.872	4936	No	PHPT1	D
High	Membrane-associated progesterone receptor component 2 OS=Homo sapiens GN=PGRMC2 PE=1 SV=1	O15173	E209	[["chain", "Membrane-associated progesterone receptor component 2"]]	LLKPGEEPSEYTDEEDTKDHNKQD		E10		E10:0.689	1	S9:0.122,E6:0.022,Y11:0.022,T12:0.022,D13:0.001,K3:0.000,E14:0.000,E15:0.000,D16:0.000,T17:0.000,K18:0.000,D19:0.000,H20:0.000,K22:0.000,D24:0.000	1:15	ETHCD	0.0168407	43	148600	3	966.417	0.01	28.833	4125	Yes	PHPT1	E
High	Membrane-associated progesterone receptor component 2 OS=Homo sapiens GN=PGRMC2 PE=1 SV=1	O15173	E206	[["chain", "Membrane-associated progesterone receptor component 2"]]	LLKPGEEPSEYTDEEDTKDHNKQD		E7		E7:0.417	1	E6:0.065,E10:0.065,Y11:0.011,T12:0.011,D13:0.011,E14:0.002,E15:0.002,D16:0.000,K3:0.000,T17:0.000,K18:0.000,D19:0.000,H20:0.000,K22:0.000,D24:0.000	2:13	HCD	1.78538	22	162700	3	966.418	0.24	26.42	4403	No	NonT	E
Medium	Membrane-associated progesterone receptor component 2 OS=Homo sapiens GN=PGRMC2 PE=1 SV=1	O15173	H219	[["chain", "Membrane-associated progesterone receptor component 2"]]	LLKPGEEPSEYTDEEDTKDHNKQD		H20		H20:0.385	1	D16:0.058,D19:0.058,D24:0.058,Y11:0.009,T12:0.009,D13:0.009,E14:0.009,E15:0.009,K18:0.009,T17:0.002,E10:0.000,S9:0.000,K3:0.000,E6:0.000,E7:0.000	1:15	HCD	4.57324	18	19440	4	725.064	-0.23	37.958	6567	No	NonT	H
High	Membrane-associated progesterone receptor component 2 OS=Homo sapiens GN=PGRMC2 PE=1 SV=1	O15173	S208	[["chain", "Membrane-associated progesterone receptor component 2"], ["modified residue", "Phosphoserine"]]	LLKPGEEPSEYTDEEDTKDHNKQD		S9		S9:0.239	1	Y11:0.239,T12:0.239,E7:0.034,E6:0.005,D13:0.005,E14:0.000,K3:0.000,E15:0.000,D16:0.000,T17:0.000,K18:0.000,D19:0.000,H20:0.000,K22:0.000,D24:0.000	1:15	HCD	0.298984	30	115000	3	966.416	-0.18	31.531	4859	Yes	NonT	S
High	Membrane-associated progesterone receptor component 2 OS=Homo sapiens GN=PGRMC2 PE=1 SV=1	O15173	T211	[["chain", "Membrane-associated progesterone receptor component 2"], ["modified residue", "Phosphothreonine"]]	LLKPGEEPSEYTDEEDTKDHNKQD		T12		T12:0.792	1	D13:0.103,E14:0.002,E10:0.000,K3:0.000,E6:0.000,E7:0.000,S9:0.000,E15:0.000,D16:0.000,T17:0.000,K18:0.000,D19:0.000,H20:0.000,K22:0.000,D24:0.000	1:15	HCD	0.00184865	52	1821000	4	725.065	0.3	30.5	4557	Yes	NonT	T
High	Membrane-associated progesterone receptor component 2 OS=Homo sapiens GN=PGRMC2 PE=1 SV=1	O15173	Y210	[["chain", "Membrane-associated progesterone receptor component 2"], ["modified residue", "Phosphotyrosine"]]	LLKPGEEPSEYTDEEDTKDHNKQD		Y11		Y11:0.500	1	E10:0.000,D13:0.000,K3:0.000,E6:0.000,E7:0.000,S9:0.000,E14:0.000,E15:0.000,D16:0.000,T17:0.000,K18:0.000,D19:0.000,H20:0.000,K22:0.000,D24:0.000	1:15	ETHCD	0.00174615	52	420000	3	966.416	-0.41	30.524	4564	Yes	NonT	Y
High	Membrane-associated progesterone receptor component 2 OS=Homo sapiens GN=PGRMC2 PE=1 SV=1	O15173	E213	[["chain", "Membrane-associated progesterone receptor component 2"]]	LLKPGEEPSEYTDEEDTKDHNK		E14		E14:0.737	1	E15:0.106,Y11:0.016,T12:0.016,D16:0.016,T17:0.003,E10:0.001,K18:0.001,S9:0.000,D19:0.000,K22:0.000,K3:0.000,E6:0.000,E7:0.000,H20:0.000	1:14	HCD	3.11578	19	17650	4	664.292	-0.38	28.952	4188	Yes	NonT	E
High	Membrane-associated progesterone receptor component 2 OS=Homo sapiens GN=PGRMC2 PE=1 SV=1	O15173	E214	[["chain", "Membrane-associated progesterone receptor component 2"]]	LLKPGEEPSEYTDEEDTKDHNK		E15		E15:0.394	1	D13:0.073,E14:0.073,Y11:0.014,T12:0.014,T17:0.014,K18:0.014,E10:0.003,D19:0.003,S9:0.001,E7:0.000,H20:0.000,K22:0.000,K3:0.000,E6:0.000	2:13	HCD	4.29373	17	17250	3	885.388	-0.19	25.339	3910	Yes	NonT	E
High	Membrane-associated progesterone receptor component 2 OS=Homo sapiens GN=PGRMC2 PE=1 SV=1	O15173	T211	[["chain", "Membrane-associated progesterone receptor component 2"], ["modified residue", "Phosphothreonine"]]	LLKPGEEPSEYTDEEDTKDHNK		T12		T12:0.408	1	E14:0.050,E15:0.050,D16:0.050,E6:0.007,E7:0.007,S9:0.007,E10:0.007,Y11:0.007,T17:0.001,K18:0.001,D19:0.000,K3:0.000,H20:0.000,K22:0.000	1:14	HCD	0.176691	31	26810	3	885.386	-0.91	29.021	4210	No	NonT	T
High	Membrane-associated progesterone receptor component 2 OS=Homo sapiens GN=PGRMC2 PE=1 SV=1	O15173	Y210	[["chain", "Membrane-associated progesterone receptor component 2"], ["modified residue", "Phosphotyrosine"]]	LLKPGEEPSEYTDEEDTKDHNK		Y11		Y11:0.464	1	E10:0.062,D13:0.009,E14:0.001,S9:0.000,K3:0.000,E6:0.000,E7:0.000,E15:0.000,D16:0.000,T17:0.000,K18:0.000,D19:0.000,H20:0.000,K22:0.000	1:14	HCD	0.0583012	36	56760	4	664.292	-0.52	30.018	4492	No	NonT	Y
High	Membrane-associated progesterone receptor component 2 OS=Homo sapiens GN=PGRMC2 PE=1 SV=1	O15173	T211	[["chain", "Membrane-associated progesterone receptor component 2"], ["modified residue", "Phosphothreonine"]]	LLKPGEEPSEYTDEEDTK		T12		T12:0.996	1	Y11:0.000,E14:0.000,K3:0.000,E6:0.000,E7:0.000,S9:0.000,E10:0.000,E15:0.000,D16:0.000,T17:0.000,K18:0.000	1:15	HCD	0.00064719	54	35940	3	720.646	-0.33	35.733	6024	Yes	NonT	T
High	Membrane-associated progesterone receptor component 2 OS=Homo sapiens GN=PGRMC2 PE=1 SV=1	O15173	Y210	[["chain", "Membrane-associated progesterone receptor component 2"], ["modified residue", "Phosphotyrosine"]]	LLKPGEEPSEYTDEEDTK		Y11		Y11:0.478	1	D13:0.040,E14:0.003,E15:0.000,K3:0.000,E6:0.000,E7:0.000,S9:0.000,E10:0.000,D16:0.000,T17:0.000,K18:0.000	3:14	HCD	0.0048908	45	0	3	720.648	0.2	33.63	5787	No	PHPT1	Y
Medium	WD repeat-containing protein 46 OS=Homo sapiens GN=WDR46 PE=1 SV=3	O15213	K111,K83	[["chain", "WD repeat-containing protein 46"]],[["chain", "WD repeat-containing protein 46"]]	EWKNPESQRGLSGTQDPFPGPAPVPVEVVQK	31	K31;K3	TRUE/FALSE	K31:0.781,K3:0.647	2	E1:0.177,E6:0.052,S7:0.052,R9:0.052,S12:0.016,T14:0.005,D16:0.000	2:12	HCD	11.9607	12	0	3	1178.56	-0.12	70.166	28997	No	NonT	K
High	Protein CASC3 OS=Homo sapiens GN=CASC3 PE=1 SV=2	O15234	D361,S363	[["chain", "Protein CASC3"]],[["chain", "Protein CASC3"], ["modified residue", "Phosphoserine"]]	DPSPEADAPVLGSPEKEEAASEPPAAAPDAAPPPPDRPIEK		D1;S3		D1:0.482,S3:0.482	2	E22:0.387,E17:0.091,E18:0.091,E5:0.028,E15:0.022,K16:0.022,D7:0.007,S13:0.001,D29:0.000,D36:0.000,R37:0.000,E40:0.000,K41:0.000	1:11	HCD	1.69135	24	0	4	1068.98	-0.63	53.133	14903	No	PHPT1	SD
High	Protein CASC3 OS=Homo sapiens GN=CASC3 PE=1 SV=2	O15234	S363,E377	[["chain", "Protein CASC3"], ["modified residue", "Phosphoserine"]],[["chain", "Protein CASC3"], ["region of interest", "Necessary for localization in cytoplasmic stress granules"]]	DPSPEADAPVLGSPEKEEAASEPPAAAPDAAPPPPDRPIEK		S3;E17		S3:0.574,E17:0.443	2	D7:0.139,D1:0.138,E15:0.107,K16:0.107,S21:0.106,E22:0.106,E18:0.106,S13:0.035,D29:0.000,D36:0.000,R37:0.000,E40:0.000,K41:0.000	1:11	HCD	0.00192573	53	0	4	1068.99	-0.23	53.597	13758	No	NonT	SE
High	Protein CASC3 OS=Homo sapiens GN=CASC3 PE=1 SV=2	O15234	E153	[["chain", "Protein CASC3"], ["region of interest", "Necessary for RNA-binding, interaction with MAGOH and localization in nucleus speckles"], ["region of interest", "Sufficient to form the EJC"]]	STVTGERQSGDGQESTEPVENK		E14		E14:0.636	1	E17:0.143,T16:0.036,D11:0.010,E20:0.010,S1:0.003,T2:0.003,T4:0.003,E6:0.003,R7:0.003,S9:0.003,K22:0.003	2:10	HCD	5.27603	16	0	3	805.683	0.31	21.547	2849	No	PHPT1	E
High	Protein CASC3 OS=Homo sapiens GN=CASC3 PE=1 SV=2	O15234	E145	[["chain", "Protein CASC3"], ["region of interest", "Necessary for RNA-binding, interaction with MAGOH and localization in nucleus speckles"], ["region of interest", "Sufficient to form the EJC"]]	STVTGERQSGDGQESTEPVENK		E6		E6:0.461	1	S9:0.066,T4:0.010,D11:0.002,S1:0.000,T2:0.000,E14:0.000,S15:0.000,T16:0.000,E17:0.000,E20:0.000,K22:0.000	1:9	HCD	3.22044	18	89580	3	805.682	-0.12	22.393	3329	Yes	PHPT1	E
High	Protein CASC3 OS=Homo sapiens GN=CASC3 PE=1 SV=2	O15234	R146	[["chain", "Protein CASC3"], ["region of interest", "Necessary for RNA-binding, interaction with MAGOH and localization in nucleus speckles"], ["region of interest", "Sufficient to form the EJC"]]	STVTGERQSGDGQESTEPVENK	22	R7	FALSE	R7:0.866	1	E6:0.014,D11:0.014,T4:0.000,S1:0.000,T2:0.000,E14:0.000,S15:0.000,T16:0.000,E17:0.000,E20:0.000,K22:0.000	2:9	HCD	0.180429	30	0	3	805.683	0.31	21.041	4022	Yes	NonT	R
High	Protein CASC3 OS=Homo sapiens GN=CASC3 PE=1 SV=2	O15234	S148	[["chain", "Protein CASC3"], ["region of interest", "Necessary for RNA-binding, interaction with MAGOH and localization in nucleus speckles"], ["region of interest", "Sufficient to form the EJC"], ["modified residue", "Phosphoserine"]]	STVTGERQSGDGQESTEPVENK		S9		S9:0.459	1	R7:0.071,E6:0.012,T4:0.000,S1:0.000,T2:0.000,E14:0.000,S15:0.000,T16:0.000,E17:0.000,E20:0.000,K22:0.000	3:10	HCD	0.208964	30	43930	3	805.683	0.54	21.786	3587	Yes	NonT	S
High	Protein CASC3 OS=Homo sapiens GN=CASC3 PE=1 SV=2	O15234	S265	[["chain", "Protein CASC3"], ["region of interest", "Necessary for RNA-binding, interaction with MAGOH and localization in nucleus speckles"], ["region of interest", "Sufficient to form the EJC"], ["modified residue", "Phosphoserine"]]	YGSPPQRDPNWNGER		S3		S3:0.983	1	R7:0.000,D8:0.000,E14:0.000,R15:0.000	2:7	HCD	6.63016	12	90030	3	618.264	-0.04	30.243	11140	No	PHPT1	S
High	Protein RER1 OS=Homo sapiens GN=RER1 PE=1 SV=1	O15258	D96	[["chain", "Protein RER1"]]	VDPSLMEDSDDGPSLPTK		D10		D10:0.740	1	S9:0.083,D11:0.083,E7:0.010,S4:0.000,S14:0.000,D2:0.000,T17:0.000,K18:0.000	1:13	HCD	0.00394859	45	326200	2	991.918	-0.56	56.44	13319	Yes	PHPT1	D
High	Protein RER1 OS=Homo sapiens GN=RER1 PE=1 SV=1	O15258	D97	[["chain", "Protein RER1"]]	VDPSLMEDSDDGPSLPTK		D11		D11:0.866	1	D10:0.065,D8:0.005,D2:0.000,S4:0.000,E7:0.000,S14:0.000,T17:0.000,K18:0.000	1:13	HCD	1.03524e-06	81	449300	2	991.919	0.09	56.367	12948	No	NonT	D
High	Protein RER1 OS=Homo sapiens GN=RER1 PE=1 SV=1	O15258	D94	[["chain", "Protein RER1"]]	VDPSLMEDSDDGPSLPTK		D8		D8:0.918	1	E7:0.006,D10:0.006,D11:0.001,D2:0.000,S4:0.000,S14:0.000,T17:0.000,K18:0.000	3:13	HCD	6.05957e-08	93	1369000	2	991.918	-0.53	53.636	15194	No	PHPT1	D
High	Protein RER1 OS=Homo sapiens GN=RER1 PE=1 SV=1	O15258	E93	[["chain", "Protein RER1"]]	VDPSLMEDSDDGPSLPTK		E7		E7:0.320	1	S9:0.320,D10:0.039,D11:0.001,S4:0.000,D2:0.000,S14:0.000,T17:0.000,K18:0.000	3:13	HCD	0.00070126	53	749900	2	991.917	-1.08	54.116	14305	No	NonT	E
High	Protein RER1 OS=Homo sapiens GN=RER1 PE=1 SV=1	O15258	S95	[["chain", "Protein RER1"], ["modified residue", "Phosphoserine"]]	VDPSLMEDSDDGPSLPTK		S9		S9:0.839	1	D10:0.073,E7:0.007,D11:0.007,D2:0.000,S4:0.000,S14:0.000,T17:0.000,K18:0.000	2:13	HCD	1.4881e-05	69	968200	2	991.919	-0.1	53.714	15253	Yes	PHPT1	S
Medium	Fanconi anemia group G protein OS=Homo sapiens GN=FANCG PE=1 SV=1	O15287	S129	[["chain", "Fanconi anemia group G protein"]]	ELWDSVLRASCLLPELLSALHR		S10		S10:0.923	1	S18:0.031,H21:0.006,R22:0.006,E15:0.001,D4:0.000,S5:0.000,E1:0.000,C11:0.000	1:7	HCD	2.76519	10	148000	3	886.785	-0.87	74.185	30731	No	NonT	S
High	Fanconi anemia group G protein OS=Homo sapiens GN=FANCG PE=1 SV=1	O15287	D45	[["chain", "Fanconi anemia group G protein"]]	QQLAQDALEGLR		D6		D6:1.000	1	R12:0.000	2:8	HCD	0.0173006	33	139400	2	711.342	-0.81	39.705	12885	Yes	PHPT1	D
Medium	Fanconi anemia group G protein OS=Homo sapiens GN=FANCG PE=1 SV=1	O15287	T183	[["chain", "Fanconi anemia group G protein"]]	TWSPPAEELDAPLTLQDAQGLK		T1		T1:0.491	1	E7:0.016,E8:0.001,D10:0.000,T14:0.000,D17:0.000,K22:0.000	1:13	HCD	6.32162	10	174100	3	820.73	0.79	57.061	13208	No	NonT	T
High	Phosphomannomutase 2 OS=Homo sapiens GN=PMM2 PE=1 SV=1	O15305	D12	[["chain", "Phosphomannomutase 2"], ["active site", "Nucleophile"], ["strand", null]]	AAPGPALCLFDVDGTLTAPR		D11		D11:1.000	1	D13:0.000,T15:0.000,T17:0.000,R20:0.000	1:5	HCD	4.94866	12	198400	3	708.002	-1.99	84.958	44104	Yes	NonT	D
High	Phosphomannomutase 2 OS=Homo sapiens GN=PMM2 PE=1 SV=1	O15305	T18,T16,R21,T25,D12	[["chain", "Phosphomannomutase 2"]],[["chain", "Phosphomannomutase 2"], ["turn", null]],[["chain", "Phosphomannomutase 2"], ["binding site", "Substrate"]],[["chain", "Phosphomannomutase 2"]],[["chain", "Phosphomannomutase 2"], ["active site", "Nucleophile"], ["strand", null]]	MAAPGPALCLFDVDGTLTAPRQKITK	26	T18;T16;R21;T25;D12	FALSE	T18:0.998,T16:0.984,R21:0.968,T25:0.749,D12:0.506	5	K23:0.152,K26:0.133,C9:0.003	2:1	HCD	9.25769	17	17930	3	1038.76	0.06	85.979	52006	No	PHPT1	TRD
High	Endoplasmic reticulum export factor CTAGE5 OS=Homo sapiens GN=CTAGE5 PE=1 SV=4	O15320	S522,S517	[["chain", "Melanoma inhibitory activity protein 2"], ["topological domain", "Lumenal"], ["splice variant", "In isoform 10 and isoform 12."], ["splice variant", "In isoform 4 and isoform 8."], ["splice variant", "In isoform 5 and isoform 13."], ["splice variant", "In isoform 6, isoform 7, isoform 9 and isoform 11."]],[["chain", "Melanoma inhibitory activity protein 2"], ["topological domain", "Lu…	EHSPYGPSPLGWPSSETR		S8;S3		S8:0.869,S3:0.850	2	H2:0.127,E1:0.021,S14:0.001,S15:0.000,E16:0.000,T17:0.000,R18:0.000	2:9	HCD	14.3719	11	0	2	1072.43	0.76	54.611	21278	No	PHPT1	S
Medium	Endoplasmic reticulum export factor CTAGE5 OS=Homo sapiens GN=CTAGE5 PE=1 SV=4	O15320	S90	[["chain", "Melanoma inhibitory activity protein 2"], ["topological domain", "Lumenal"], ["domain", "SH3"], ["splice variant", "In isoform 10 and isoform 12."], ["splice variant", "In isoform 4 and isoform 8."], ["splice variant", "In isoform 5 and isoform 13."], ["splice variant", "In isoform 6, isoform 7, isoform 9 and isoform 11."]]	LALMLSGLIEEKSK		S13		S13:0.488	1	E10:0.008,E11:0.008,K12:0.008,S6:0.000	3:8	HCD	1.09871	10	395000	2	806.427	1.06	90.284	47477	No	NonT	S
High	Endoplasmic reticulum export factor CTAGE5 OS=Homo sapiens GN=CTAGE5 PE=1 SV=4	O15320	R136	[["chain", "Melanoma inhibitory activity protein 2"], ["topological domain", "Lumenal"], ["splice variant", "In isoform 10 and isoform 12."], ["splice variant", "In isoform 4 and isoform 8."], ["splice variant", "In isoform 5 and isoform 13."], ["splice variant", "In isoform 6, isoform 7, isoform 9 and isoform 11."]]	LNRSNSELEDEILCLEK	17	R3	FALSE	R3:0.497	1	S6:0.003,E7:0.003,E9:0.000,D10:0.000,E11:0.000,C14:0.000,E16:0.000,K17:0.000	2:11	HCD	0.108163	30	414600	3	714.664	-0.11	57.272	21146	No	PHPT1	R
High	Endoplasmic reticulum export factor CTAGE5 OS=Homo sapiens GN=CTAGE5 PE=1 SV=4	O15320	S137	[["chain", "Melanoma inhibitory activity protein 2"], ["topological domain", "Lumenal"], ["splice variant", "In isoform 10 and isoform 12."], ["splice variant", "In isoform 4 and isoform 8."], ["splice variant", "In isoform 5 and isoform 13."], ["splice variant", "In isoform 6, isoform 7, isoform 9 and isoform 11."]]	LNRSNSELEDEILCLEK		S4		S4:0.470	1	R3:0.030,E7:0.030,E9:0.000,D10:0.000,E11:0.000,C14:0.000,E16:0.000,K17:0.000	3:11	HCD	1.71533e-05	68	182400	3	714.664	-0.25	58.09	20939	No	NonT	S
High	Endoplasmic reticulum export factor CTAGE5 OS=Homo sapiens GN=CTAGE5 PE=1 SV=4	O15320	S139	[["chain", "Melanoma inhibitory activity protein 2"], ["topological domain", "Lumenal"], ["splice variant", "In isoform 10 and isoform 12."], ["splice variant", "In isoform 4 and isoform 8."], ["splice variant", "In isoform 5 and isoform 13."], ["splice variant", "In isoform 6, isoform 7, isoform 9 and isoform 11."]]	LNRSNSELEDEILCLEK		S6		S6:0.930	1	R3:0.004,E7:0.004,E9:0.000,D10:0.000,E11:0.000,C14:0.000,E16:0.000,K17:0.000	3:11	HCD	0.00325895	45	414600	3	714.664	-0.11	57.133	19530	No	PHPT1	S
High	Endoplasmic reticulum export factor CTAGE5 OS=Homo sapiens GN=CTAGE5 PE=1 SV=4	O15320	S139	[["chain", "Melanoma inhibitory activity protein 2"], ["topological domain", "Lumenal"], ["splice variant", "In isoform 10 and isoform 12."], ["splice variant", "In isoform 4 and isoform 8."], ["splice variant", "In isoform 5 and isoform 13."], ["splice variant", "In isoform 6, isoform 7, isoform 9 and isoform 11."]]	SNSELEDEILCLEK		S3		S3:0.924	1	E4:0.006,E6:0.000,D7:0.000,E8:0.000,C11:0.000,E13:0.000,K14:0.000	3:13	HCD	0.00347383	44	140100	2	879.879	0.17	67.505	24695	Yes	PHPT1	S
Medium	Transmembrane 9 superfamily member 1 OS=Homo sapiens GN=TM9SF1 PE=2 SV=2	O15321	S279	[["chain", "Transmembrane 9 superfamily member 1"]]	YNLDEETTSAGSGDDFDQGDNGWK		S12		S12:0.491	1	D15:0.011,T8:0.002,S9:0.002,D17:0.002,E6:0.000,T7:0.000,D20:0.000,D4:0.000,E5:0.000,K24:0.000,Y1:0.000	2:14	HCD	11.9827	16	0	2	1351.02	1.03	53.978	18309	No	NonT	S
Medium	Type II inositol 3,4-bisphosphate 4-phosphatase OS=Homo sapiens GN=INPP4B PE=2 SV=4	O15327	E452	[["chain", "Type II inositol 3,4-bisphosphate 4-phosphatase"], ["splice variant", "In isoform 2."]]	NSLKMLSEK		E8		E8:0.498	1	S7:0.005,S2:0.000,K4:0.000	2:2	HCD	1.95161	12	140400	2	565.27	0.4	50.961	28222	No	NonT	E
High	Protein phosphatase 1G OS=Homo sapiens GN=PPM1G PE=1 SV=1	O15355	K540	[["chain", "Protein phosphatase 1G"]]	KLEEVLSTEGAEENGNSDKK	20	K20	TRUE	K20:0.805	1	D18:0.030,E13:0.007,S17:0.007,E12:0.002,K1:0.000,E3:0.000,E4:0.000,S7:0.000,T8:0.000,E9:0.000	2:10	HCD	0.0412602	34	42550	3	753.015	1.18	30.451	6828	No	PHPT1	K
High	Protein phosphatase 1G OS=Homo sapiens GN=PPM1G PE=1 SV=1	O15355	E533	[["chain", "Protein phosphatase 1G"]]	KLEEVLSTEGAEENGNSDKK		E13		E13:0.379	1	E12:0.056,S17:0.056,D18:0.056,K19:0.056,T8:0.009,E9:0.009,S7:0.002,K1:0.000,E3:0.000,E4:0.000	1:11	HCD	0.908207	21	17560	2	1129.02	-0.22	29.387	5673	No	PHPT1	E
High	Protein phosphatase 1G OS=Homo sapiens GN=PPM1G PE=1 SV=1	O15355	S537	[["chain", "Protein phosphatase 1G"]]	KLEEVLSTEGAEENGNSDKK		S17		S17:0.981	1	K19:0.000,K20:0.000,K1:0.000,E3:0.000,E4:0.000,S7:0.000,T8:0.000,E9:0.000,E12:0.000,E13:0.000	2:10	ETHCD	0.00345567	45	42550	3	753.015	1.18	30.457	6830	No	PHPT1	S
High	Protein phosphatase 1G OS=Homo sapiens GN=PPM1G PE=1 SV=1	O15355	S527	[["chain", "Protein phosphatase 1G"], ["modified residue", "Phosphoserine"]]	KLEEVLSTEGAEENGNSDKK		S7		S7:0.995	1	K1:0.000,E3:0.000,E4:0.000,E9:0.000,E12:0.000,E13:0.000,S17:0.000,D18:0.000,K19:0.000,K20:0.000	1:11	ETHCD	1.85351e-10	118	47350	3	753.012	-0.17	29.992	5385	Yes	NonT	S
High	Protein phosphatase 1G OS=Homo sapiens GN=PPM1G PE=1 SV=1	O15355	T528	[["chain", "Protein phosphatase 1G"]]	KLEEVLSTEGAEENGNSDKK		T8		T8:0.824	1	E9:0.087,E4:0.001,K1:0.000,E3:0.000,E12:0.000,E13:0.000,S17:0.000,D18:0.000,K19:0.000,K20:0.000	3:11	HCD	1.50463e-05	69	692700	3	753.013	0.26	29.42	6404	No	NonT	T
High	Protein phosphatase 1G OS=Homo sapiens GN=PPM1G PE=1 SV=1	O15355	S527	[["chain", "Protein phosphatase 1G"], ["modified residue", "Phosphoserine"]]	KLEEVLSTEGAEENGNSDK		S7		S7:0.986	1	E9:0.002,E3:0.000,K1:0.000,E4:0.000,E12:0.000,E13:0.000,S17:0.000,D18:0.000,K19:0.000	2:12	HCD	3.95794e-05	65	205900	3	710.314	-0.03	34.209	8376	Yes	PHPT1	S
High	Protein phosphatase 1G OS=Homo sapiens GN=PPM1G PE=1 SV=1	O15355	T528	[["chain", "Protein phosphatase 1G"]]	KLEEVLSTEGAEENGNSDK		T8		T8:0.474	1	S7:0.052,E3:0.000,E4:0.000,K1:0.000,E12:0.000,E13:0.000,S17:0.000,D18:0.000,K19:0.000	1:13	HCD	0.000834039	52	64510	3	710.314	-0.29	35.111	6164	No	PHPT1	T
High	Phosphatidylinositol 3,4,5-trisphosphate 5-phosphatase 2 OS=Homo sapiens GN=INPPL1 PE=1 SV=2	O15357	S132	[["chain", "Phosphatidylinositol 3,4,5-trisphosphate 5-phosphatase 2"], ["modified residue", "Phosphoserine"], ["splice variant", "In isoform 2."]]	DASDGEDEKPPLPPR		S3		S3:0.965	1	D4:0.017,E6:0.000,D7:0.000,E8:0.000,K9:0.000,R15:0.000	1:11	HCD	0.274423	24	79710	3	568.247	-0.99	34.79	7497	Yes	PHPT1	S
High	Phosphatidylinositol 3,4,5-trisphosphate 5-phosphatase 2 OS=Homo sapiens GN=INPPL1 PE=1 SV=2	O15357	D127	[["chain", "Phosphatidylinositol 3,4,5-trisphosphate 5-phosphatase 2"], ["splice variant", "In isoform 2."]]	EPDPPDDRDASDGEDEKPPLPPR		D6		D6:0.199	1	R8:0.199,D9:0.199,S11:0.199,E1:0.004,D3:0.001,D12:0.001,E14:0.000,D15:0.000,E16:0.000,K17:0.000,R23:0.000	1:14	HCD	0.151335	33	199000	3	875.375	-0.43	35.519	5911	Yes	NonT	D
High	Phosphatidylinositol 3,4,5-trisphosphate 5-phosphatase 2 OS=Homo sapiens GN=INPPL1 PE=1 SV=2	O15357	D128	[["chain", "Phosphatidylinositol 3,4,5-trisphosphate 5-phosphatase 2"], ["splice variant", "In isoform 2."]]	EPDPPDDRDASDGEDEKPPLPPR		D7		D7:0.407	1	D6:0.057,D9:0.057,S11:0.057,D12:0.008,E14:0.008,D15:0.000,E1:0.000,D3:0.000,E16:0.000,K17:0.000,R23:0.000	2:14	HCD	1.45826	23	25210	3	875.377	0.08	34.276	6401	No	PHPT1	D
High	Phosphatidylinositol 3,4,5-trisphosphate 5-phosphatase 2 OS=Homo sapiens GN=INPPL1 PE=1 SV=2	O15357	D130	[["chain", "Phosphatidylinositol 3,4,5-trisphosphate 5-phosphatase 2"], ["splice variant", "In isoform 2."]]	EPDPPDDRDASDGEDEKPPLPPR		D9		D9:0.357	1	D6:0.060,D7:0.060,R8:0.060,D12:0.060,D3:0.011,E14:0.011,D15:0.011,E16:0.011,E1:0.002,K17:0.002,R23:0.000	1:15	HCD	3.22625	20	58860	3	875.376	-0.02	34.891	5918	Yes	PHPT1	D
High	Phosphatidylinositol 3,4,5-trisphosphate 5-phosphatase 2 OS=Homo sapiens GN=INPPL1 PE=1 SV=2	O15357	S132	[["chain", "Phosphatidylinositol 3,4,5-trisphosphate 5-phosphatase 2"], ["modified residue", "Phosphoserine"], ["splice variant", "In isoform 2."]]	EPDPPDDRDASDGEDEKPPLPPR		S11		S11:0.949	1	D12:0.024,D6:0.001,D7:0.001,R8:0.001,E1:0.000,D3:0.000,E14:0.000,D15:0.000,E16:0.000,K17:0.000,R23:0.000	1:14	HCD	0.423202	28	34220	3	875.375	-0.46	36.681	6190	Yes	NonT	S
Medium	Phosphatidylinositol 3,4,5-trisphosphate 5-phosphatase 2 OS=Homo sapiens GN=INPPL1 PE=1 SV=2	O15357	R930	[["chain", "Phosphatidylinositol 3,4,5-trisphosphate 5-phosphatase 2"]]	KPAFTEASCPLSRLFEEPEKPPPTGRPPAPPR	32	R13	FALSE	R13:0.443	1	E17:0.151,E16:0.055,E19:0.055,K20:0.055,C9:0.022,T24:0.022,R32:0.022,S8:0.009,R26:0.009,T5:0.002,E6:0.002,K1:0.000	2:12	HCD	0.928648	22	174700	3	1193.93	0.33	81.298	35682	No	PHPT1	R
Medium	Phosphatidylinositol 3,4,5-trisphosphate 5-phosphatase 2 OS=Homo sapiens GN=INPPL1 PE=1 SV=2	O15357	Y622	[["chain", "Phosphatidylinositol 3,4,5-trisphosphate 5-phosphatase 2"], ["helix", null]]	LDMDIQEILNYISR		Y11		Y11:0.986	1	R14:0.002,E7:0.000,D2:0.000,D4:0.000	2:12	HCD	3.7992	12	274400	3	601.62	0.86	52.59	17555	No	NonT	Y
Medium	Eukaryotic translation initiation factor 3 subunit H OS=Homo sapiens GN=EIF3H PE=1 SV=1	O15372	D42	[["chain", "Eukaryotic translation initiation factor 3 subunit H"], ["domain", "MPN"], ["strand", null]]	QVQIDGLVVLK		D5		D5:0.500	1		3:4	HCD	0.380614	13	58730	2	646.356	0.9	59.113	31325	No	NonT	D
Medium	Histone deacetylase 3 OS=Homo sapiens GN=HDAC3 PE=1 SV=2	O15379	E427	[["chain", "Histone deacetylase 3"]]	GPEENYSRPEAPNEFYDGDHDNDKESDVEI		E29		E29:0.758	1	D27:0.111,E25:0.017,K24:0.003,D23:0.001,H20:0.000,D21:0.000,E3:0.000,E4:0.000,Y6:0.000,S7:0.000,R8:0.000,E10:0.000,E14:0.000,Y16:0.000,D17:0.000,D19:0.000	3:16	HCD	2.65823	25	0	3	1183.14	-0.57	45.571	10173	No	PHPT1	E
High	Histone deacetylase 3 OS=Homo sapiens GN=HDAC3 PE=1 SV=2	O15379	H418	[["chain", "Histone deacetylase 3"]]	GPEENYSRPEAPNEFYDGDHDNDKESDVEI		H20		H20:0.339	1	K24:0.068,E25:0.068,S26:0.068,E29:0.068,D19:0.014,D23:0.014,D27:0.014,Y16:0.003,D17:0.003,E14:0.001,E3:0.000,E4:0.000,Y6:0.000,S7:0.000,R8:0.000,E10:0.000	3:15	HCD	64.9076	11	128400	4	887.607	-0.12	46.448	11534	No	NonT	H
High	Histone deacetylase 3 OS=Homo sapiens GN=HDAC3 PE=1 SV=2	O15379	S424	[["chain", "Histone deacetylase 3"], ["modified residue", "Phosphoserine"]]	GPEENYSRPEAPNEFYDGDHDNDKESDVEI		S26		S26:0.446	1	K24:0.065,H20:0.010,D21:0.010,E25:0.010,E29:0.010,D19:0.002,D23:0.002,E3:0.000,E4:0.000,Y6:0.000,S7:0.000,R8:0.000,E10:0.000,E14:0.000,Y16:0.000,D17:0.000	3:15	HCD	0.829712	30	421300	3	1183.14	-0.13	46.51	11551	No	NonT	S
Medium	Nuclear valosin-containing protein-like OS=Homo sapiens GN=NVL PE=1 SV=1	O15381	H286,C309,K311,E288	[["chain", "Nuclear valosin-containing protein-like"], ["region of interest", "Interaction with WDR74"]],[["chain", "Nuclear valosin-containing protein-like"], ["nucleotide phosphate-binding region", "ATP"], ["region of interest", "Interaction with WDR74"]],[["chain", "Nuclear valosin-containing protein-like"], ["nucleotide phosphate-binding region", "ATP"], ["region of interest", "Interaction wi…	HPEVYHHLGVVPPRGVLLHGPPGCGK	26	H1;C24;K26;E3	TRUE	H1:0.973,C24:0.930,K26:0.930,E3:0.331	4	H7:0.318,R14:0.070,H19:0.070,Y5:0.060	2:9	HCD	5.22804	18	200600	3	1024.78	-0.01	37.188	11284	No	PHPT1	KHEC
Medium	Nuclear valosin-containing protein-like OS=Homo sapiens GN=NVL PE=1 SV=1	O15381	C359,T370	[["chain", "Nuclear valosin-containing protein-like"], ["region of interest", "Interaction with WDR74"], ["sequence variant", null]],[["chain", "Nuclear valosin-containing protein-like"], ["region of interest", "Interaction with WDR74"]]	ELFEQAVSNAPCIIFIDEIDAITPK		C12;T23		C12:0.922,T23:0.771	2	S8:0.049,K25:0.040,D17:0.022,E18:0.022,E4:0.004,E1:0.001	3:7	HCD	13.0152	11	1859000	3	979.452	-0.15	59.18	26915	No	NonT	TC
Medium	Trinucleotide repeat-containing gene 18 protein OS=Homo sapiens GN=TNRC18 PE=1 SV=3	O15417	S2072	[["chain", "Trinucleotide repeat-containing gene 18 protein"], ["splice variant", "In isoform 3."]]	EAGPGAGLPPPRAPALPSEAR		S18		S18:0.452	1	R21:0.091,R12:0.005,E1:0.000	1:6	HCD	1.12613	14	113600	3	697.685	0.24	78.736	36157	No	PHPT1	S
Medium	Trinucleotide repeat-containing gene 18 protein OS=Homo sapiens GN=TNRC18 PE=1 SV=3	O15417	R406,R418,R427	[["chain", "Trinucleotide repeat-containing gene 18 protein"], ["compositionally biased region", "Pro-rich"], ["splice variant", "In isoform 3."]],[["chain", "Trinucleotide repeat-containing gene 18 protein"], ["compositionally biased region", "Pro-rich"], ["splice variant", "In isoform 3."]],[["chain", "Trinucleotide repeat-containing gene 18 protein"], ["compositionally biased region", "Pro-ric…	EAGRPGVLQAPPGSPRPLDRPEGLREK	27	R4;R16;R25	TRUE/FALSE	R4:0.973,R16:0.841,R25:0.457	3	D19:0.133,E22:0.073,E1:0.026,S14:0.023,K27:0.012,R20:0.006	1:13	HCD	5.06775	14	0	3	1040.49	0.28	95.142	34875	No	PHPT1	R
High	Trinucleotide repeat-containing gene 18 protein OS=Homo sapiens GN=TNRC18 PE=1 SV=3	O15417	D1992	[["chain", "Trinucleotide repeat-containing gene 18 protein"], ["splice variant", "In isoform 3."]]	EPGFEAGPEASDDDLWTR		D14		D14:0.677	1	S11:0.101,D12:0.101,D13:0.016,T17:0.003,E5:0.001,E1:0.000,R18:0.000	3:14	HCD	15.0492	11	0	2	1036.42	1.94	61.264	20800	No	PHPT1	D
High	Trinucleotide repeat-containing gene 18 protein OS=Homo sapiens GN=TNRC18 PE=1 SV=3	O15417	S1989	[["chain", "Trinucleotide repeat-containing gene 18 protein"], ["splice variant", "In isoform 3."]]	EPGFEAGPEASDDDLWTR		S11		S11:0.838	1	D12:0.074,D13:0.007,D14:0.007,E1:0.000,E5:0.000,T17:0.000,R18:0.000	2:14	HCD	0.607393	24	101400	2	1036.41	-1.42	61.357	17996	No	PHPT1	S
High	Trinucleotide repeat-containing gene 18 protein OS=Homo sapiens GN=TNRC18 PE=1 SV=3	O15417	S1989	[["chain", "Trinucleotide repeat-containing gene 18 protein"], ["splice variant", "In isoform 3."]]	GPKEPGFEAGPEASDDDLWTR		S14		S14:0.427	1	E12:0.048,D15:0.048,D17:0.048,T20:0.001,R21:0.001,K3:0.000,E4:0.000,E8:0.000	2:13	HCD	0.041602	37	0	3	785.338	0.3	50.178	14627	No	NonT	S
Medium	Monocarboxylate transporter 4 OS=Homo sapiens GN=SLC16A3 PE=1 SV=1	O15427	E462	[["chain", "Monocarboxylate transporter 4"], ["topological domain", "Cytoplasmic"]]	AEPEKNGEVVHTPETSV		E14		E14:0.320	1	S16:0.320,T12:0.038,H11:0.001,E2:0.000,E4:0.000,K5:0.000,E8:0.000	2:9	HCD	3.77606	13	41370	2	951.928	0.33	31.178	8071	No	PHPT1	E
Medium	Monocarboxylate transporter 4 OS=Homo sapiens GN=SLC16A3 PE=1 SV=1	O15427	S464	[["chain", "Monocarboxylate transporter 4"], ["topological domain", "Cytoplasmic"], ["modified residue", "Phosphoserine"]]	AEPEKNGEVVHTPETSV		S16		S16:0.791	1	E14:0.038,T12:0.002,H11:0.000,E2:0.000,E4:0.000,K5:0.000,E8:0.000	2:9	ETHCD	2.50826	15	47170	2	951.929	0.59	29.843	8161	Yes	NonT	S
High	Monocarboxylate transporter 4 OS=Homo sapiens GN=SLC16A3 PE=1 SV=1	O15427	T463	[["chain", "Monocarboxylate transporter 4"], ["topological domain", "Cytoplasmic"]]	AEPEKNGEVVHTPETSV		T15		T15:0.887	1	E14:0.012,E2:0.000,E4:0.000,K5:0.000,E8:0.000,H11:0.000,T12:0.000	3:9	HCD	0.172805	27	121000	2	951.927	-0.15	31.077	7442	Yes	NonT	T
High	Monocarboxylate transporter 4 OS=Homo sapiens GN=SLC16A3 PE=1 SV=1	O15427	S464	[["chain", "Monocarboxylate transporter 4"], ["topological domain", "Cytoplasmic"], ["modified residue", "Phosphoserine"]]	NGEVVHTPETSV		S11		S11:0.994	1	E3:0.000,H6:0.000,T7:0.000,E9:0.000	2:9	HCD	0.000394954	52	369700	2	674.794	0.93	35.806	10525	Yes	PHPT1	S
High	Canalicular multispecific organic anion transporter 2 OS=Homo sapiens GN=ABCC3 PE=1 SV=3	O15438	D203,E209	[["chain", "Canalicular multispecific organic anion transporter 2"], ["topological domain", "Cytoplasmic"]],[["chain", "Canalicular multispecific organic anion transporter 2"], ["topological domain", "Cytoplasmic"]]	NVDPNPYPETSAGFLSR		D3;E9		D3:0.998,E9:0.332	2	S11:0.332,S16:0.002,R17:0.002,Y7:0.002	3:10	HCD	5.93029	14	29010	3	675.28	0.69	94.938	48976	No	PHPT1	ED
Medium	Multidrug resistance-associated protein 4 OS=Homo sapiens GN=ABCC4 PE=1 SV=3	O15439	K540,T534,E521	[["chain", "Multidrug resistance-associated protein 4"], ["domain", "ABC transporter 1"]],[["chain", "Multidrug resistance-associated protein 4"], ["domain", "ABC transporter 1"]],[["chain", "Multidrug resistance-associated protein 4"], ["domain", "ABC transporter 1"]]	DLQLLEDGDLTVIGDRGTTLSGGQK	25	K25;T19;E6	TRUE	K25:0.998,T19:0.683,E6:0.247	3	D9:0.247,T11:0.247,S21:0.134,T18:0.133,R16:0.036,D15:0.029,D1:0.000	3:15	HCD	15.9634	13	0	3	947.749	-0.49	63.748	21892	No	NonT	TKE
High	Multidrug resistance-associated protein 4 OS=Homo sapiens GN=ABCC4 PE=1 SV=3	O15439	T646	[["chain", "Multidrug resistance-associated protein 4"], ["modified residue", "Phosphothreonine"]]	DNEESEQPPVPGTPTLR		T13		T13:0.918	1	R17:0.007,D1:0.000,E3:0.000,E4:0.000,S5:0.000,E6:0.000	1:8	HCD	0.00822238	41	252800	2	973.429	-0.92	49.329	13842	Yes	NonT	T
High	DNA-directed RNA polymerase I subunit RPA34 OS=Homo sapiens GN=CD3EAP PE=1 SV=1	O15446	K288	[["chain", "DNA-directed RNA polymerase I subunit RPA34"]]	QEQINTEPLEDTVLSPTK	18	K18	TRUE	K18:0.843	1	T17:0.079,T12:0.000,E2:0.000,T6:0.000,E7:0.000,E10:0.000,D11:0.000	1:8	HCD	0.00692839	41	231400	2	1061.5	-0.53	56.973	18564	No	PHPT1	K
Medium	DNA-directed RNA polymerase I subunit RPA34 OS=Homo sapiens GN=CD3EAP PE=1 SV=1	O15446	E316,T296	[["chain", "DNA-directed RNA polymerase I subunit RPA34"]],[["chain", "DNA-directed RNA polymerase I subunit RPA34"]]	GTEGMEPEEGVTVESQPQVKVEPLEEAIPLPPTKK		E22;T2		E22:0.656,T2:0.495	2	E25:0.148,E26:0.148,K20:0.035,T33:0.009,E6:0.007,K34:0.002,E8:0.002,E14:0.001,S15:0.001,K35:0.001,E9:0.001,T12:0.000	2:7	HCD	2.68801	19	414700	3	1311.62	0.35	58.631	29673	No	PHPT1	TE
High	DNA-directed RNA polymerase I subunit RPA34 OS=Homo sapiens GN=CD3EAP PE=1 SV=1	O15446	S126	[["chain", "DNA-directed RNA polymerase I subunit RPA34"]]	ILEGPQQSLSGSPLQPIPASPPPQIPPGLRPR		S10		S10:0.668	1	S12:0.160,E3:0.011,S20:0.000,R30:0.000,R32:0.000	2:4	HCD	2.93217	13	92460	3	1135.61	0.65	61.127	35002	No	NonT	S
High	DNA-directed RNA polymerase I subunit RPA34 OS=Homo sapiens GN=CD3EAP PE=1 SV=1	O15446	S136	[["chain", "DNA-directed RNA polymerase I subunit RPA34"], ["modified residue", "Phosphoserine"]]	ILEGPQQSLSGSPLQPIPASPPPQIPPGLRPR		S20		S20:0.951	1	S12:0.021,S8:0.007,E3:0.001,R32:0.000,R30:0.000	3:4	HCD	0.0296716	33	0	3	1135.61	-0.07	63.227	34360	Yes	NonT	S
High	DNA-directed RNA polymerase I subunit RPA34 OS=Homo sapiens GN=CD3EAP PE=1 SV=1	O15446	E492	[["chain", "DNA-directed RNA polymerase I subunit RPA34"]]	MPETVPQEEMPGPPLNSESGEEAPTGR		E21		E21:0.441	1	S19:0.075,S17:0.014,E18:0.014,T25:0.014,R27:0.003,E3:0.000,T4:0.000,E8:0.000,E9:0.000	3:10	HCD	0.357371	30	795300	3	982.757	0.26	54.561	19638	No	PHPT1	E
High	DNA-directed RNA polymerase I subunit RPA34 OS=Homo sapiens GN=CD3EAP PE=1 SV=1	O15446	S490	[["chain", "DNA-directed RNA polymerase I subunit RPA34"], ["modified residue", "Phosphoserine"]]	MPETVPQEEMPGPPLNSESGEEAPTGR		S19		S19:0.968	1	E21:0.014,S17:0.002,E22:0.002,E3:0.000,T4:0.000,E8:0.000,E9:0.000,T25:0.000,R27:0.000	2:10	HCD	0.00673453	47	0	3	982.755	-0.17	54.569	19304	No	PHPT1	S
High	DNA-directed RNA polymerase I subunit RPA34 OS=Homo sapiens GN=CD3EAP PE=1 SV=1	O15446	S285	[["chain", "DNA-directed RNA polymerase I subunit RPA34"], ["modified residue", "Phosphoserine"]]	QEQINTEPLEDTVLSPTK		S15		S15:0.853	1	T17:0.068,D11:0.006,K18:0.006,E10:0.001,E2:0.000,T6:0.000,E7:0.000	3:8	HCD	0.000165724	57	382600	2	1061.5	1.08	55.116	19512	Yes	PHPT1	S
High	Prolyl 4-hydroxylase subunit alpha-2 OS=Homo sapiens GN=P4HA2 PE=1 SV=1	O15460	S346	[["chain", "Prolyl 4-hydroxylase subunit alpha-2"]]	YYDVMSDEEIER		S6		S6:0.832	1	E8:0.080,E9:0.009,E11:0.000,Y1:0.000,Y2:0.000,D3:0.000,R12:0.000	2:14	HCD	0.000310665	55	187800	2	814.813	0.09	50.811	16459	Yes	NonT	S
High	Nucleoporin-like protein 2 OS=Homo sapiens GN=NUPL2 PE=1 SV=1	O15504	K111	[["chain", "Nucleoporin-like protein 2"], ["region of interest", "Interaction with HIV-1 Vpr"], ["splice variant", "In isoform 3."]]	EGFGLSENPFASLSPDEQKDEK	22	K19	FALSE	K19:0.812	1	E17:0.084,S14:0.009,D20:0.009,S12:0.001,E21:0.001,K22:0.000,E1:0.000,S6:0.000,E7:0.000	1:11	HCD	0.101078	33	0	3	835.366	-0.33	62.736	19627	No	PHPT1	K
High	Nucleoporin-like protein 2 OS=Homo sapiens GN=NUPL2 PE=1 SV=1	O15504	S104	[["chain", "Nucleoporin-like protein 2"], ["region of interest", "Interaction with HIV-1 Vpr"], ["splice variant", "In isoform 3."]]	EGFGLSENPFASLSPDEQKDEK		S12		S12:0.992	1	S14:0.003,S6:0.001,E1:0.000,D16:0.000,E17:0.000,K19:0.000,D20:0.000,E21:0.000,K22:0.000	3:11	HCD	0.0159938	41	127000	3	835.368	0.49	60.627	21769	No	PHPT1	S
High	Nucleoporin-like protein 2 OS=Homo sapiens GN=NUPL2 PE=1 SV=1	O15504	S106	[["chain", "Nucleoporin-like protein 2"], ["region of interest", "Interaction with HIV-1 Vpr"], ["modified residue", "Phosphoserine"], ["splice variant", "In isoform 3."]]	EGFGLSENPFASLSPDEQKDEK		S14		S14:0.472	1	E17:0.056,S12:0.001,E1:0.000,S6:0.000,E7:0.000,K19:0.000,D20:0.000,E21:0.000,K22:0.000	1:11	ETHCD	0.00365975	48	140100	3	835.365	-0.63	63.288	18293	Yes	NonT	S
Medium	Actin-related protein 2/3 complex subunit 5 OS=Homo sapiens GN=ARPC5 PE=1 SV=3	O15511	S44	[["chain", "Actin-related protein 2/3 complex subunit 5"]]	VDVDEYDENKFVDEEDGGDGQAGPDEGEVDSCLR		S31		S31:0.399	1	D30:0.077,R34:0.077,D25:0.016,E26:0.016,E28:0.016,D19:0.001,D16:0.000,D2:0.000,D4:0.000,E5:0.000,Y6:0.000,D7:0.000,E8:0.000,K10:0.000,D13:0.000,E14:0.000,E15:0.000	1:16	HCD	5.46971	22	0	4	946.384	2.29	61.296	10955	No	NonT	S
High	Circadian locomoter output cycles protein kaput OS=Homo sapiens GN=CLOCK PE=1 SV=1	O15516	H84	[["chain", "Circadian locomoter output cycles protein kaput"], ["domain", "bHLH"], ["site", "Important for interaction with ARNTL/BMAL1"], ["mutagenesis site", "Impaired ARNTL/BMAL1 binding."], ["helix", null]]	KHKEITAQSDASEIR		H2		H2:0.897	1	K1:0.009,E4:0.009,T6:0.000,S9:0.000,D10:0.000,S12:0.000,E13:0.000,R15:0.000	3:7	HCD	2.01859	13	145100	2	896.933	-0.22	34.81	11401	No	NonT	H
High	RING finger protein 113A OS=Homo sapiens GN=RNF113A PE=1 SV=1	O15541	E87	[["chain", "E3 ubiquitin-protein ligase RNF113A"], ["compositionally biased region", "Poly-Glu"]]	AAYGDLSSEEEEENEPESLGVVYK		E10		E10:0.428	1	E9:0.062,E12:0.062,S7:0.010,S8:0.010,Y3:0.000,D5:0.000,E13:0.000,E15:0.000,E17:0.000,S18:0.000,Y23:0.000,K24:0.000	3:16	HCD	0.350654	30	87380	3	908.72	-0.08	57.598	16910	Yes	PHPT1	E
High	RING finger protein 113A OS=Homo sapiens GN=RNF113A PE=1 SV=1	O15541	E92	[["chain", "E3 ubiquitin-protein ligase RNF113A"], ["compositionally biased region", "Poly-Glu"]]	AAYGDLSSEEEEENEPESLGVVYK		E15		E15:0.594	1	E11:0.095,E12:0.095,E13:0.095,E9:0.017,S7:0.003,S8:0.003,D5:0.001,E17:0.001,Y3:0.000,S18:0.000,Y23:0.000,K24:0.000	3:16	HCD	0.338878	30	69730	2	1362.58	1.33	57.574	16894	No	PHPT1	E
High	RING finger protein 113A OS=Homo sapiens GN=RNF113A PE=1 SV=1	O15541	Y80	[["chain", "E3 ubiquitin-protein ligase RNF113A"]]	AAYGDLSSEEEEENEPESLGVVYK		Y3		Y3:0.805	1	E9:0.087,S7:0.010,S8:0.010,E10:0.000,E11:0.000,E12:0.000,E13:0.000,E15:0.000,E17:0.000,S18:0.000,Y23:0.000,K24:0.000	3:15	HCD	0.000651421	57	0	2	1362.58	0.84	58.011	17963	No	NonT	Y
High	RING finger protein 113A OS=Homo sapiens GN=RNF113A PE=1 SV=1	O15541	S253	[["chain", "E3 ubiquitin-protein ligase RNF113A"], ["modified residue", "Phosphoserine"]]	ELDEGRYGVYEDENYEVGSDDEEIPFK		S19		S19:0.523	1	D20:0.107,D21:0.107,E22:0.107,Y15:0.023,E23:0.023,E13:0.000,K27:0.000,D12:0.000,E1:0.000,D3:0.000,E4:0.000,R6:0.000,Y7:0.000,Y10:0.000,E11:0.000	3:15	HCD	1.25452	27	106700	3	1092.79	-0.24	59.838	19190	No	NonT	S
High	RING finger protein 113A OS=Homo sapiens GN=RNF113A PE=1 SV=1	O15541	D254	[["chain", "E3 ubiquitin-protein ligase RNF113A"]]	YGVYEDENYEVGSDDEEIPFK		D14		D14:0.364	1	E10:0.074,S13:0.074,E16:0.074,Y9:0.016,E17:0.016,K21:0.016,E7:0.001,Y4:0.000,E5:0.000,D6:0.000,Y1:0.000	3:15	HCD	0.000847409	57	141500	2	1289.02	-0.23	63.757	21900	Yes	NonT	D
High	RING finger protein 113A OS=Homo sapiens GN=RNF113A PE=1 SV=1	O15541	S253	[["chain", "E3 ubiquitin-protein ligase RNF113A"], ["modified residue", "Phosphoserine"]]	YGVYEDENYEVGSDDEEIPFK		S13		S13:0.901	1	D15:0.009,Y9:0.001,E16:0.001,E10:0.000,E17:0.000,Y1:0.000,Y4:0.000,E5:0.000,D6:0.000,E7:0.000,K21:0.000	3:13	HCD	0.000812624	57	0	2	1289.01	-0.61	63.906	20227	Yes	NonT	S
High	mRNA cap guanine-N7 methyltransferase OS=Homo sapiens GN=RNMT PE=1 SV=1	O43148	K75	[["chain", "mRNA cap guanine-N7 methyltransferase"]]	EFEDDLVKESSSCGKDTPSK	20	K15	FALSE	K15:0.249	1	T17:0.249,S19:0.249,K20:0.005,S12:0.001,S11:0.000,E1:0.000,E3:0.000,D4:0.000,D5:0.000,K8:0.000,E9:0.000,S10:0.000,C13:0.000	3:9	HCD	1.35005	22	70610	3	779.999	0.24	34.3	8579	Yes	PHPT1	K
High	mRNA cap guanine-N7 methyltransferase OS=Homo sapiens GN=RNMT PE=1 SV=1	O43148	T77	[["chain", "mRNA cap guanine-N7 methyltransferase"]]	EFEDDLVKESSSCGKDTPSK		T17		T17:0.804	1	S19:0.087,K15:0.010,K20:0.010,S12:0.001,E1:0.000,E3:0.000,D4:0.000,D5:0.000,K8:0.000,E9:0.000,S10:0.000,S11:0.000,C13:0.000	2:10	HCD	0.0488309	36	141000	3	779.998	0.01	34.163	8813	Yes	NonT	T
High	Zinc finger ZZ-type and EF-hand domain-containing protein 1 OS=Homo sapiens GN=ZZEF1 PE=1 SV=6	O43149	S2443	[["chain", "Zinc finger ZZ-type and EF-hand domain-containing protein 1"], ["splice variant", "In isoform 3."], ["splice variant", "In isoform 2."]]	GDREEEVERPVSSPGDPEQK		S12		S12:0.978	1	S13:0.011,D2:0.000,R3:0.000,E4:0.000,E5:0.000,E6:0.000,E8:0.000,D16:0.000,E18:0.000,K20:0.000	1:11	ETHCD	0.00701738	44	136600	3	774.008	-0.15	26.17	4271	Yes	NonT	S
High	Zinc finger ZZ-type and EF-hand domain-containing protein 1 OS=Homo sapiens GN=ZZEF1 PE=1 SV=6	O43149	S2444	[["chain", "Zinc finger ZZ-type and EF-hand domain-containing protein 1"], ["modified residue", "Phosphoserine"], ["splice variant", "In isoform 3."], ["splice variant", "In isoform 2."]]	GDREEEVERPVSSPGDPEQK		S13		S13:0.906	1	R9:0.000,D2:0.000,R3:0.000,E4:0.000,E5:0.000,E6:0.000,E8:0.000,D16:0.000,E18:0.000,K20:0.000	2:11	ETHCD	0.0022722	49	43610	3	774.009	0.46	24.136	4779	Yes	NonT	S
Medium	Zinc finger ZZ-type and EF-hand domain-containing protein 1 OS=Homo sapiens GN=ZZEF1 PE=1 SV=6	O43149	E725	[["chain", "Zinc finger ZZ-type and EF-hand domain-containing protein 1"], ["splice variant", "In isoform 2."]]	KDTEESVCGATLLLR		E5		E5:0.332	1	C8:0.332,E4:0.005,T3:0.000,T11:0.000,K1:0.000,D2:0.000,R15:0.000	1:4	HCD	1.05943	17	519700	3	572.272	-1.08	57.124	24547	No	NonT	E
Medium	Arf-GAP with SH3 domain, ANK repeat and PH domain-containing protein 2 OS=Homo sapiens GN=ASAP2 PE=1 SV=3	O43150	Y75,E72	[["chain", "Arf-GAP with SH3 domain, ANK repeat and PH domain-containing protein 2"]],[["chain", "Arf-GAP with SH3 domain, ANK repeat and PH domain-containing protein 2"]]	AINSSGLAHVENEEQYTQALEK		Y16;E13		Y16:0.892,E13:0.499	2	E11:0.086,T17:0.023,E21:0.001,K22:0.000,S4:0.000,S5:0.000,H9:0.000	1:9	HCD	12.2386	13	130800	3	864.372	-0.62	68.779	23611	No	PHPT1	YE
High	Arf-GAP with SH3 domain, ANK repeat and PH domain-containing protein 2 OS=Homo sapiens GN=ASAP2 PE=1 SV=3	O43150	D702	[["chain", "Arf-GAP with SH3 domain, ANK repeat and PH domain-containing protein 2"]]	LLHEDLDESDDDMDEKLQPSPNRR		D10		D10:0.756	1	S9:0.118,D7:0.003,D11:0.003,D5:0.001,D12:0.001,H3:0.000,E4:0.000,D14:0.000,E15:0.000,K16:0.000,S20:0.000,R23:0.000,R24:0.000	3:15	HCD	0.000957135	54	18280	4	737.574	-0.24	37.913	7943	No	NonT	D
Medium	TELO2-interacting protein 1 homolog OS=Homo sapiens GN=TTI1 PE=1 SV=3	O43156	K950	[["chain", "TELO2-interacting protein 1 homolog"]]	FCKDVLPK	8	K3	FALSE	K3:0.500	1	C2:0.000,K8:0.000	3:1	HCD	0.862819	14	48130	2	543.755	-0.94	18.385	5694	No	PHPT1	K
Medium	Ribosomal RNA-processing protein 8 OS=Homo sapiens GN=RRP8 PE=1 SV=2	O43159	S58,S64	[["chain", "Ribosomal RNA-processing protein 8"]],[["chain", "Ribosomal RNA-processing protein 8"], ["modified residue", "Phosphoserine"]]	ALEAASLSQHPPSLCISDSEEEEEERKK		S13;S19		S13:0.640,S19:0.257	2	E21:0.257,D18:0.165,S17:0.157,E22:0.070,E23:0.070,E24:0.069,E25:0.019,S6:0.012,H10:0.011,R26:0.005,K27:0.005,S8:0.004,K28:0.002,E3:0.000,C15:0.000	3:15	HCD	18.2249	13	89820	4	833.111	-0.33	43.39	10164	No	NonT	S
High	Ribosomal RNA-processing protein 8 OS=Homo sapiens GN=RRP8 PE=1 SV=2	O43159	S58	[["chain", "Ribosomal RNA-processing protein 8"]]	ALEAASLSQHPPSLCISDSEEEEEER		S13		S13:0.816	1	H10:0.022,D18:0.022,S8:0.004,S19:0.004,E20:0.001,E21:0.000,E3:0.000,S6:0.000,C15:0.000,E22:0.000,E23:0.000,E24:0.000,E25:0.000,R26:0.000	1:16	HCD	0.198117	33	23160	3	998.426	-0.81	51.281	10591	Yes	PHPT1	S
High	Ribosomal RNA-processing protein 8 OS=Homo sapiens GN=RRP8 PE=1 SV=2	O43159	S62	[["chain", "Ribosomal RNA-processing protein 8"], ["modified residue", "Phosphoserine"]]	ALEAASLSQHPPSLCISDSEEEEEER		S17		S17:0.868	1	S19:0.015,S13:0.002,E20:0.002,E21:0.000,E22:0.000,E3:0.000,S6:0.000,S8:0.000,H10:0.000,C15:0.000,E23:0.000,E24:0.000,E25:0.000,R26:0.000	3:15	HCD	0.0494101	39	182400	3	998.426	-0.79	50.214	13415	No	NonT	S
High	Ribosomal RNA-processing protein 8 OS=Homo sapiens GN=RRP8 PE=1 SV=2	O43159	S53,S58	[["chain", "Ribosomal RNA-processing protein 8"]],[["chain", "Ribosomal RNA-processing protein 8"]]	ALEAASLSQHPPSLCISDSEEEEEER		S8;S13		S8:0.815,S13:0.675	2	D18:0.138,S17:0.136,S19:0.030,E20:0.030,S6:0.008,E21:0.002,E22:0.001,E23:0.000,E3:0.000,C15:0.000,E24:0.000,E25:0.000,R26:0.000	1:16	HCD	6.15266	19	22500	3	1025.08	0.07	58.1	10153	No	NonT	S
Medium	E3 ubiquitin-protein ligase Praja-2 OS=Homo sapiens GN=PJA2 PE=1 SV=4	O43164	E229	[["chain", "E3 ubiquitin-protein ligase Praja-2"]]	EAEAYTGLSPPVPSFNCEVRDEFEELDSVPLVK		E22		E22:0.349	1	D21:0.085,E25:0.085,S9:0.022,S14:0.022,E18:0.022,R20:0.022,D27:0.022,S28:0.022,T6:0.001,K33:0.000,Y5:0.000,E1:0.000,E3:0.000,C17:0.000	2:10	HCD	5.28585	17	147300	3	1268.59	0.45	77.842	34782	No	NonT	E
Medium	E3 ubiquitin-protein ligase Praja-2 OS=Homo sapiens GN=PJA2 PE=1 SV=4	O43164	T213	[["chain", "E3 ubiquitin-protein ligase Praja-2"]]	EAEAYTGLSPPVPSFNCEVRDEFEELDSVPLVK		T6		T6:0.669	1	S9:0.157,E3:0.010,E1:0.001,S14:0.001,E18:0.001,R20:0.001,D21:0.001,E22:0.001,E24:0.001,E25:0.000,D27:0.000,C17:0.000,S28:0.000,K33:0.000	3:10	HCD	12.5019	13	159400	3	1268.58	-0.58	78.205	35870	No	PHPT1	T
Medium	E3 ubiquitin-protein ligase Praja-2 OS=Homo sapiens GN=PJA2 PE=1 SV=4	O43164	H306	[["chain", "E3 ubiquitin-protein ligase Praja-2"]]	NHGSSPEQVVRPK		H2		H2:0.966	1	S5:0.006,E7:0.001,R11:0.000,K13:0.000	1:1	HCD	3.3351	10	380200	2	757.856	-2.12	37.423	15249	No	NonT	H
High	Signal-induced proliferation-associated 1-like protein 1 OS=Homo sapiens GN=SIPA1L1 PE=1 SV=4	O43166	S1549	[["chain", "Signal-induced proliferation-associated 1-like protein 1"], ["modified residue", "Phosphoserine"]]	LIDLESPTPESQK		S6		S6:0.878	1	E10:0.058,E5:0.004,S11:0.000,K13:0.000,D3:0.000	3:9	HCD	0.000216344	53	459900	2	768.865	0.81	46.903	15589	Yes	NonT	S
High	Signal-induced proliferation-associated 1-like protein 1 OS=Homo sapiens GN=SIPA1L1 PE=1 SV=4	O43166	S1647,D1648	[["chain", "Signal-induced proliferation-associated 1-like protein 1"], ["modified residue", "Phosphoserine"]],[["chain", "Signal-induced proliferation-associated 1-like protein 1"]]	SLHGEFSASDSSLTDIQETR		S9;D10		S9:0.934,D10:0.934	2	S11:0.052,E5:0.015,S12:0.003,T14:0.002,S1:0.002,H3:0.002,D15:0.001,E18:0.000,T19:0.000,R20:0.000	1:14	HCD	1.84275	21	43730	2	1170.47	-0.89	53.077	11802	No	PHPT1	SD
High	Signal-induced proliferation-associated 1-like protein 1 OS=Homo sapiens GN=SIPA1L1 PE=1 SV=4	O43166	D189,E190	[["chain", "Signal-induced proliferation-associated 1-like protein 1"]],[["chain", "Signal-induced proliferation-associated 1-like protein 1"]]	SNSDITISELDVDSFDECISPTYK		D16;E17		D16:0.449,E17:0.449	2	D4:0.354,S20:0.088,S1:0.069,T6:0.069,S8:0.069,E9:0.069,D11:0.014,S14:0.004,T22:0.004,Y23:0.004,D13:0.001,K24:0.001,C18:0.000	1:15	HCD	35.1311	12	0	3	965.724	0.18	88.38	28358	No	PHPT1	ED
High	Signal-induced proliferation-associated 1-like protein 1 OS=Homo sapiens GN=SIPA1L1 PE=1 SV=4	O43166	S174	[["chain", "Signal-induced proliferation-associated 1-like protein 1"]]	SNSDITISELDVDSFDECISPTYK		S1		S1:0.271	1	D4:0.271,T6:0.044,S8:0.044,E9:0.044,D11:0.044,S14:0.008,D13:0.001,D16:0.000,E17:0.000,C18:0.000,S20:0.000,T22:0.000,Y23:0.000,K24:0.000	1:12	HCD	0.0161354	44	145000	3	939.068	-0.25	75.985	23240	Yes	NonT	S
High	Signal-induced proliferation-associated 1-like protein 1 OS=Homo sapiens GN=SIPA1L1 PE=1 SV=4	O43166	S174,T179	[["chain", "Signal-induced proliferation-associated 1-like protein 1"]],[["chain", "Signal-induced proliferation-associated 1-like protein 1"]]	SNSDITISELDVDSFDECISPTYK		S1;T6		S1:0.752,T6:0.517	2	D16:0.132,S8:0.129,E9:0.129,D4:0.077,S14:0.036,D11:0.013,D13:0.013,E17:0.010,S20:0.001,T22:0.001,Y23:0.000,K24:0.000,C18:0.000	3:14	HCD	0.00286381	53	79400	3	965.722	-0.72	82.117	36470	No	PHPT1	TS
High	Signal-induced proliferation-associated 1-like protein 1 OS=Homo sapiens GN=SIPA1L1 PE=1 SV=4	O43166	D320	[["chain", "Signal-induced proliferation-associated 1-like protein 1"]]	SSDLEDNRSEDSVRPWTCPK		D11		D11:0.691	1	E10:0.123,R8:0.024,S12:0.024,D3:0.005,D6:0.005,S1:0.001,S2:0.001,E5:0.001,R14:0.001,T17:0.001,C18:0.000,K20:0.000	1:10	HCD	0.469907	27	187600	3	820.015	-0.45	37.345	8087	Yes	NonT	D
High	Signal-induced proliferation-associated 1-like protein 1 OS=Homo sapiens GN=SIPA1L1 PE=1 SV=4	O43166	R317	[["chain", "Signal-induced proliferation-associated 1-like protein 1"]]	SSDLEDNRSEDSVRPWTCPK	20	R8	FALSE	R8:0.878	1	E5:0.010,D6:0.010,E10:0.010,D3:0.001,D11:0.001,S1:0.000,S2:0.000,S12:0.000,R14:0.000,T17:0.000,C18:0.000,K20:0.000	2:10	HCD	0.0571167	36	176900	3	820.016	-0.03	36.081	9389	Yes	PHPT1	R
High	Signal-induced proliferation-associated 1-like protein 1 OS=Homo sapiens GN=SIPA1L1 PE=1 SV=4	O43166	S318	[["chain", "Signal-induced proliferation-associated 1-like protein 1"]]	SSDLEDNRSEDSVRPWTCPK		S9		S9:0.978	1	D11:0.003,R8:0.000,S1:0.000,S2:0.000,D3:0.000,E5:0.000,D6:0.000,S12:0.000,R14:0.000,T17:0.000,C18:0.000,K20:0.000	2:10	ETHCD	0.541705	26	176900	3	820.016	-0.03	36.099	9391	No	PHPT1	S
Medium	Signal-induced proliferation-associated 1-like protein 1 OS=Homo sapiens GN=SIPA1L1 PE=1 SV=4	O43166	H203	[["chain", "Signal-induced proliferation-associated 1-like protein 1"]]	TGPSLHREYGSTSSIDKQGTSGESFFDLLK		H6		H6:0.567	1	R7:0.101,E8:0.101,Y9:0.101,T1:0.019,S11:0.004,T12:0.004,S13:0.001,S14:0.000,D16:0.000,K17:0.000,T20:0.000,S21:0.000,E23:0.000,S24:0.000,D27:0.000,K30:0.000	3:9	HCD	0.331914	28	0	3	1108.85	-0.9	38.237	10512	No	PHPT1	H
High	Signal-induced proliferation-associated 1-like protein 1 OS=Homo sapiens GN=SIPA1L1 PE=1 SV=4	O43166	S1585	[["chain", "Signal-induced proliferation-associated 1-like protein 1"], ["modified residue", "Phosphoserine"]]	TLSDESIYNSQR		S3		S3:0.993	1	T1:0.001,E5:0.000,S6:0.000,Y8:0.000,S10:0.000,R12:0.000	1:8	HCD	0.000243106	55	139900	2	746.819	-0.27	41.009	10892	Yes	PHPT1	S
Medium	Disintegrin and metalloproteinase domain-containing protein 12 OS=Homo sapiens GN=ADAM12 PE=1 SV=3	O43184	H247	[["chain", "Disintegrin and metalloproteinase domain-containing protein 12"], ["topological domain", "Extracellular"], ["domain", "Peptidase M12B"]]	LIEIANHVDK		H7		H7:0.892	1	D9:0.012,E3:0.000	1:11	HCD	0.344635	18	955100	2	616.306	-1.72	33.253	6333	Yes	NonT	H
Medium	Interleukin-1 receptor-associated kinase-like 2 OS=Homo sapiens GN=IRAK2 PE=1 SV=2	O43187	E257,H266,R263	[["chain", "Interleukin-1 receptor-associated kinase-like 2"], ["domain", "Protein kinase"]],[["chain", "Interleukin-1 receptor-associated kinase-like 2"], ["domain", "Protein kinase"]],[["chain", "Interleukin-1 receptor-associated kinase-like 2"], ["domain", "Protein kinase"]]	FFQAELQICLRCCHPNVLPVLGFCAAR	27	E5;H14;R11	FALSE	E5:0.834,H14:0.763,R11:0.699	3	C12:0.217,C13:0.217,C24:0.028,R27:0.024	3:8	ETHCD	8.71234	17	8119	3	1153.83	-0.07	18.828	3464	No	NonT	RHE
High	Cytoplasmic dynein 1 light intermediate chain 2 OS=Homo sapiens GN=DYNC1LI2 PE=1 SV=1	O43237	E189	[["chain", "Cytoplasmic dynein 1 light intermediate chain 2"]]	DFQDYMEPEEGCQGSPQRR		E10		E10:0.870	1	S15:0.015,R18:0.002,E7:0.000,R19:0.000,D1:0.000,D4:0.000,Y5:0.000,C12:0.000	3:10	HCD	0.923365	25	887800	3	803.647	-0.02	45.447	14548	Yes	NonT	E
High	Cytoplasmic dynein 1 light intermediate chain 2 OS=Homo sapiens GN=DYNC1LI2 PE=1 SV=1	O43237	E188	[["chain", "Cytoplasmic dynein 1 light intermediate chain 2"]]	DFQDYMEPEEGCQGSPQRR		E9		E9:0.456	1	S15:0.071,R18:0.012,E7:0.002,R19:0.002,Y5:0.000,D1:0.000,D4:0.000,C12:0.000	3:11	HCD	1.85795	22	0	3	803.646	-0.6	45.601	13788	No	NonT	E
High	Cytoplasmic dynein 1 light intermediate chain 2 OS=Homo sapiens GN=DYNC1LI2 PE=1 SV=1	O43237	S194	[["chain", "Cytoplasmic dynein 1 light intermediate chain 2"], ["modified residue", "Phosphoserine"]]	DFQDYMEPEEGCQGSPQRR		S15		S15:0.863	1	E10:0.014,R19:0.014,E9:0.002,D1:0.000,D4:0.000,Y5:0.000,E7:0.000,C12:0.000	3:10	HCD	0.803952	26	351200	3	803.648	0.21	44.943	14189	Yes	PHPT1	S
High	Cytoplasmic dynein 1 light intermediate chain 2 OS=Homo sapiens GN=DYNC1LI2 PE=1 SV=1	O43237	S194	[["chain", "Cytoplasmic dynein 1 light intermediate chain 2"], ["modified residue", "Phosphoserine"]]	DFQDYMEPEEGCQGSPQR		S15		S15:0.791	1	E10:0.070,R18:0.070,D1:0.000,D4:0.000,Y5:0.000,E7:0.000,C12:0.000	1:11	HCD	3.69147e-05	68	1548000	2	1126.91	-0.74	58.169	15747	Yes	NonT	S
High	Cytoplasmic dynein 1 light intermediate chain 2 OS=Homo sapiens GN=DYNC1LI2 PE=1 SV=1	O43237	E186	[["chain", "Cytoplasmic dynein 1 light intermediate chain 2"], ["strand", null]]	FVKDFQDYMEPEEGCQGSPQRR		E10		E10:0.430	1	Y8:0.068,E13:0.068,D7:0.002,S18:0.002,D4:0.000,R21:0.000,K3:0.000,C15:0.000,R22:0.000	3:9	HCD	0.115497	34	276800	3	928.392	0.12	43.486	13301	Yes	PHPT1	E
High	Cytoplasmic dynein 1 light intermediate chain 2 OS=Homo sapiens GN=DYNC1LI2 PE=1 SV=1	O43237	S194	[["chain", "Cytoplasmic dynein 1 light intermediate chain 2"], ["modified residue", "Phosphoserine"]]	FVKDFQDYMEPEEGCQGSPQRR		S18		S18:1.000	1	K3:0.000,D4:0.000,D7:0.000,Y8:0.000,E10:0.000,E12:0.000,E13:0.000,C15:0.000,R22:0.000	2:9	ETHCD	0.00769859	46	602400	3	928.391	-0.1	42.722	14801	Yes	NonT	S
High	Cytoplasmic dynein 1 light intermediate chain 2 OS=Homo sapiens GN=DYNC1LI2 PE=1 SV=1	O43237	S194	[["chain", "Cytoplasmic dynein 1 light intermediate chain 2"], ["modified residue", "Phosphoserine"]]	FVKDFQDYMEPEEGCQGSPQR		S18		S18:0.998	1	R21:0.001,K3:0.000,D4:0.000,D7:0.000,Y8:0.000,E10:0.000,E12:0.000,C15:0.000	2:10	HCD	0.00670055	47	394800	3	876.357	-0.12	49.18	16532	Yes	NonT	S
High	Cytoplasmic dynein 1 light intermediate chain 2 OS=Homo sapiens GN=DYNC1LI2 PE=1 SV=1	O43237	S407	[["chain", "Cytoplasmic dynein 1 light intermediate chain 2"]]	GGPASVPSSSPGTSVK		S10		S10:0.771	1	S9:0.099,T13:0.014,S14:0.014,K16:0.002,S5:0.000	1:3	HCD	0.77802	17	36680	2	747.846	0.53	29.914	9682	Yes	PHPT1	S
High	Cytoplasmic dynein 1 light intermediate chain 2 OS=Homo sapiens GN=DYNC1LI2 PE=1 SV=1	O43237	S194	[["chain", "Cytoplasmic dynein 1 light intermediate chain 2"], ["modified residue", "Phosphoserine"]]	KFVKDFQDYMEPEEGCQGSPQR		S19		S19:0.998	1	E13:0.000,K1:0.000,K4:0.000,D5:0.000,D8:0.000,Y9:0.000,E11:0.000,E14:0.000,C16:0.000	2:10	HCD	0.0443217	39	163500	3	919.056	0.21	43.696	13407	No	NonT	S
High	26S proteasome non-ATPase regulatory subunit 3 OS=Homo sapiens GN=PSMD3 PE=1 SV=2	O43242	K38	[["chain", "26S proteasome non-ATPase regulatory subunit 3"], ["cross-link", "Glycyl lysine isopeptide (Lys-Gly) (interchain with G-Cter in SUMO1); alternate"], ["cross-link", "Glycyl lysine isopeptide (Lys-Gly) (interchain with G-Cter in SUMO2); alternate"], ["splice variant", "In isoform 2."]]	AKPPPGGGEQEPPPPPAPQDVEMKEEAATGGGSTGEADGK	40	K24	FALSE	K24:0.700	1	E22:0.117,E25:0.020,E26:0.020,T29:0.020,S33:0.004,T34:0.001,E36:0.001,D38:0.000,K2:0.000,E9:0.000,E11:0.000,K40:0.000	3:10	HCD	0.00474472	50	125500	4	987.697	0.21	36.769	10261	No	NonT	K
High	26S proteasome non-ATPase regulatory subunit 3 OS=Homo sapiens GN=PSMD3 PE=1 SV=2	O43242	D34	[["chain", "26S proteasome non-ATPase regulatory subunit 3"], ["splice variant", "In isoform 2."]]	AKPPPGGGEQEPPPPPAPQDVEMKEEAATGGGSTGEADGK		D20		D20:0.453	1	K24:0.065,E25:0.010,E26:0.010,T29:0.010,S33:0.000,K2:0.000,E9:0.000,E11:0.000,T34:0.000,E36:0.000,D38:0.000,K40:0.000	2:10	HCD	0.117595	36	252000	4	987.698	0.46	36.752	9696	Yes	PHPT1	D
High	26S proteasome non-ATPase regulatory subunit 3 OS=Homo sapiens GN=PSMD3 PE=1 SV=2	O43242	E50	[["chain", "26S proteasome non-ATPase regulatory subunit 3"], ["splice variant", "In isoform 2."]]	AKPPPGGGEQEPPPPPAPQDVEMKEEAATGGGSTGEADGK		E36		E36:0.400	1	T34:0.086,K40:0.086,S33:0.019,T29:0.005,K24:0.001,E25:0.001,E26:0.001,D20:0.000,E22:0.000,K2:0.000,E9:0.000,E11:0.000	3:10	HCD	3.21764	21	37130	4	987.696	-0.13	36.089	9832	No	PHPT1	E
High	U4/U6.U5 tri-snRNP-associated protein 1 OS=Homo sapiens GN=SART1 PE=1 SV=1	O43290	S448	[["chain", "U4/U6.U5 tri-snRNP-associated protein 1"], ["modified residue", "Phosphoserine"]]	RVSEVEEEKEPVPQPLPSDDTR		S3		S3:0.981	1	E4:0.009,E6:0.000,E7:0.000,E8:0.000,K9:0.000,E10:0.000,S18:0.000,D19:0.000,D20:0.000,T21:0.000,R22:0.000	1:10	ETHCD	5.23732e-07	84	1795000	3	872.744	-0.33	37.894	8242	Yes	NonT	S
Medium	U4/U6.U5 tri-snRNP-associated protein 1 OS=Homo sapiens GN=SART1 PE=1 SV=1	O43290	E597	[["chain", "U4/U6.U5 tri-snRNP-associated protein 1"]]	SANGGSESDGEENIGWSTVNLDEEK		E7		E7:0.635	1	S8:0.108,D9:0.108,E11:0.020,E12:0.020,S1:0.001,S17:0.000,T18:0.000,D22:0.000,E23:0.000,E24:0.000,K25:0.000	1:15	HCD	19.8295	13	223500	3	902.033	-0.48	60.203	11831	No	NonT	E
Medium	U4/U6.U5 tri-snRNP-associated protein 1 OS=Homo sapiens GN=SART1 PE=1 SV=1	O43290	S591	[["chain", "U4/U6.U5 tri-snRNP-associated protein 1"], ["modified residue", "Phosphoserine"]]	SANGGSESDGEENIGWSTVNLDEEK		S1		S1:0.268	1	E7:0.268,S8:0.049,D9:0.049,E11:0.049,E12:0.049,S17:0.000,T18:0.000,D22:0.000,E23:0.000,E24:0.000,K25:0.000	1:15	HCD	4.21748	20	585800	3	902.032	-0.98	59.794	12971	No	PHPT1	S
High	U4/U6.U5 tri-snRNP-associated protein 1 OS=Homo sapiens GN=SART1 PE=1 SV=1	O43290	S596	[["chain", "U4/U6.U5 tri-snRNP-associated protein 1"], ["modified residue", "Phosphoserine"]]	SANGGSESDGEENIGWSTVNLDEEK		S6		S6:0.405	1	S8:0.083,D9:0.083,S1:0.018,E11:0.004,E12:0.001,S17:0.000,T18:0.000,D22:0.000,E23:0.000,E24:0.000,K25:0.000	1:15	HCD	0.0432825	40	272800	2	1352.54	-2.23	59.795	12972	Yes	PHPT1	S
High	U4/U6.U5 tri-snRNP-associated protein 1 OS=Homo sapiens GN=SART1 PE=1 SV=1	O43290	S598	[["chain", "U4/U6.U5 tri-snRNP-associated protein 1"], ["modified residue", "Phosphoserine"]]	SANGGSESDGEENIGWSTVNLDEEK		S8		S8:0.462	1	E7:0.059,S6:0.008,E11:0.008,E12:0.001,S1:0.000,S17:0.000,T18:0.000,D22:0.000,E23:0.000,E24:0.000,K25:0.000	2:14	HCD	1.77061e-05	73	185300	2	1352.55	-0.88	57.116	15682	No	PHPT1	S
High	U4/U6.U5 tri-snRNP-associated protein 1 OS=Homo sapiens GN=SART1 PE=1 SV=1	O43290	S486,E477	[["chain", "U4/U6.U5 tri-snRNP-associated protein 1"], ["modified residue", "Phosphoserine"]],[["chain", "U4/U6.U5 tri-snRNP-associated protein 1"]]	VENMDISDEEEGGAPPPGSPQVLEEDEAELELQK		S19;E10		S19:0.989,E10:0.391	2	S7:0.072,D8:0.072,E9:0.072,E24:0.007,D5:0.003,E25:0.002,D26:0.002,E27:0.000,E2:0.000,E29:0.000,E31:0.000,K34:0.000	3:16	HCD	0.558947	32	491100	3	1280.86	-1.78	74.335	24961	No	NonT	SE
High	U4/U6.U5 tri-snRNP-associated protein 1 OS=Homo sapiens GN=SART1 PE=1 SV=1	O43290	S486,E478	[["chain", "U4/U6.U5 tri-snRNP-associated protein 1"], ["modified residue", "Phosphoserine"]],[["chain", "U4/U6.U5 tri-snRNP-associated protein 1"]]	VENMDISDEEEGGAPPPGSPQVLEEDEAELELQK		S19;E11		S19:0.775,E11:0.675	2	E10:0.167,D5:0.045,S7:0.045,D8:0.045,E25:0.015,E9:0.014,E2:0.013,D26:0.005,E27:0.005,E29:0.002,E31:0.001,K34:0.000	3:15	HCD	23.4931	15	26970	3	1280.87	-0.63	74.302	29896	No	NonT	SE
High	U4/U6.U5 tri-snRNP-associated protein 1 OS=Homo sapiens GN=SART1 PE=1 SV=1	O43290	S486,E469	[["chain", "U4/U6.U5 tri-snRNP-associated protein 1"], ["modified residue", "Phosphoserine"]],[["chain", "U4/U6.U5 tri-snRNP-associated protein 1"]]	VENMDISDEEEGGAPPPGSPQVLEEDEAELELQK		S19;E2		S19:0.991,E2:0.905	2	E10:0.013,S7:0.013,D8:0.013,E24:0.004,E9:0.004,E11:0.004,E25:0.001,D26:0.001,E27:0.001,E29:0.000,E31:0.000,K34:0.000	2:16	HCD	0.448056	32	134400	3	1280.87	0.45	74.526	19313	No	PHPT1	SE
High	U4/U6.U5 tri-snRNP-associated protein 1 OS=Homo sapiens GN=SART1 PE=1 SV=1	O43290	S486,S474	[["chain", "U4/U6.U5 tri-snRNP-associated protein 1"], ["modified residue", "Phosphoserine"]],[["chain", "U4/U6.U5 tri-snRNP-associated protein 1"], ["modified residue", "Phosphoserine"]]	VENMDISDEEEGGAPPPGSPQVLEEDEAELELQK		S19;S7		S19:0.998,S7:0.583	2	D8:0.100,E10:0.100,E11:0.100,E9:0.018,E24:0.001,E2:0.001,E25:0.000,D26:0.000,E27:0.000,E29:0.000,E31:0.000,K34:0.000	3:16	HCD	2.7623	24	0	3	1280.87	0.38	74.624	29119	No	PHPT1	S
High	U4/U6.U5 tri-snRNP-associated protein 1 OS=Homo sapiens GN=SART1 PE=1 SV=1	O43290	S474	[["chain", "U4/U6.U5 tri-snRNP-associated protein 1"], ["modified residue", "Phosphoserine"]]	VENMDISDEEEGGAPPPGSPQVLEEDEAELELQK		S7		S7:0.478	1	D5:0.087,D8:0.087,E9:0.087,E10:0.087,E11:0.087,S19:0.001,E24:0.000,E25:0.000,D26:0.000,E27:0.000,E29:0.000,E31:0.000,K34:0.000	1:15	HCD	0.0636323	39	88480	3	1254.21	-0.15	69.862	15728	No	NonT	S
Medium	U4/U6.U5 tri-snRNP-associated protein 1 OS=Homo sapiens GN=SART1 PE=1 SV=1	O43290	S348	[["chain", "U4/U6.U5 tri-snRNP-associated protein 1"], ["modified residue", "Phosphoserine"]]	YDEELEGERPHSFR		S12		S12:0.640	1	R14:0.127,E6:0.029,E8:0.029,R9:0.029,E3:0.008,E4:0.008,D2:0.001,Y1:0.001	1:11	HCD	11.4667	11	131400	3	615.259	-0.47	32.127	6647	No	PHPT1	S
Medium	Glycosylphosphatidylinositol anchor attachment 1 protein OS=Homo sapiens GN=GPAA1 PE=1 SV=3	O43292	T289,E275,D276	[["chain", "Glycosylphosphatidylinositol anchor attachment 1 protein"], ["topological domain", "Lumenal"]],[["chain", "Glycosylphosphatidylinositol anchor attachment 1 protein"], ["topological domain", "Lumenal"]],[["chain", "Glycosylphosphatidylinositol anchor attachment 1 protein"], ["topological domain", "Lumenal"]]	LQPEDWTSLDGPLQGLQTLLLMVLR		T18;E4;D5		T18:0.627,E4:0.435,D5:0.435	3	S8:0.435,D10:0.435,R25:0.195	2:13	HCD	10.4506	12	19460	2	1538.72	0.74	96.316	47060	No	NonT	TED
High	Transforming growth factor beta-1-induced transcript 1 protein OS=Homo sapiens GN=TGFB1I1 PE=1 SV=2	O43294	D5	[["chain", "Transforming growth factor beta-1-induced transcript 1 protein"], ["region of interest", "Interaction with PTK2B/PYK2"], ["region of interest", "Transcription activation"], ["short sequence motif", "LD motif 1"], ["splice variant", "In isoform 2."]]	MEDLDALLSDLETTTSHMPR		D5		D5:0.863	1	D3:0.068,S9:0.000,D10:0.000,E12:0.000,T13:0.000,T14:0.000,T15:0.000,S16:0.000,H17:0.000,R20:0.000	3:8	HCD	0.0330458	37	39170	4	589.51	-0.8	92.313	49016	Yes	NonT	D
High	Transforming growth factor beta-1-induced transcript 1 protein OS=Homo sapiens GN=TGFB1I1 PE=1 SV=2	O43294	E12	[["chain", "Transforming growth factor beta-1-induced transcript 1 protein"], ["region of interest", "Interaction with PTK2B/PYK2"], ["region of interest", "Transcription activation"], ["short sequence motif", "LD motif 1"], ["splice variant", "In isoform 2."]]	MEDLDALLSDLETTTSHMPR		E12		E12:0.643	1	S9:0.100,D10:0.100,E2:0.017,D3:0.017,T13:0.017,T14:0.003,T15:0.003,S16:0.000,H17:0.000,R20:0.000	1:8	HCD	11.2093	12	31530	4	589.509	-1.14	94.355	40282	No	NonT	E
High	Transforming growth factor beta-1-induced transcript 1 protein OS=Homo sapiens GN=TGFB1I1 PE=1 SV=2	O43294	E2	[["chain", "Transforming growth factor beta-1-induced transcript 1 protein"], ["region of interest", "Interaction with PTK2B/PYK2"], ["region of interest", "Transcription activation"], ["splice variant", "In isoform 2."]]	MEDLDALLSDLETTTSHMPR		E2		E2:0.452	1	D5:0.096,S9:0.000,D10:0.000,E12:0.000,T13:0.000,T14:0.000,T15:0.000,S16:0.000,H17:0.000,R20:0.000	1:8	ETHCD	2.11785	20	92980	4	589.509	-1.27	92.938	40107	No	PHPT1	E
High	Transforming growth factor beta-1-induced transcript 1 protein OS=Homo sapiens GN=TGFB1I1 PE=1 SV=2	O43294	S68	[["chain", "Transforming growth factor beta-1-induced transcript 1 protein"], ["region of interest", "Interaction with PTK2B/PYK2"], ["region of interest", "Transcription activation"], ["modified residue", "Phosphoserine"]]	SPKPAAPAAPPFSSSSGVLGTGLCELDR		S1		S1:0.824	1	S13:0.000,S14:0.000,S16:0.000,S15:0.000,T21:0.000,C24:0.000,E25:0.000,D27:0.000,R28:0.000	1:6	HCD	0.207478	27	388200	3	950.455	-0.27	60.838	25149	No	PHPT1	S
High	Transforming growth factor beta-1-induced transcript 1 protein OS=Homo sapiens GN=TGFB1I1 PE=1 SV=2	O43294	S186	[["chain", "Transforming growth factor beta-1-induced transcript 1 protein"], ["region of interest", "Interaction with PTK2B/PYK2"], ["region of interest", "Transcription activation"], ["modified residue", "Phosphoserine"]]	VQNHLPASGPTQPPVVSSTNEGSPSPPEPTGK		S17		S17:0.410	1	T19:0.121,E21:0.013,S23:0.013,K32:0.013,T11:0.005,S25:0.005,E28:0.005,T30:0.005,S8:0.002,H4:0.001	1:6	HCD	4.77927	14	45120	3	1091.85	0.66	40.94	13192	No	PHPT1	S
High	CBP80/20-dependent translation initiation factor OS=Homo sapiens GN=CTIF PE=1 SV=1	O43310	R298	[["chain", "CBP80/20-dependent translation initiation factor"], ["region of interest", "Interaction with NCBP1/CBP80"]]	ETMTIENPKLEDTAGDTGHSSLEAPRSPDTLAPVASER	38	R26	FALSE	R26:0.778	1	D29:0.036,E23:0.008,T30:0.008,S20:0.002,S21:0.002,H19:0.001,D16:0.000,T17:0.000,E1:0.000,T2:0.000,T4:0.000,E6:0.000,K9:0.000,E11:0.000,D12:0.000,T13:0.000,S36:0.000,E37:0.000,R38:0.000	2:8	HCD	5.02027	18	635900	4	1026.48	0.41	44.957	16739	No	NonT	R
Medium	CBP80/20-dependent translation initiation factor OS=Homo sapiens GN=CTIF PE=1 SV=1	O43310	T446	[["chain", "CBP80/20-dependent translation initiation factor"], ["domain", "MIF4G"]]	LCDKMALFMVEGTK		T13		T13:0.900	1	K14:0.010,K4:0.000,C2:0.000,D3:0.000	3:9	HCD	3.04497	13	284600	2	833.376	0.02	60.48	23856	No	NonT	T
High	CBP80/20-dependent translation initiation factor OS=Homo sapiens GN=CTIF PE=1 SV=1	O43310	S299	[["chain", "CBP80/20-dependent translation initiation factor"], ["region of interest", "Interaction with NCBP1/CBP80"], ["modified residue", "Phosphoserine"]]	LEDTAGDTGHSSLEAPRSPDTLAPVASER		S18		S18:0.841	1	D20:0.022,T21:0.004,S12:0.000,E2:0.000,D3:0.000,T4:0.000,D7:0.000,T8:0.000,H10:0.000,S11:0.000,E14:0.000,S27:0.000,E28:0.000,R29:0.000	2:8	HCD	0.0998221	33	209500	3	1020.47	0.9	41.063	13612	No	PHPT1	S
Medium	Inositol hexakisphosphate and diphosphoinositol-pentakisphosphate kinase 2 OS=Homo sapiens GN=PPIP5K2 PE=1 SV=3	O43314	D497	[["chain", "Inositol hexakisphosphate and diphosphoinositol-pentakisphosphate kinase 2"]]	TSSEEEDSRREEPSLLLVLK		D7		D7:0.762	1	R9:0.108,E6:0.016,E5:0.003,R10:0.003,T1:0.000,S2:0.000,S3:0.000,E4:0.000,E11:0.000,E12:0.000,S14:0.000,K20:0.000	3:10	ETHCD	0.092638	28	789700	3	799.724	0.29	52.52	18407	No	PHPT1	D
High	Inositol hexakisphosphate and diphosphoinositol-pentakisphosphate kinase 2 OS=Homo sapiens GN=PPIP5K2 PE=1 SV=3	O43314	R499	[["chain", "Inositol hexakisphosphate and diphosphoinositol-pentakisphosphate kinase 2"]]	TSSEEEDSRREEPSLLLVLK	20	R9	FALSE	R9:0.997	1	R10:0.002,T1:0.000,S2:0.000,S3:0.000,E4:0.000,E5:0.000,E6:0.000,D7:0.000,E11:0.000,E12:0.000,S14:0.000,K20:0.000	1:10	ETHCD	0.0112697	38	371400	3	799.722	-0.32	54.506	15329	Yes	NonT	R
High	Inositol hexakisphosphate and diphosphoinositol-pentakisphosphate kinase 2 OS=Homo sapiens GN=PPIP5K2 PE=1 SV=3	O43314	S493	[["chain", "Inositol hexakisphosphate and diphosphoinositol-pentakisphosphate kinase 2"]]	TSSEEEDSRREEPSLLLVLK		S3		S3:0.793	1	S2:0.096,E4:0.012,E5:0.002,E6:0.000,D7:0.000,S8:0.000,R9:0.000,R10:0.000,E11:0.000,E12:0.000,S14:0.000,K20:0.000	3:10	HCD	0.0425392	31	789700	3	799.724	0.29	52.51	18405	Yes	PHPT1	S
High	Inositol hexakisphosphate and diphosphoinositol-pentakisphosphate kinase 2 OS=Homo sapiens GN=PPIP5K2 PE=1 SV=3	O43314	T491	[["chain", "Inositol hexakisphosphate and diphosphoinositol-pentakisphosphate kinase 2"]]	TSSEEEDSRREEPSLLLVLK		T1		T1:0.280	1	S3:0.280,E4:0.047,E5:0.047,E6:0.047,D7:0.008,S8:0.008,R9:0.002,R10:0.000,E11:0.000,E12:0.000,S14:0.000,K20:0.000	2:10	ETHCD	0.0400173	32	415900	3	799.721	-0.78	51.716	17926	Yes	NonT	T
Medium	Mitogen-activated protein kinase kinase kinase 7 OS=Homo sapiens GN=MAP3K7 PE=1 SV=1	O43318	K358	[["chain", "Mitogen-activated protein kinase kinase kinase 7"]]	LESKLLKNQAK	11	K11	TRUE	K11:1.000	1	S3:0.000,K4:0.000,K7:0.000	2:4	HCD	0.398719	15	97960	2	676.371	0.22	37.304	17525	No	PHPT1	K
High	Mitogen-activated protein kinase kinase kinase 7 OS=Homo sapiens GN=MAP3K7 PE=1 SV=1	O43318	S389	[["chain", "Mitogen-activated protein kinase kinase kinase 7"], ["modified residue", "Phosphoserine"]]	MSADMSEIEAR		S2		S2:0.926	1	S6:0.000,E7:0.000,E9:0.000,R11:0.000	2:9	HCD	1.14247e-05	67	66220	2	660.253	-0.75	43.26	15111	No	NonT	S
High	Mitogen-activated protein kinase kinase kinase 7 OS=Homo sapiens GN=MAP3K7 PE=1 SV=1	O43318	R437	[["chain", "Mitogen-activated protein kinase kinase kinase 7"]]	RRSIQDLTVTGTEPGQVSSR	20	R1	FALSE	R1:0.483	1	S3:0.033,D6:0.000,T8:0.000,T10:0.000,T12:0.000,E13:0.000,S18:0.000,S19:0.000,R20:0.000	2:5	HCD	0.000143606	55	625700	3	756.376	-0.13	33.209	13359	Yes	PHPT1	R
High	Mitogen-activated protein kinase kinase kinase 7 OS=Homo sapiens GN=MAP3K7 PE=1 SV=1	O43318	S439	[["chain", "Mitogen-activated protein kinase kinase kinase 7"], ["modified residue", "Phosphoserine"]]	RRSIQDLTVTGTEPGQVSSR		S3		S3:0.999	1	R1:0.000,D6:0.000,T8:0.000,T10:0.000,T12:0.000,E13:0.000,S18:0.000,S19:0.000,R20:0.000	2:5	ETHCD	1.71464e-08	94	625700	3	756.376	-0.13	33.219	13361	No	PHPT1	S
Medium	Eukaryotic translation elongation factor 1 epsilon-1 OS=Homo sapiens GN=EEF1E1 PE=1 SV=1	O43324	T132	[["chain", "Eukaryotic translation elongation factor 1 epsilon-1"], ["domain", "GST C-terminal"], ["region of interest", "C-terminal"], ["splice variant", "In isoform 2."]]	FIVDLTVQEK		T6		T6:0.969	1	E9:0.015,K10:0.000	2:8	HCD	2.34916	10	710000	2	636.318	0	43.055	15719	No	NonT	T
High	WD repeat-containing protein 62 OS=Homo sapiens GN=WDR62 PE=1 SV=4	O43379	Y384	[["chain", "WD repeat-containing protein 62"], ["repeat", "WD 5"]]	DHSIYIWDVK		Y5		Y5:0.952	1	K10:0.021,S3:0.004,H2:0.001,D1:0.000	2:6	ETHCD	0.0347102	31	10570	2	678.309	2.84	14.041	1771	No	NonT	Y
High	WD repeat-containing protein 62 OS=Homo sapiens GN=WDR62 PE=1 SV=4	O43379	D780	[["chain", "WD repeat-containing protein 62"], ["splice variant", "In isoform 3."], ["splice variant", "In isoform 2."]]	QDTYVSTPSEIHSLSPGEQTEDDLEEECEPEEMLK		D2		D2:0.370	1	Y4:0.096,S6:0.026,T7:0.026,S9:0.026,E10:0.026,H12:0.026,S13:0.026,S15:0.003,E18:0.001,T20:0.001,E21:0.001,D22:0.001,D23:0.001,E25:0.000,E26:0.000,E27:0.000,C28:0.000,E29:0.000,E31:0.000,E32:0.000,K35:0.000	3:15	HCD	27.5985	15	0	3	1377.91	0.25	67.775	24747	No	NonT	D
Medium	Heterogeneous nuclear ribonucleoprotein R OS=Homo sapiens GN=HNRNPR PE=1 SV=1	O43390	R174	[["chain", "Heterogeneous nuclear ribonucleoprotein R"], ["domain", "RRM 1"]]	IPRDLYEDELVPLFEK	16	R3	FALSE	R3:0.463	1	Y6:0.035,E7:0.035,D8:0.003,E9:0.000,E15:0.000,K16:0.000	3:9	HCD	0.858217	17	0	2	1028.51	2.32	72.467	32008	No	NonT	R
High	U4/U6 small nuclear ribonucleoprotein Prp3 OS=Homo sapiens GN=PRPF3 PE=1 SV=2	O43395	E132	[["chain", "U4/U6 small nuclear ribonucleoprotein Prp3"], ["splice variant", "In isoform 2."]]	FEEVEEEPEVIPGPPSESPGMLTK		E17		E17:0.436	1	S16:0.059,T23:0.059,K24:0.009,E2:0.000,E3:0.000,E5:0.000,E6:0.000,E7:0.000,E9:0.000	3:11	HCD	0.314206	27	217000	3	903.075	-0.05	63.695	24548	No	NonT	E
High	U4/U6 small nuclear ribonucleoprotein Prp3 OS=Homo sapiens GN=PRPF3 PE=1 SV=2	O43395	S131	[["chain", "U4/U6 small nuclear ribonucleoprotein Prp3"], ["splice variant", "In isoform 2."]]	FEEVEEEPEVIPGPPSESPGMLTK		S16		S16:0.318	1	S18:0.318,T23:0.041,K24:0.006,E2:0.000,E3:0.000,E5:0.000,E6:0.000,E7:0.000,E9:0.000	2:12	HCD	0.173442	30	293300	3	903.075	0.02	63.248	23470	Yes	PHPT1	S
High	U4/U6 small nuclear ribonucleoprotein Prp3 OS=Homo sapiens GN=PRPF3 PE=1 SV=2	O43395	S133	[["chain", "U4/U6 small nuclear ribonucleoprotein Prp3"], ["splice variant", "In isoform 2."]]	FEEVEEEPEVIPGPPSESPGMLTK		S18		S18:0.804	1	E17:0.096,T23:0.002,K24:0.002,E2:0.000,E3:0.000,E5:0.000,E6:0.000,E7:0.000,E9:0.000	1:12	HCD	0.0165926	40	0	3	903.073	-0.79	65.675	19648	No	PHPT1	S
Medium	Thioredoxin-like protein 1 OS=Homo sapiens GN=TXNL1 PE=1 SV=3	O43396	D110	[["chain", "Thioredoxin-like protein 1"]]	IKQHLENDPGSNEDTDIPK		D8		D8:0.857	1	T15:0.018,E13:0.003,D14:0.000,D16:0.000,K2:0.000,H4:0.000,E6:0.000,K19:0.000	3:11	ETHCD	0.251893	26	221800	3	744.006	0.28	28.58	6034	No	NonT	D
High	Thioredoxin-like protein 1 OS=Homo sapiens GN=TXNL1 PE=1 SV=3	O43396	S113	[["chain", "Thioredoxin-like protein 1"], ["modified residue", "Phosphoserine"]]	IKQHLENDPGSNEDTDIPK		S11		S11:0.999	1	K2:0.000,H4:0.000,E6:0.000,E13:0.000,D14:0.000,T15:0.000,D16:0.000,K19:0.000	2:11	ETHCD	0.000173866	58	221800	3	744.006	0.28	27.878	6247	Yes	PHPT1	S
High	Tumor protein D54 OS=Homo sapiens GN=TPD52L2 PE=1 SV=2	O43399	K165	[["chain", "Tumor protein D54"]]	NSATFKSFEDR	11	K6	FALSE	K6:0.477	1	D10:0.038,E9:0.003,R11:0.003,T4:0.000,S2:0.000	2:8	HCD	0.00368329	42	172400	3	461.198	0.2	31.759	8645	Yes	PHPT1	K
High	Tumor protein D54 OS=Homo sapiens GN=TPD52L2 PE=1 SV=2	O43399	D20	[["chain", "Tumor protein D54"], ["splice variant", "In isoform 6."]]	GLLSDSMTDVPVDTGVAAR		D5		D5:0.810	1	S6:0.095,T8:0.000,D9:0.000,D13:0.000,T14:0.000,R19:0.000	1:7	HCD	0.0024081	45	207400	2	992.455	-1.71	65.551	27486	No	PHPT1	D
High	Tumor protein D54 OS=Homo sapiens GN=TPD52L2 PE=1 SV=2	O43399	S19	[["chain", "Tumor protein D54"], ["modified residue", "Phosphoserine"], ["splice variant", "In isoform 6."]]	GLLSDSMTDVPVDTGVAAR		S4		S4:0.330	1	S6:0.330,T8:0.009,D9:0.000,D13:0.000,T14:0.000,R19:0.000	1:7	HCD	0.0911979	30	356500	2	992.455	-1.55	66.023	25790	No	NonT	S
High	Tumor protein D54 OS=Homo sapiens GN=TPD52L2 PE=1 SV=2	O43399	D2	[["chain", "Tumor protein D54"]]	MDSAGQDINLNSPNK		D2		D2:0.918	1	D7:0.000,S12:0.000,K15:0.000	1:5	HCD	0.271954	25	589500	2	842.351	-2.63	49.085	20615	No	PHPT1	D
High	Tumor protein D54 OS=Homo sapiens GN=TPD52L2 PE=1 SV=2	O43399	D169	[["chain", "Tumor protein D54"]]	NSATFKSFEDR		D10		D10:0.872	1	R11:0.059,K6:0.005,E9:0.005,S2:0.000,T4:0.000	3:8	HCD	0.000261155	54	99480	2	691.293	0.03	30.862	6057	Yes	PHPT1	D
High	Tumor protein D54 OS=Homo sapiens GN=TPD52L2 PE=1 SV=2	O43399	S166	[["chain", "Tumor protein D54"], ["modified residue", "Phosphoserine"]]	NSATFKSFEDR		S7		S7:0.952	1	K6:0.000,S2:0.000,T4:0.000,D10:0.000,R11:0.000	2:8	ETHCD	5.98376e-07	80	1767000	2	691.295	1.27	30.042	8751	Yes	NonT	S
High	52 kDa repressor of the inhibitor of the protein kinase OS=Homo sapiens GN=THAP12 PE=1 SV=2	O43422	S141	[["chain", "52 kDa repressor of the inhibitor of the protein kinase"]]	ETNNSNAQNPSEEEGEGQDEDILPLTLEEK		S11		S11:0.447	1	E12:0.100,E13:0.100,E14:0.100,E16:0.100,E1:0.023,T2:0.023,D19:0.006,E20:0.002,D21:0.000,T26:0.000,E28:0.000,E29:0.000,K30:0.000	3:14	HCD	1.51338	25	0	3	1137.15	-1.33	65.186	22029	Yes	NonT	S
High	52 kDa repressor of the inhibitor of the protein kinase OS=Homo sapiens GN=THAP12 PE=1 SV=2	O43422	S141	[["chain", "52 kDa repressor of the inhibitor of the protein kinase"]]	HKETNNSNAQNPSEEEGEGQDEDILPLTLEEK		S13		S13:0.331	1	E15:0.331,E16:0.008,E18:0.000,H1:0.000,K2:0.000,E3:0.000,T4:0.000,S7:0.000,D21:0.000,E22:0.000,D23:0.000,T28:0.000,E30:0.000,E31:0.000,K32:0.000	2:14	HCD	0.00548909	50	186500	4	919.404	-0.32	49.316	12168	Yes	PHPT1	S
High	Synaptojanin-1 OS=Homo sapiens GN=SYNJ1 PE=1 SV=2	O43426	S1290	[["chain", "Synaptojanin-1"], ["compositionally biased region", "Pro-rich"], ["splice variant", "In isoform 4."]]	SRSSHSLPSEASSQPQVK		S1		S1:0.865	1	S3:0.012,S4:0.012,H5:0.012,S6:0.000,S9:0.000,E10:0.000,S12:0.000,S13:0.000,K18:0.000	2:5	HCD	0.817885	19	87290	3	664.645	0.31	22.002	6606	No	PHPT1	S
High	Eukaryotic translation initiation factor 4 gamma 3 OS=Homo sapiens GN=EIF4G3 PE=1 SV=2	O43432	K1178	[["chain", "Eukaryotic translation initiation factor 4 gamma 3"], ["splice variant", "In isoform 2."]]	EMLETVKQLTGGVDVER	17	K7	FALSE	K7:0.827	1	T5:0.086,T10:0.000,E1:0.000,D14:0.000,E16:0.000,R17:0.000	2:7	HCD	1.20107	16	143000	3	661.987	-0.11	32.176	12235	No	PHPT1	K
High	Eukaryotic translation initiation factor 4 gamma 3 OS=Homo sapiens GN=EIF4G3 PE=1 SV=2	O43432	S1156	[["chain", "Eukaryotic translation initiation factor 4 gamma 3"], ["modified residue", "Phosphoserine; by CaMK1"], ["splice variant", "In isoform 2."]]	GGSSKDLLDNQSQEEQRR		S3		S3:0.468	1	K5:0.063,D6:0.001,D9:0.000,S12:0.000,E14:0.000,E15:0.000,R17:0.000,R18:0.000	1:7	ETHCD	0.814399	21	16310	3	709.653	-0.29	24.435	3988	No	NonT	S
High	Eukaryotic translation initiation factor 4 gamma 3 OS=Homo sapiens GN=EIF4G3 PE=1 SV=2	O43432	S1157	[["chain", "Eukaryotic translation initiation factor 4 gamma 3"], ["splice variant", "In isoform 2."]]	GGSSKDLLDNQSQEEQRR		S4		S4:0.725	1	K5:0.126,D6:0.023,D9:0.001,S12:0.000,E14:0.000,E15:0.000,R17:0.000,R18:0.000	2:7	ETHCD	1.37819	19	12780	3	709.654	0.03	23.002	6711	No	PHPT1	S
High	Eukaryotic translation initiation factor 4 gamma 3 OS=Homo sapiens GN=EIF4G3 PE=1 SV=2	O43432	S1409	[["chain", "Eukaryotic translation initiation factor 4 gamma 3"], ["modified residue", "Phosphoserine"], ["splice variant", "In isoform 2."]]	LDFIESDSPCSSEALSK		S8		S8:0.932	1	E5:0.004,S6:0.004,S11:0.000,D2:0.000,C10:0.000,S12:0.000,E13:0.000,S16:0.000,K17:0.000	3:10	HCD	9.97443e-09	101	595900	2	982.912	-0.89	55.044	19941	Yes	PHPT1	S
High	Peptidyl-prolyl cis-trans isomerase H OS=Homo sapiens GN=PPIH PE=1 SV=1	O43447	S6	[["chain", "Peptidyl-prolyl cis-trans isomerase H"], ["splice variant", "In isoform 2."]]	AVANSSPVNPVVFFDVSIGGQEVGR		S5		S5:0.500	1	D15:0.000,S17:0.000,E22:0.000,R25:0.000	1:4	HCD	0.00395142	43	56760	3	875.759	-1.19	90.294	46365	Yes	PHPT1	S
High	Serine protease HTRA2, mitochondrial OS=Homo sapiens GN=HTRA2 PE=1 SV=2	O43464	T32,D34	[["propeptide", null]],[["propeptide", null]]	LTPDLRALLTSGTSDPR		T2;D4		T2:0.495,D4:0.495	2	S11:0.415,T13:0.057,S14:0.057,D15:0.057,R6:0.011,R17:0.000	2:8	HCD	3.92551	12	132100	4	493.984	0.08	62.472	27289	No	NonT	TD
High	Band 4.1-like protein 2 OS=Homo sapiens GN=EPB41L2 PE=1 SV=1	O43491	S39	[["chain", "Band 4.1-like protein 2"], ["modified residue", "Phosphoserine"]]	EKPKEVAENQQNQSSDPEEEKGSQPPPAAESQSSLR		S15		S15:0.480	1	S14:0.012,E18:0.012,E19:0.012,E20:0.002,K21:0.000,S23:0.000,E1:0.000,K2:0.000,K4:0.000,E5:0.000,E8:0.000,E30:0.000,S31:0.000,S33:0.000,S34:0.000,R36:0.000	1:10	HCD	0.00164826	53	42080	4	1004.71	-0.65	29.005	5423	Yes	NonT	S
Medium	Band 4.1-like protein 2 OS=Homo sapiens GN=EPB41L2 PE=1 SV=1	O43491	S57	[["chain", "Band 4.1-like protein 2"]]	EKPKEVAENQQNQSSDPEEEKGSQPPPAAESQSSLR		S33		S33:0.560	1	E30:0.085,S34:0.085,R36:0.035,E20:0.007,K21:0.003,S23:0.003,S14:0.002,S15:0.002,E18:0.002,E19:0.002,D16:0.001,E8:0.001,K4:0.000,E5:0.000,E1:0.000,K2:0.000	1:10	ETHCD	0.838979	26	176400	4	1004.71	0.01	28.157	5155	No	PHPT1	S
High	Band 4.1-like protein 2 OS=Homo sapiens GN=EPB41L2 PE=1 SV=1	O43491	R61	[["chain", "Band 4.1-like protein 2"]]	EVAENQQNQSSDPEEEKGSQPPPAAESQSSLRR	33	R33	TRUE	R33:0.749	1	S29:0.036,S30:0.036,E26:0.009,S27:0.009,E1:0.000,E4:0.000,S10:0.000,S11:0.000,D12:0.000,E14:0.000,E15:0.000,E16:0.000,K17:0.000,S19:0.000	1:8	HCD	8.72151	16	67200	4	923.163	-0.18	25.895	4474	No	PHPT1	R
High	Band 4.1-like protein 2 OS=Homo sapiens GN=EPB41L2 PE=1 SV=1	O43491	S38	[["chain", "Band 4.1-like protein 2"]]	EVAENQQNQSSDPEEEKGSQPPPAAESQSSLRR		S10		S10:0.423	1	D12:0.105,E14:0.028,E4:0.008,E15:0.008,E16:0.002,K17:0.002,E1:0.001,S19:0.000,E26:0.000,S27:0.000,S29:0.000,S30:0.000,R32:0.000,R33:0.000	1:10	HCD	0.129499	34	203700	4	923.163	-0.08	27.027	4794	Yes	NonT	S
High	Band 4.1-like protein 2 OS=Homo sapiens GN=EPB41L2 PE=1 SV=1	O43491	S38,E54	[["chain", "Band 4.1-like protein 2"]],[["chain", "Band 4.1-like protein 2"]]	EVAENQQNQSSDPEEEKGSQPPPAAESQSSLRR		S10;E26		S10:0.657,E26:0.621	2	D12:0.148,S27:0.139,S29:0.139,S30:0.033,R32:0.033,R33:0.033,E4:0.009,E14:0.009,E15:0.009,E16:0.009,K17:0.009,S19:0.003,E1:0.000	1:11	HCD	8.65623	18	0	4	943.153	-0.42	28.666	5019	No	NonT	SE
High	Band 4.1-like protein 2 OS=Homo sapiens GN=EPB41L2 PE=1 SV=1	O43491	S58	[["chain", "Band 4.1-like protein 2"], ["modified residue", "Phosphoserine"]]	EVAENQQNQSSDPEEEKGSQPPPAAESQSSLRR		S30		S30:0.630	1	R32:0.144,S27:0.035,R33:0.035,E26:0.009,E1:0.000,E4:0.000,S10:0.000,S11:0.000,D12:0.000,E14:0.000,E15:0.000,E16:0.000,K17:0.000,S19:0.000	2:8	HCD	9.61004	15	15600	3	1230.55	0.89	25.016	5289	No	PHPT1	S
High	Band 4.1-like protein 2 OS=Homo sapiens GN=EPB41L2 PE=1 SV=1	O43491	E44	[["chain", "Band 4.1-like protein 2"]]	EVAENQQNQSSDPEEEKGSQPPPAAESQSSLR		E16		E16:0.646	1	K17:0.143,S19:0.034,S10:0.008,S11:0.008,D12:0.008,E14:0.008,E26:0.001,E4:0.000,S27:0.000,E1:0.000,S29:0.000,S30:0.000,R32:0.000	1:10	HCD	1.85425	23	79440	3	1178.51	-0.24	30.939	5996	No	PHPT1	E
High	Band 4.1-like protein 2 OS=Homo sapiens GN=EPB41L2 PE=1 SV=1	O43491	E32	[["chain", "Band 4.1-like protein 2"]]	EVAENQQNQSSDPEEEKGSQPPPAAESQSSLR		E4		E4:0.495	1	S10:0.095,S11:0.095,D12:0.095,E14:0.095,E15:0.019,E16:0.004,K17:0.004,S19:0.001,E26:0.000,S27:0.000,S29:0.000,S30:0.000,R32:0.000	3:10	HCD	3.5498	20	79590	4	884.139	0.26	29.684	7221	No	NonT	E
High	Band 4.1-like protein 2 OS=Homo sapiens GN=EPB41L2 PE=1 SV=1	O43491	S38	[["chain", "Band 4.1-like protein 2"]]	EVAENQQNQSSDPEEEKGSQPPPAAESQSSLR		S10		S10:0.460	1	D12:0.077,E14:0.003,E15:0.001,E4:0.000,E16:0.000,K17:0.000,S19:0.000,E1:0.000,E26:0.000,S27:0.000,S29:0.000,S30:0.000,R32:0.000	1:10	HCD	0.0377468	41	0	4	884.136	-0.67	31.002	6027	Yes	NonT	S
High	Band 4.1-like protein 2 OS=Homo sapiens GN=EPB41L2 PE=1 SV=1	O43491	S39	[["chain", "Band 4.1-like protein 2"], ["modified residue", "Phosphoserine"]]	EVAENQQNQSSDPEEEKGSQPPPAAESQSSLR		S11		S11:0.371	1	S10:0.061,E14:0.061,E15:0.061,E16:0.061,K17:0.011,S19:0.002,E1:0.000,E4:0.000,E26:0.000,S27:0.000,S29:0.000,S30:0.000,R32:0.000	3:10	HCD	0.0786808	37	0	3	1178.52	0.55	29.578	7177	Yes	NonT	S
High	Band 4.1-like protein 2 OS=Homo sapiens GN=EPB41L2 PE=1 SV=1	O43491	S598	[["chain", "Band 4.1-like protein 2"], ["region of interest", "Hydrophilic"], ["modified residue", "Phosphoserine"]]	SPTKAPHLQLIEGK		S1		S1:0.496	1	K4:0.009,H7:0.000,E12:0.000,K14:0.000	1:3	HCD	0.0128422	31	275700	3	533.615	0.11	34.374	12061	No	PHPT1	S
Medium	Band 4.1-like protein 2 OS=Homo sapiens GN=EPB41L2 PE=1 SV=1	O43491	S231	[["chain", "Band 4.1-like protein 2"], ["domain", "FERM"]]	VTLLDGTEYSCDLEK		S10		S10:0.437	1	T7:0.042,E8:0.042,Y9:0.042,E14:0.001,K15:0.001,D5:0.000,T2:0.000,C11:0.000	1:10	HCD	3.70192	14	933400	3	608.262	-1.76	53.281	14647	No	PHPT1	S
High	Band 4.1-like protein 2 OS=Homo sapiens GN=EPB41L2 PE=1 SV=1	O43491	T228	[["chain", "Band 4.1-like protein 2"], ["domain", "FERM"]]	VTLLDGTEYSCDLEK		T7		T7:0.236	1	Y9:0.236,S10:0.236,D12:0.027,K15:0.027,E14:0.003,D5:0.001,T2:0.000,C11:0.000	3:10	HCD	1.86933	17	254200	3	608.262	-1.9	51.751	17976	No	PHPT1	T
Medium	Band 4.1-like protein 2 OS=Homo sapiens GN=EPB41L2 PE=1 SV=1	O43491	Y230	[["chain", "Band 4.1-like protein 2"], ["domain", "FERM"]]	VTLLDGTEYSCDLEK		Y9		Y9:0.491	1	T7:0.006,E8:0.006,D12:0.006,K15:0.001,E14:0.000,T2:0.000,D5:0.000,C11:0.000	1:10	HCD	0.757631	21	623800	3	608.262	-1.83	53.844	14991	No	NonT	Y
High	Trans-Golgi network integral membrane protein 2 OS=Homo sapiens GN=TGOLN2 PE=1 SV=2	O43493	E415	[["chain", "Trans-Golgi network integral membrane protein 2"], ["topological domain", "Cytoplasmic"]]	IIAFVLEGK		E7		E7:0.500	1		3:5	HCD	0.299906	14	1295000	2	535.288	-0.51	53.172	26636	No	NonT	E
High	Trans-Golgi network integral membrane protein 2 OS=Homo sapiens GN=TGOLN2 PE=1 SV=2	O43493	S298	[["chain", "Trans-Golgi network integral membrane protein 2"], ["topological domain", "Extracellular"], ["modified residue", "Phosphoserine; by FAM20C"], ["splice variant", "In isoform 4 and isoform 6."]]	LSPHAFKTESGEETDLISPPQEEVK		S10		S10:0.641	1	T8:0.083,E9:0.083,E12:0.083,S2:0.011,H4:0.011,E13:0.002,T14:0.002,D15:0.000,S18:0.000,E22:0.000,E23:0.000,K25:0.000	2:10	HCD	0.0256088	37	0	3	950.114	-0.11	42.767	12961	Yes	NonT	S
High	Trans-Golgi network integral membrane protein 2 OS=Homo sapiens GN=TGOLN2 PE=1 SV=2	O43493	S298	[["chain", "Trans-Golgi network integral membrane protein 2"], ["topological domain", "Extracellular"], ["modified residue", "Phosphoserine; by FAM20C"], ["splice variant", "In isoform 4 and isoform 6."]]	TESGEETDLISPPQEEVK		S3		S3:0.753	1	E2:0.082,E5:0.082,E6:0.001,T7:0.000,D8:0.000,S11:0.000,E15:0.000,E16:0.000,K18:0.000	2:12	HCD	0.00903068	41	0	2	1034.45	-0.17	49.361	15385	No	PHPT1	S
High	Trans-Golgi network integral membrane protein 2 OS=Homo sapiens GN=TGOLN2 PE=1 SV=2	O43493	T296	[["chain", "Trans-Golgi network integral membrane protein 2"], ["topological domain", "Extracellular"], ["splice variant", "In isoform 4 and isoform 6."]]	TESGEETDLISPPQEEVK		T1		T1:0.456	1	E2:0.042,E5:0.042,E6:0.004,T7:0.000,D8:0.000,S11:0.000,E15:0.000,E16:0.000,K18:0.000	1:12	HCD	0.00186151	48	181600	2	1034.45	0.36	51.346	12862	Yes	PHPT1	T
High	Forkhead box protein O3 OS=Homo sapiens GN=FOXO3 PE=1 SV=1	O43524	S299	[["chain", "Forkhead box protein O3"], ["modified residue", "Phosphoserine; by CaMK2A"], ["sequence conflict", "In Ref. 6; CAA04860."]]	SSDELDAWTDFR		S1		S1:0.495	1	D3:0.008,E4:0.001,D6:0.000,T9:0.000,D10:0.000,R12:0.000	3:12	HCD	0.00833831	40	59610	2	761.299	0.44	67.046	26073	No	PHPT1	S
High	Density-regulated protein OS=Homo sapiens GN=DENR PE=1 SV=2	O43583	K75	[["chain", "Density-regulated protein"]]	LTVENSPKQEAGISEGQGTAGEEEEK	26	K8	FALSE	K8:0.898	1	T2:0.001,E4:0.001,E10:0.000,S14:0.000,E15:0.000,T19:0.000,E22:0.000,E23:0.000,E24:0.000,E25:0.000,K26:0.000	1:12	HCD	0.00136348	52	77930	3	933.084	-0.4	33.707	6032	No	NonT	K
High	Density-regulated protein OS=Homo sapiens GN=DENR PE=1 SV=2	O43583	S73	[["chain", "Density-regulated protein"], ["modified residue", "Phosphoserine"]]	LTVENSPKQEAGISEGQGTAGEEEEKK		S6		S6:0.913	1	E4:0.006,K8:0.006,E10:0.001,S14:0.000,E15:0.000,T19:0.000,E22:0.000,E23:0.000,E24:0.000,E25:0.000,K26:0.000,K27:0.000	2:9	HCD	0.00131362	51	0	3	975.785	0.53	28.674	6832	No	PHPT1	S
High	Density-regulated protein OS=Homo sapiens GN=DENR PE=1 SV=2	O43583	S73	[["chain", "Density-regulated protein"], ["modified residue", "Phosphoserine"]]	LTVENSPKQEAGISEGQGTAGEEEEK		S6		S6:0.877	1	K8:0.059,T2:0.004,E10:0.000,S14:0.000,E15:0.000,T19:0.000,E22:0.000,E23:0.000,E24:0.000,E25:0.000,K26:0.000	2:11	HCD	2.22607e-06	80	1158000	3	933.086	0.41	32.161	8004	Yes	PHPT1	S
High	Density-regulated protein OS=Homo sapiens GN=DENR PE=1 SV=2	O43583	T69	[["chain", "Density-regulated protein"], ["helix", null]]	LTVENSPKQEAGISEGQGTAGEEEEK		T2		T2:0.444	1	S6:0.056,K8:0.056,E10:0.001,S14:0.000,E15:0.000,T19:0.000,E22:0.000,E23:0.000,E24:0.000,E25:0.000,K26:0.000	2:11	HCD	0.000112299	63	82420	2	1399.13	1.66	32.197	8015	No	PHPT1	T
High	2'-deoxynucleoside 5'-phosphate N-hydrolase 1 OS=Homo sapiens GN=DNPH1 PE=1 SV=1	O43598	S169	[["chain", "2'-deoxynucleoside 5'-phosphate N-hydrolase 1"], ["modified residue", "Phosphoserine"], ["splice variant", "In isoform 2."]]	YFEADPPGQVAASPDPTT		S13		S13:0.989	1	T17:0.001,T18:0.000,Y1:0.000,E3:0.000,D5:0.000	3:9	HCD	0.05479	34	231800	2	971.91	0.41	57.57	21979	Yes	NonT	S
High	2'-deoxynucleoside 5'-phosphate N-hydrolase 1 OS=Homo sapiens GN=DNPH1 PE=1 SV=1	O43598	T173	[["chain", "2'-deoxynucleoside 5'-phosphate N-hydrolase 1"], ["splice variant", "In isoform 2."]]	YFEADPPGQVAASPDPTT		T17		T17:0.778	1	T18:0.103,S13:0.015,D5:0.000,E3:0.000,Y1:0.000	2:9	HCD	0.633599	24	511400	2	971.91	0.72	57.666	23246	No	PHPT1	T
High	ATPase ASNA1 OS=Homo sapiens GN=ASNA1 PE=1 SV=2	O43681	D20	[["chain", "ATPase ASNA1"]]	AAGVAGWGVEAEEFEDAPDVEPLEPTLSNIIEQR		D19		D19:0.460	1	D16:0.135,E21:0.135,E10:0.042,E12:0.042,E13:0.042,E24:0.005,S28:0.002,T26:0.001,E32:0.000,R34:0.000	1:12	HCD	19.8292	11	154000	3	1240.24	-0.77	95.261	35877	No	NonT	D
High	ATPase ASNA1 OS=Homo sapiens GN=ASNA1 PE=1 SV=2	O43681	E11	[["chain", "ATPase ASNA1"]]	AAGVAGWGVEAEEFEDAPDVEPLEPTLSNIIEQR		E10		E10:0.239	1	E13:0.239,E15:0.239,D16:0.046,D19:0.000,E21:0.000,E24:0.000,T26:0.000,S28:0.000,E32:0.000,R34:0.000	1:12	HCD	0.0108062	44	823400	3	1240.24	-1.26	94.055	37675	No	PHPT1	E
High	ATPase ASNA1 OS=Homo sapiens GN=ASNA1 PE=1 SV=2	O43681	C205	[["chain", "ATPase ASNA1"], ["sequence conflict", "In Ref. 1; AAC03551."]]	NQISPFISQMCNMLGLGDMNADQLASK		C11		C11:0.836	1	S8:0.000,S4:0.000,D22:0.000,S26:0.000,K27:0.000	1:4	HCD	4.65441	17	812600	4	752.342	1.77	82.305	40644	No	NonT	C
High	Mitotic checkpoint serine/threonine-protein kinase BUB1 OS=Homo sapiens GN=BUB1 PE=1 SV=1	O43683	S375	[["chain", "Mitotic checkpoint serine/threonine-protein kinase BUB1"], ["modified residue", "Phosphoserine"]]	EAPPVVPPLANAISAALVSPATSQSIAPPVPLK		S19		S19:0.424	1	T22:0.101,S14:0.025,S25:0.025,E1:0.000,K33:0.000	2:5	HCD	6.50158	11	0	3	1094.93	-0.1	86.321	48956	No	NonT	S
High	Alpha-actinin-4 OS=Homo sapiens GN=ACTN4 PE=1 SV=2	O43707	E549	[["chain", "Alpha-actinin-4"], ["repeat", "Spectrin 3"], ["helix", null]]	AAPFNNWMESAMEDLQDMFIVHTIEEIEGLISAHDQFK		E13		E13:0.402	1	E9:0.095,S10:0.095,D17:0.002,E28:0.002,H22:0.001,T23:0.001,E26:0.001,E25:0.000,S32:0.000,H34:0.000,D35:0.000,K38:0.000	2:8	HCD	18.9718	14	199500	4	1122.51	0.88	88.433	45076	No	NonT	E
High	Alpha-actinin-4 OS=Homo sapiens GN=ACTN4 PE=1 SV=2	O43707	E545	[["chain", "Alpha-actinin-4"], ["repeat", "Spectrin 3"], ["helix", null]]	AAPFNNWMESAMEDLQDMFIVHTIEEIEGLISAHDQFK		E9		E9:0.695	1	E13:0.101,D14:0.101,D17:0.002,H22:0.000,T23:0.000,E25:0.000,E26:0.000,E28:0.000,S32:0.000,H34:0.000,D35:0.000,K38:0.000	2:9	HCD	0.0972889	37	0	4	1122.51	0.12	88.863	44425	No	NonT	E
High	Alpha-actinin-4 OS=Homo sapiens GN=ACTN4 PE=1 SV=2	O43707	S16	[["chain", "Alpha-actinin-4"], ["region of interest", "Actin-binding"], ["region of interest", "Interaction with VCL"]]	VDYHAANQSYQYGPSSAGNGAGGGGSMGDYMAQEDDWDR		S15		S15:0.354	1	S9:0.070,Y10:0.070,Y12:0.070,S26:0.070,D2:0.003,Y3:0.003,H4:0.003,D29:0.001,Y30:0.000,E34:0.000,D35:0.000,D36:0.000,D38:0.000,R39:0.000	1:11	HCD	0.674587	32	327200	4	1041.9	-0.84	60.723	17045	No	NonT	S
High	Alpha-actinin-4 OS=Homo sapiens GN=ACTN4 PE=1 SV=2	O43707	S17	[["chain", "Alpha-actinin-4"], ["region of interest", "Actin-binding"], ["region of interest", "Interaction with VCL"]]	VDYHAANQSYQYGPSSAGNGAGGGGSMGDYMAQEDDWDR		S16		S16:0.696	1	S15:0.065,D29:0.021,Y10:0.003,Y12:0.003,Y30:0.003,S9:0.001,Y3:0.000,D2:0.000,H4:0.000,E34:0.000,D35:0.000,D36:0.000,D38:0.000,R39:0.000	3:11	HCD	5.38668	23	0	4	1041.9	-0.81	57.817	19945	No	PHPT1	S
High	Alpha-actinin-4 OS=Homo sapiens GN=ACTN4 PE=1 SV=2	O43707	S27	[["chain", "Alpha-actinin-4"], ["region of interest", "Actin-binding"]]	VDYHAANQSYQYGPSSAGNGAGGGGSMGDYMAQEDDWDR		S26		S26:0.509	1	S16:0.151,D2:0.047,D29:0.047,Y3:0.015,H4:0.015,S9:0.015,Y10:0.015,Y12:0.015,Y30:0.015,E34:0.000,D35:0.000,D36:0.000,D38:0.000,R39:0.000	1:11	HCD	0.105205	40	327200	4	1041.9	-0.84	60.222	18270	Yes	PHPT1	S
High	Alpha-actinin-4 OS=Homo sapiens GN=ACTN4 PE=1 SV=2;Alpha-actinin-1 OS=Homo sapiens GN=ACTN1 PE=1 SV=2	O43707;P12814	S140	[["chain", "Alpha-actinin-1"], ["region of interest", "Actin-binding"]]	FAIQDISVEETSAK		S7		S7:1.000	1	E9:0.000,E10:0.000,T11:0.000,S12:0.000,K14:0.000	3:9	HCD	2.48639e-06	73	426800	2	809.374	0.21	53.209	19393	Yes	NonT	S
High	HIV Tat-specific factor 1 OS=Homo sapiens GN=HTATSF1 PE=1 SV=1	O43719	E582	[["chain", "HIV Tat-specific factor 1"], ["region of interest", "Mediates interaction with the P-TEFb complex"], ["compositionally biased region", "Asp/Glu-rich (acidic)"]]	DLDEEGSEKELHENVLDK		E10		E10:0.860	1	K9:0.070,S7:0.001,E4:0.000,E5:0.000,H12:0.000,D1:0.000,D3:0.000,E13:0.000,D17:0.000,K18:0.000	1:14	HCD	0.000716769	53	200800	2	1089.97	-0.57	38.427	6614	No	NonT	E
High	HIV Tat-specific factor 1 OS=Homo sapiens GN=HTATSF1 PE=1 SV=1	O43719	E577	[["chain", "HIV Tat-specific factor 1"], ["region of interest", "Mediates interaction with the P-TEFb complex"], ["compositionally biased region", "Asp/Glu-rich (acidic)"]]	DLDEEGSEKELHENVLDK		E5		E5:0.332	1	E8:0.332,E4:0.001,K9:0.001,E10:0.000,D1:0.000,D3:0.000,H12:0.000,E13:0.000,D17:0.000,K18:0.000	1:14	HCD	0.00277956	47	59750	3	726.986	-0.26	38.313	6588	No	NonT	E
High	HIV Tat-specific factor 1 OS=Homo sapiens GN=HTATSF1 PE=1 SV=1	O43719	E580	[["chain", "HIV Tat-specific factor 1"], ["region of interest", "Mediates interaction with the P-TEFb complex"], ["compositionally biased region", "Asp/Glu-rich (acidic)"]]	DLDEEGSEKELHENVLDK		E8		E8:0.951	1	K9:0.002,E5:0.000,E10:0.000,D1:0.000,D3:0.000,E4:0.000,H12:0.000,E13:0.000,D17:0.000,K18:0.000	1:14	HCD	1.03058e-05	71	114100	3	726.987	0.19	37.674	6715	Yes	PHPT1	E
High	HIV Tat-specific factor 1 OS=Homo sapiens GN=HTATSF1 PE=1 SV=1	O43719	S579	[["chain", "HIV Tat-specific factor 1"], ["region of interest", "Mediates interaction with the P-TEFb complex"], ["compositionally biased region", "Asp/Glu-rich (acidic)"], ["modified residue", "Phosphoserine"]]	DLDEEGSEKELHENVLDK		S7		S7:1.000	1	D1:0.000,D3:0.000,E4:0.000,E5:0.000,K9:0.000,E10:0.000,H12:0.000,E13:0.000,D17:0.000,K18:0.000	1:14	ETHCD	3.73319e-06	75	114100	3	726.987	0.19	37.684	6716	Yes	PHPT1	S
High	HIV Tat-specific factor 1 OS=Homo sapiens GN=HTATSF1 PE=1 SV=1	O43719	E451	[["chain", "HIV Tat-specific factor 1"], ["region of interest", "Mediates interaction with the P-TEFb complex"], ["compositionally biased region", "Asp/Glu-rich (acidic)"]]	ESSPEKEAEEGCPEKESEEGCPK		E1		E1:0.326	1	S3:0.326,E5:0.014,K6:0.003,E7:0.003,E9:0.000,E10:0.000,C12:0.000,E14:0.000,K15:0.000,E16:0.000,S17:0.000,E18:0.000,E19:0.000,C21:0.000,K23:0.000	3:12	HCD	19.4201	13	14300	3	901.355	0.22	23.223	2980	No	NonT	E
High	HIV Tat-specific factor 1 OS=Homo sapiens GN=HTATSF1 PE=1 SV=1	O43719	E455	[["chain", "HIV Tat-specific factor 1"], ["region of interest", "Mediates interaction with the P-TEFb complex"], ["compositionally biased region", "Asp/Glu-rich (acidic)"]]	ESSPEKEAEEGCPEKESEEGCPK		E5		E5:0.794	1	K6:0.096,S2:0.012,E1:0.002,E7:0.002,E9:0.000,E10:0.000,C12:0.000,E14:0.000,K15:0.000,E16:0.000,S17:0.000,E18:0.000,E19:0.000,C21:0.000,K23:0.000	1:13	ETHCD	0.136528	35	24950	3	901.355	0.13	24.524	3029	No	NonT	E
High	HIV Tat-specific factor 1 OS=Homo sapiens GN=HTATSF1 PE=1 SV=1	O43719	S453	[["chain", "HIV Tat-specific factor 1"], ["region of interest", "Mediates interaction with the P-TEFb complex"], ["compositionally biased region", "Asp/Glu-rich (acidic)"], ["modified residue", "Phosphoserine"]]	ESSPEKEAEEGCPEKESEEGCPK		S3		S3:0.838	1	E1:0.019,E5:0.019,K6:0.003,E7:0.001,E9:0.001,E10:0.000,C12:0.000,E14:0.000,K15:0.000,E16:0.000,S17:0.000,E18:0.000,E19:0.000,C21:0.000,K23:0.000	1:13	HCD	1.25667	25	24950	3	901.355	0.13	24.519	3027	Yes	NonT	S
High	HIV Tat-specific factor 1 OS=Homo sapiens GN=HTATSF1 PE=1 SV=1	O43719	S407	[["chain", "HIV Tat-specific factor 1"], ["region of interest", "Mediates interaction with the P-TEFb complex"], ["modified residue", "Phosphoserine"]]	HFSEHPSTSKMNAQETATGMAFEEPIDEK		S7		S7:0.449	1	S3:0.014,E4:0.014,H5:0.014,S9:0.014,K10:0.014,E15:0.014,T16:0.014,H1:0.003,T18:0.000,E23:0.000,E24:0.000,D27:0.000,E28:0.000,K29:0.000	3:9	HCD	0.0947186	36	78960	4	833.11	0.42	41.636	12222	No	PHPT1	S
High	HIV Tat-specific factor 1 OS=Homo sapiens GN=HTATSF1 PE=1 SV=1	O43719	D712	[["chain", "HIV Tat-specific factor 1"], ["region of interest", "Mediates interaction with the P-TEFb complex"], ["compositionally biased region", "Asp/Glu-rich (acidic)"]]	LFDEEEDSSEKLFDDSDER		D7		D7:0.713	1	S8:0.084,S9:0.084,E5:0.011,E10:0.011,K11:0.011,E4:0.002,D3:0.000,D14:0.000,D15:0.000,S16:0.000,D17:0.000,E18:0.000,R19:0.000	3:15	HCD	0.0761696	36	96900	3	795.647	-0.43	54.271	15571	No	NonT	D
High	HIV Tat-specific factor 1 OS=Homo sapiens GN=HTATSF1 PE=1 SV=1	O43719	S713	[["chain", "HIV Tat-specific factor 1"], ["region of interest", "Mediates interaction with the P-TEFb complex"], ["compositionally biased region", "Asp/Glu-rich (acidic)"], ["modified residue", "Phosphoserine"]]	LFDEEEDSSEKLFDDSDER		S8		S8:0.468	1	E10:0.051,D7:0.006,K11:0.006,E5:0.000,E6:0.000,D3:0.000,E4:0.000,D14:0.000,D15:0.000,S16:0.000,D17:0.000,E18:0.000,R19:0.000	3:15	HCD	0.124436	34	65960	3	795.647	-0.51	52.062	14303	No	NonT	S
High	HIV Tat-specific factor 1 OS=Homo sapiens GN=HTATSF1 PE=1 SV=1	O43719	D701	[["chain", "HIV Tat-specific factor 1"], ["region of interest", "Mediates interaction with the P-TEFb complex"], ["compositionally biased region", "Asp/Glu-rich (acidic)"]]	LFEDDDSNEKLFDEEEDSSEK		D6		D6:0.442	1	D5:0.079,D4:0.015,E9:0.015,E3:0.003,K10:0.003,D13:0.000,E14:0.000,E15:0.000,E16:0.000,D17:0.000,S18:0.000,S19:0.000,E20:0.000,K21:0.000	1:16	HCD	2.5911	21	65300	3	867.341	-0.19	55.882	9651	No	NonT	D
High	HIV Tat-specific factor 1 OS=Homo sapiens GN=HTATSF1 PE=1 SV=1	O43719	E704	[["chain", "HIV Tat-specific factor 1"], ["region of interest", "Mediates interaction with the P-TEFb complex"], ["compositionally biased region", "Asp/Glu-rich (acidic)"]]	LFEDDDSNEKLFDEEEDSSEK		E9		E9:0.765	1	K10:0.101,D5:0.014,D6:0.014,E3:0.002,D4:0.002,D13:0.002,E14:0.000,E15:0.000,E16:0.000,D17:0.000,S18:0.000,S19:0.000,E20:0.000,K21:0.000	3:14	HCD	0.250448	32	35320	3	867.342	0.23	51.613	13140	Yes	NonT	E
Medium	HIV Tat-specific factor 1 OS=Homo sapiens GN=HTATSF1 PE=1 SV=1	O43719	S702	[["chain", "HIV Tat-specific factor 1"], ["region of interest", "Mediates interaction with the P-TEFb complex"], ["compositionally biased region", "Asp/Glu-rich (acidic)"], ["modified residue", "Phosphoserine"]]	LFEDDDSNEK		S7		S7:0.873	1	D5:0.011,D6:0.011,E9:0.011,D4:0.002,E3:0.000	1:16	HCD	0.127369	25	10880	2	646.24	0.4	35.554	5538	No	PHPT1	S
High	HIV Tat-specific factor 1 OS=Homo sapiens GN=HTATSF1 PE=1 SV=1	O43719	E675	[["chain", "HIV Tat-specific factor 1"], ["region of interest", "Mediates interaction with the P-TEFb complex"], ["compositionally biased region", "Asp/Glu-rich (acidic)"]]	LFEESDDKEDEDADGKEVEDADEK		E4		E4:0.770	1	S5:0.024,D6:0.024,D7:0.024,K8:0.005,E9:0.005,D10:0.005,E11:0.005,D12:0.005,D14:0.001,K16:0.000,E17:0.000,E19:0.000,D20:0.000,D22:0.000,E23:0.000,K24:0.000	2:16	HCD	5.76459	19	81700	3	946.372	-0.21	34.105	7741	No	NonT	E
High	HIV Tat-specific factor 1 OS=Homo sapiens GN=HTATSF1 PE=1 SV=1	O43719	S481	[["chain", "HIV Tat-specific factor 1"], ["region of interest", "Mediates interaction with the P-TEFb complex"], ["compositionally biased region", "Asp/Glu-rich (acidic)"], ["modified residue", "Phosphoserine"]]	RGFEGSCSQKESEEGNPVR		S8		S8:0.995	1	K10:0.001,R1:0.000,E4:0.000,C7:0.000,E11:0.000,S12:0.000,E13:0.000,E14:0.000,R19:0.000	2:8	ETHCD	0.0861343	33	34510	3	744.984	0.35	23.368	4375	No	PHPT1	S
Medium	HIV Tat-specific factor 1 OS=Homo sapiens GN=HTATSF1 PE=1 SV=1	O43719	D7	[["chain", "HIV Tat-specific factor 1"]]	SGTNLDGNDEFDEQLR		D6		D6:0.960	1	T3:0.020,D9:0.000,D12:0.000,E13:0.000,E10:0.000,R16:0.000	2:10	HCD	13.098	11	402600	2	945.377	-2.15	52.913	18606	No	NonT	D
High	HIV Tat-specific factor 1 OS=Homo sapiens GN=HTATSF1 PE=1 SV=1	O43719	S2	[["chain", "HIV Tat-specific factor 1"], ["modified residue", "N-acetylserine"]]	SGTNLDGNDEFDEQLR		S1		S1:0.485	1	D6:0.029,D9:0.000,E10:0.000,D12:0.000,E13:0.000,R16:0.000	1:10	HCD	0.00471019	45	1643000	3	630.586	-1.94	55.601	15874	Yes	NonT	S
High	HIV Tat-specific factor 1 OS=Homo sapiens GN=HTATSF1 PE=1 SV=1	O43719	T4	[["chain", "HIV Tat-specific factor 1"]]	SGTNLDGNDEFDEQLR		T3		T3:0.481	1	S1:0.039,D9:0.000,E10:0.000,D12:0.000,E13:0.000,R16:0.000	3:11	HCD	0.734172	23	205500	3	630.587	-1.46	53.256	18104	Yes	NonT	T
High	HIV Tat-specific factor 1 OS=Homo sapiens GN=HTATSF1 PE=1 SV=1	O43719	E648	[["chain", "HIV Tat-specific factor 1"], ["region of interest", "Mediates interaction with the P-TEFb complex"], ["compositionally biased region", "Asp/Glu-rich (acidic)"]]	VFDDESDEKEDEEYADEKGLEAADK		E12		E12:0.759	1	E13:0.104,E10:0.015,Y14:0.015,E5:0.000,S6:0.000,E8:0.000,K9:0.000,D16:0.000,D3:0.000,D4:0.000,D7:0.000,E17:0.000,K18:0.000,E21:0.000,D24:0.000,K25:0.000	2:13	HCD	1.57414	24	86700	3	986.061	-1.05	40.383	10432	No	NonT	E
High	HIV Tat-specific factor 1 OS=Homo sapiens GN=HTATSF1 PE=1 SV=1	O43719	E641	[["chain", "HIV Tat-specific factor 1"], ["region of interest", "Mediates interaction with the P-TEFb complex"], ["compositionally biased region", "Asp/Glu-rich (acidic)"]]	VFDDESDEKEDEEYADEKGLEAADK		E5		E5:0.516	1	S6:0.064,D7:0.064,E8:0.064,K9:0.064,E12:0.064,E13:0.064,D3:0.009,E10:0.009,D11:0.009,Y14:0.009,D16:0.000,E17:0.000,K18:0.000,E21:0.000,D24:0.000,K25:0.000	2:14	HCD	2.40523	22	65270	3	986.064	0	40.531	10721	No	NonT	E
Medium	Cytohesin-3 OS=Homo sapiens GN=CYTH3 PE=1 SV=2	O43739	D2	[["chain", "Cytohesin-3"]]	MDEDGGGEGGGVPEDLSLEEREELLDIR		D2		D2:0.455	1	D4:0.076,E8:0.014,E14:0.000,D15:0.000,S17:0.000,E19:0.000,E20:0.000,R21:0.000,E22:0.000,E23:0.000,D26:0.000,R28:0.000	3:13	HCD	1.44457	24	0	4	774.836	-1.22	67.059	22457	No	NonT	D
High	Cytohesin-3 OS=Homo sapiens GN=CYTH3 PE=1 SV=2	O43739	E3	[["chain", "Cytohesin-3"]]	MDEDGGGEGGGVPEDLSLEER		E3		E3:0.810	1	D4:0.095,E8:0.000,E14:0.000,D15:0.000,S17:0.000,E19:0.000,E20:0.000,R21:0.000	1:13	HCD	0.491172	26	183200	3	743.291	-1.83	62.955	15753	Yes	NonT	E
Medium	AP-1 complex subunit gamma-1 OS=Homo sapiens GN=AP1G1 PE=1 SV=5	O43747	H163	[["chain", "AP-1 complex subunit gamma-1"]]	AALCAVHVIR		H7		H7:0.992	1	R10:0.004	2:5	HCD	1.09199	10	720700	3	378.197	1.62	23.961	8366	No	NonT	H
High	Small glutamine-rich tetratricopeptide repeat-containing protein alpha OS=Homo sapiens GN=SGTA PE=1 SV=1	O43765	D74,R80	[["chain", "Small glutamine-rich tetratricopeptide repeat-containing protein alpha"]],[["chain", "Small glutamine-rich tetratricopeptide repeat-containing protein alpha"]]	EMPQDLRSPARTPPSEEDSAEAER	24	D5;R11	FALSE	D5:0.998,R11:0.466	2	S15:0.050,R7:0.007,S8:0.006,E16:0.006,E17:0.001,E1:0.000,D18:0.000,S19:0.000,E21:0.000,E23:0.000,R24:0.000	2:12	HCD	0.16814	34	78120	4	715.297	-0.24	34.836	8624	Yes	PHPT1	RD
High	Small glutamine-rich tetratricopeptide repeat-containing protein alpha OS=Homo sapiens GN=SGTA PE=1 SV=1	O43765	D74,S84	[["chain", "Small glutamine-rich tetratricopeptide repeat-containing protein alpha"]],[["chain", "Small glutamine-rich tetratricopeptide repeat-containing protein alpha"], ["modified residue", "Phosphoserine"]]	EMPQDLRSPARTPPSEEDSAEAER		D5;S15		D5:0.925,S15:0.453	2	E17:0.070,T12:0.034,R7:0.025,S8:0.024,R11:0.015,E1:0.001,D18:0.000,S19:0.000,E21:0.000,E23:0.000,R24:0.000	1:13	HCD	0.310056	31	63580	4	715.297	-0.28	36.59	6646	Yes	PHPT1	SD
Medium	Small glutamine-rich tetratricopeptide repeat-containing protein alpha OS=Homo sapiens GN=SGTA PE=1 SV=1	O43765	R76,E90	[["chain", "Small glutamine-rich tetratricopeptide repeat-containing protein alpha"]],[["chain", "Small glutamine-rich tetratricopeptide repeat-containing protein alpha"], ["helix", null]]	EMPQDLRSPARTPPSEEDSAEAER	24	R7;E21	FALSE	R7:0.677,E21:0.545	2	S8:0.155,D18:0.123,S19:0.123,E23:0.123,E17:0.030,R24:0.030,R11:0.012,T12:0.010,S15:0.008,E16:0.008,E1:0.000	2:12	HCD	12.6798	15	156100	3	953.396	0.26	34.759	8591	No	PHPT1	RE
High	Small glutamine-rich tetratricopeptide repeat-containing protein alpha OS=Homo sapiens GN=SGTA PE=1 SV=1	O43765	R76,R80	[["chain", "Small glutamine-rich tetratricopeptide repeat-containing protein alpha"]],[["chain", "Small glutamine-rich tetratricopeptide repeat-containing protein alpha"]]	EMPQDLRSPARTPPSEEDSAEAER	24	R7;R11	TRUE/FALSE	R7:0.891,R11:0.891	2	T12:0.109,S15:0.000,E1:0.000,D5:0.000,E16:0.000,E17:0.000,D18:0.000,S19:0.000,E21:0.000,E23:0.000,R24:0.000	1:13	ETHCD	0.00349098	51	57050	3	953.392	-0.98	36.691	6449	No	NonT	R
High	Small glutamine-rich tetratricopeptide repeat-containing protein alpha OS=Homo sapiens GN=SGTA PE=1 SV=1	O43765	R76,S77	[["chain", "Small glutamine-rich tetratricopeptide repeat-containing protein alpha"]],[["chain", "Small glutamine-rich tetratricopeptide repeat-containing protein alpha"], ["modified residue", "Phosphoserine"]]	EMPQDLRSPARTPPSEEDSAEAER	24	R7;S8	FALSE	R7:0.873,S8:0.495	2	D5:0.124,T12:0.010,E1:0.003,S15:0.000,E16:0.000,E17:0.000,D18:0.000,S19:0.000,E21:0.000,E23:0.000,R24:0.000	1:13	HCD	8.20252	17	57050	3	953.392	-0.98	36.682	6447	No	NonT	SR
High	Small glutamine-rich tetratricopeptide repeat-containing protein alpha OS=Homo sapiens GN=SGTA PE=1 SV=1	O43765	S77	[["chain", "Small glutamine-rich tetratricopeptide repeat-containing protein alpha"], ["modified residue", "Phosphoserine"]]	EMPQDLRSPARTPPSEEDSAEAER		S8		S8:0.786	1	D5:0.037,E1:0.009,R11:0.000,T12:0.000,S15:0.000,E16:0.000,E17:0.000,D18:0.000,S19:0.000,E21:0.000,E23:0.000,R24:0.000	3:10	ETHCD	0.602993	26	26380	3	926.74	0.19	32.015	7991	No	PHPT1	S
High	Small glutamine-rich tetratricopeptide repeat-containing protein alpha OS=Homo sapiens GN=SGTA PE=1 SV=1	O43765	T81,R76	[["chain", "Small glutamine-rich tetratricopeptide repeat-containing protein alpha"], ["modified residue", "Phosphothreonine"]],[["chain", "Small glutamine-rich tetratricopeptide repeat-containing protein alpha"]]	EMPQDLRSPARTPPSEEDSAEAER	24	T12;R7	FALSE	T12:0.965,R7:0.423	2	E1:0.077,D5:0.077,R11:0.033,S15:0.001,E16:0.000,E17:0.000,D18:0.000,S19:0.000,E21:0.000,E23:0.000,R24:0.000	1:13	ETHCD	0.309595	31	70170	3	953.393	-0.79	36.386	6584	No	PHPT1	TR
Medium	Small glutamine-rich tetratricopeptide repeat-containing protein alpha OS=Homo sapiens GN=SGTA PE=1 SV=1	O43765	T81,S77	[["chain", "Small glutamine-rich tetratricopeptide repeat-containing protein alpha"], ["modified residue", "Phosphothreonine"]],[["chain", "Small glutamine-rich tetratricopeptide repeat-containing protein alpha"], ["modified residue", "Phosphoserine"]]	EMPQDLRSPARTPPSEEDSAEAER		T12;S8		T12:0.973,S8:0.852	2	R11:0.031,D5:0.004,E1:0.001,S15:0.000,E16:0.000,E17:0.000,D18:0.000,S19:0.000,E21:0.000,E23:0.000,R24:0.000	2:12	ETHCD	0.298615	31	156100	3	953.396	0.26	34.766	8593	Yes	PHPT1	TS
High	Alpha-endosulfine OS=Homo sapiens GN=ENSA PE=1 SV=1;cAMP-regulated phosphoprotein 19 OS=Homo sapiens GN=ARPP19 PE=1 SV=2	O43768;P56211	D61	[["chain", "cAMP-regulated phosphoprotein 19"]]	YFDSGDYNMAK		D3		D3:0.439	1	Y1:0.057,D6:0.057,Y7:0.009,K11:0.000	2:14	HCD	4.65227	10	6585000	2	695.755	0.34	45.082	13246	No	NonT	D
High	Alpha-endosulfine OS=Homo sapiens GN=ENSA PE=1 SV=1;cAMP-regulated phosphoprotein 19 OS=Homo sapiens GN=ARPP19 PE=1 SV=2	O43768;P56211	S62	[["chain", "cAMP-regulated phosphoprotein 19"], ["modified residue", "Phosphoserine; by GWL"]]	YFDSGDYNMAK		S4		S4:0.995	1	D6:0.000,Y1:0.000,Y7:0.000,K11:0.000	2:9	HCD	2.71435e-05	63	177200	2	695.755	0.47	45.273	15601	Yes	PHPT1	S
High	Unconventional myosin-Ib OS=Homo sapiens GN=MYO1B PE=1 SV=3	O43795	D179	[["chain", "Unconventional myosin-Ib"], ["domain", "Myosin motor"]]	GDPLGGVISNYLLEK		D2		D2:0.994	1	Y11:0.000,E14:0.000,K15:0.000	1:2	HCD	3.68794	10	1428000	2	827.908	-0.1	47.865	23234	No	NonT	D
Medium	Unconventional myosin-Ib OS=Homo sapiens GN=MYO1B PE=1 SV=3	O43795	S230	[["chain", "Unconventional myosin-Ib"], ["domain", "Myosin motor"]]	LKLERDFSR		S8		S8:0.913	1	R5:0.007,D6:0.007,E4:0.001,K2:0.000	1:8	HCD	0.503145	16	83580	2	622.312	-1.46	70.931	26412	No	PHPT1	S
Medium	Unconventional myosin-Ib OS=Homo sapiens GN=MYO1B PE=1 SV=3	O43795	Y357,S362	[["chain", "Unconventional myosin-Ib"], ["domain", "Myosin motor"]],[["chain", "Unconventional myosin-Ib"], ["domain", "Myosin motor"]]	NLYSRLFSWLVNR		Y3;S8		Y3:0.975,S8:0.904	2	S4:0.013,R5:0.013	3:7	HCD	2.2071	15	565100	2	914.421	0.31	72.078	35632	No	NonT	YS
Medium	LanC-like protein 1 OS=Homo sapiens GN=LANCL1 PE=1 SV=1	O43813	Y319	[["chain", "Glutathione S-transferase LANCL1"]]	KGYGLCHGSAGNAYAFLTLYNLTQDMK		Y3		Y3:0.581	1	C6:0.130,H7:0.130,S9:0.031,Y14:0.000,T18:0.000,Y20:0.000,T23:0.000,D25:0.000,K27:0.000	1:11	HCD	12.605	11	0	4	754.847	-0.52	92.872	38814	No	PHPT1	Y
Medium	Striatin OS=Homo sapiens GN=STRN PE=1 SV=4	O43815	D243	[["chain", "Striatin"]]	FLESAAADFSDEDEDDDVDGREK		D8		D8:0.254	1	S10:0.068,D11:0.068,D13:0.068,D15:0.068,D16:0.068,D17:0.068,S4:0.020,E14:0.020,D19:0.020,E3:0.006,R21:0.006,E22:0.006,K23:0.006	3:16	HCD	29.9833	10	12850	3	885.677	-1.25	46.912	10901	No	PHPT1	D
High	Striatin OS=Homo sapiens GN=STRN PE=1 SV=4	O43815	E238	[["chain", "Striatin"]]	FLESAAADFSDEDEDDDVDGREK		E3		E3:0.843	1	D8:0.023,S10:0.001,D11:0.000,E12:0.000,D13:0.000,E14:0.000,D15:0.000,D16:0.000,D17:0.000,D19:0.000,R21:0.000,E22:0.000,K23:0.000	2:16	HCD	17.5369	13	39010	3	885.68	-0.08	46.985	16103	No	NonT	E
Medium	Striatin OS=Homo sapiens GN=STRN PE=1 SV=4	O43815	D248	[["chain", "Striatin"]]	FLESAAADFSDEDEDDDVDGR		D13		D13:0.664	1	D15:0.123,D11:0.025,E12:0.025,D16:0.025,D8:0.005,S10:0.005,D17:0.005,E3:0.000,S4:0.000,D19:0.000,R21:0.000	3:14	HCD	2.80808	20	0	2	1199.44	-1.78	56.093	15708	No	NonT	D
High	Striatin OS=Homo sapiens GN=STRN PE=1 SV=4	O43815	S245	[["chain", "Striatin"], ["modified residue", "Phosphoserine"]]	FLESAAADFSDEDEDDDVDGR		S10		S10:0.475	1	S4:0.011,D8:0.011,E12:0.011,D13:0.011,E3:0.002,E14:0.002,D15:0.000,D16:0.000,D17:0.000,D19:0.000,R21:0.000	3:15	HCD	0.000983466	55	50120	2	1199.45	-0.45	56.127	16723	No	NonT	S
High	Striatin OS=Homo sapiens GN=STRN PE=1 SV=4	O43815	S239	[["chain", "Striatin"]]	FLESAAADFSDEDEDDDVDGR		S4		S4:0.872	1	D8:0.003,S10:0.000,D11:0.000,E12:0.000,D13:0.000,E14:0.000,D15:0.000,D16:0.000,D17:0.000,D19:0.000,R21:0.000	3:16	HCD	0.0101339	45	63710	2	1199.45	-0.61	56.141	13234	No	NonT	S
High	Striatin OS=Homo sapiens GN=STRN PE=1 SV=4	O43815	D136	[["chain", "Striatin"]]	YGTELNQGDMKPPSYDSDEGNETEVQPQQNSQLMWK		D16		D16:0.514	1	Y15:0.108,S17:0.108,D18:0.108,K11:0.024,E19:0.024,D9:0.006,Y1:0.000,T3:0.000,E4:0.000,E22:0.000,T23:0.000,E24:0.000,S31:0.000,K36:0.000	1:12	HCD	11.8356	18	175400	4	1056.7	-0.2	56.571	15023	No	PHPT1	D
High	Striatin OS=Homo sapiens GN=STRN PE=1 SV=4	O43815	E139	[["chain", "Striatin"]]	YGTELNQGDMKPPSYDSDEGNETEVQPQQNSQLMWK		E19		E19:0.304	1	T23:0.304,S14:0.014,Y15:0.014,D16:0.014,S17:0.014,D18:0.014,E24:0.014,K11:0.000,Y1:0.000,T3:0.000,E4:0.000,D9:0.000,S31:0.000,K36:0.000	1:12	HCD	0.0711118	40	358900	3	1408.6	-0.12	56.886	13482	Yes	NonT	E
High	Striatin OS=Homo sapiens GN=STRN PE=1 SV=4	O43815	E142	[["chain", "Striatin"]]	YGTELNQGDMKPPSYDSDEGNETEVQPQQNSQLMWK		E22		E22:0.356	1	S17:0.097,D18:0.097,E19:0.097,T23:0.097,E24:0.097,S14:0.028,Y15:0.028,K11:0.003,S31:0.003,D9:0.001,Y1:0.000,K36:0.000,T3:0.000,E4:0.000	1:12	HCD	3.93601	23	0	3	1408.6	-0.38	56.374	14930	No	PHPT1	E
High	Striatin OS=Homo sapiens GN=STRN PE=1 SV=4	O43815	S137	[["chain", "Striatin"], ["modified residue", "Phosphoserine"]]	YGTELNQGDMKPPSYDSDEGNETEVQPQQNSQLMWK		S17		S17:0.262	1	E19:0.262,S14:0.057,Y15:0.057,D16:0.057,K11:0.013,E22:0.013,E24:0.013,T23:0.003,D9:0.001,Y1:0.000,T3:0.000,E4:0.000,S31:0.000,K36:0.000	1:12	HCD	0.101517	38	372500	4	1056.7	-0.23	56.885	13481	Yes	NonT	S
High	Striatin OS=Homo sapiens GN=STRN PE=1 SV=4	O43815	Y135	[["chain", "Striatin"]]	YGTELNQGDMKPPSYDSDEGNETEVQPQQNSQLMWK		Y15		Y15:0.424	1	D16:0.086,S17:0.086,D18:0.086,E22:0.086,T23:0.086,K11:0.019,E19:0.019,E24:0.019,Y1:0.001,T3:0.001,E4:0.001,D9:0.001,S31:0.000,K36:0.000	3:12	HCD	0.0879422	39	260000	3	1408.6	0.31	54.779	17178	No	NonT	Y
Medium	U3 small nucleolar RNA-interacting protein 2 OS=Homo sapiens GN=RRP9 PE=1 SV=1	O43818	E118	[["chain", "U3 small nucleolar RNA-interacting protein 2"]]	EDVLEQRGR		E5		E5:0.333	1	R9:0.333,E1:0.000,D2:0.000	1:9	HCD	0.149041	22	108200	2	591.271	1.27	90.721	36025	No	NonT	E
High	U3 small nucleolar RNA-interacting protein 2 OS=Homo sapiens GN=RRP9 PE=1 SV=1	O43818	S50	[["chain", "U3 small nucleolar RNA-interacting protein 2"], ["compositionally biased region", "Glu-rich"], ["modified residue", "Phosphoserine"]]	MNEEISSDSESESLAPR		S6		S6:0.463	1	D8:0.050,E4:0.006,S9:0.006,E10:0.006,S11:0.006,E3:0.001,E12:0.001,S13:0.000,R17:0.000	2:12	HCD	0.00184571	50	0	2	980.895	-0.16	41.116	11719	No	NonT	S
High	U3 small nucleolar RNA-interacting protein 2 OS=Homo sapiens GN=RRP9 PE=1 SV=1	O43818	S51	[["chain", "U3 small nucleolar RNA-interacting protein 2"], ["compositionally biased region", "Glu-rich"], ["modified residue", "Phosphoserine"]]	MNEEISSDSESESLAPR		S7		S7:0.456	1	S6:0.044,S9:0.044,E10:0.001,S11:0.000,E12:0.000,E3:0.000,E4:0.000,S13:0.000,R17:0.000	2:12	HCD	0.000579646	55	0	2	980.895	-0.16	41.295	11424	Yes	PHPT1	S
High	A-kinase anchor protein 8 OS=Homo sapiens GN=AKAP8 PE=1 SV=1	O43823	S339	[["chain", "A-kinase anchor protein 8"], ["modified residue", "Phosphoserine"]]	SGDEEFKGEDELCDSGR		S1		S1:1.000	1	E4:0.000,E5:0.000,K7:0.000,E9:0.000,D10:0.000,E11:0.000,C13:0.000,D14:0.000,S15:0.000,R17:0.000	1:14	ETHCD	4.84826e-06	75	78080	3	670.586	-0.19	38.779	6690	Yes	NonT	S
Medium	A-kinase anchor protein 8 OS=Homo sapiens GN=AKAP8 PE=1 SV=1	O43823	E324	[["chain", "A-kinase anchor protein 8"]]	VDSEGDFSENDDAAGDFRSGDEEFKGEDELCDSGR		E4		E4:0.564	1	D6:0.131,D2:0.032,S8:0.032,E9:0.032,D11:0.032,D12:0.032,D16:0.002,R18:0.002,S19:0.002,D21:0.002,E22:0.002,E23:0.001,K25:0.000,E27:0.000,D28:0.000,E29:0.000,C31:0.000,D32:0.000,S33:0.000,R35:0.000	2:16	HCD	16.3087	18	43090	4	984.879	0.06	47.629	16500	No	NonT	E
High	A-kinase anchor protein 8 OS=Homo sapiens GN=AKAP8 PE=1 SV=1	O43823	D322	[["chain", "A-kinase anchor protein 8"]]	VDSEGDFSENDDAAGDFR		D2		D2:0.321	1	E4:0.321,D6:0.038,S8:0.000,E9:0.000,D11:0.000,D12:0.000,D16:0.000,R18:0.000	1:15	HCD	5.18475e-07	85	149100	2	1013.37	-0.72	50.881	9514	Yes	NonT	D
High	A-kinase anchor protein 8 OS=Homo sapiens GN=AKAP8 PE=1 SV=1	O43823	D322,D326	[["chain", "A-kinase anchor protein 8"]],[["chain", "A-kinase anchor protein 8"]]	VDSEGDFSENDDAAGDFR		D2;D6		D2:0.987,D6:0.895	2	S3:0.012,E9:0.011,E4:0.003,D11:0.000,D12:0.000,D16:0.000,R18:0.000	1:14	HCD	0.0247001	39	130900	2	1053.35	-0.12	62.247	13267	No	NonT	D
High	A-kinase anchor protein 8 OS=Homo sapiens GN=AKAP8 PE=1 SV=1	O43823	E329	[["chain", "A-kinase anchor protein 8"]]	VDSEGDFSENDDAAGDFR		E9		E9:0.801	1	D11:0.091,D6:0.011,D2:0.002,S3:0.002,E4:0.002,D12:0.002,D16:0.000,R18:0.000	1:16	HCD	0.0130099	41	31370	2	1013.37	-1.09	49.351	7992	No	NonT	E
High	A-kinase anchor protein 8 OS=Homo sapiens GN=AKAP8 PE=1 SV=1	O43823	S323	[["chain", "A-kinase anchor protein 8"], ["modified residue", "Phosphoserine"]]	VDSEGDFSENDDAAGDFR		S3		S3:0.976	1	E4:0.003,D6:0.003,S8:0.000,E9:0.000,D11:0.000,D12:0.000,D16:0.000,R18:0.000	1:15	ETHCD	0.00844749	43	149100	2	1013.37	-0.72	50.89	9516	No	NonT	S
High	A-kinase anchor protein 8 OS=Homo sapiens GN=AKAP8 PE=1 SV=1	O43823	S328	[["chain", "A-kinase anchor protein 8"], ["modified residue", "Phosphoserine"]]	VDSEGDFSENDDAAGDFR		S8		S8:0.887	1	D6:0.002,D11:0.002,D2:0.000,S3:0.000,E4:0.000,D12:0.000,D16:0.000,R18:0.000	2:14	HCD	1.46218e-09	111	25810	2	1013.37	0.03	46.612	14030	Yes	NonT	S
High	A-kinase anchor protein 8 OS=Homo sapiens GN=AKAP8 PE=1 SV=1	O43823	S328,S323	[["chain", "A-kinase anchor protein 8"], ["modified residue", "Phosphoserine"]],[["chain", "A-kinase anchor protein 8"], ["modified residue", "Phosphoserine"]]	VDSEGDFSENDDAAGDFR		S8;S3		S8:0.910,S3:0.474	2	E9:0.089,D2:0.047,D6:0.006,D11:0.000,D12:0.000,D16:0.000,R18:0.000	3:15	HCD	4.89755e-06	76	133500	2	1053.35	-0.35	57.122	17356	Yes	NonT	S
Medium	Nardilysin OS=Homo sapiens GN=NRDC PE=1 SV=2	O43847	D100	[["chain", "Nardilysin"]]	LGADESEEEGRRGSLSNAGDPEIVK		D20		D20:0.802	1	S6:0.018,E7:0.018,E8:0.018,E9:0.018,S14:0.018,S16:0.018,D4:0.006,E5:0.006,R11:0.006,R12:0.006,K25:0.006	2:11	HCD	13.2289	11	96370	4	674.561	0.16	33.383	8942	No	NonT	D
High	Nardilysin OS=Homo sapiens GN=NRDC PE=1 SV=2	O43847	E88	[["chain", "Nardilysin"]]	LGADESEEEGRRGSLSNAGDPEIVK		E8		E8:0.578	1	E9:0.090,R12:0.090,S14:0.090,S6:0.015,R11:0.015,S16:0.015,D20:0.015,E5:0.001,E22:0.000,D4:0.000,K25:0.000	1:10	HCD	0.0964112	32	505100	3	899.078	-0.17	35.688	7515	No	NonT	E
High	Nardilysin OS=Homo sapiens GN=NRDC PE=1 SV=2	O43847	R92	[["chain", "Nardilysin"]]	LGADESEEEGRRGSLSNAGDPEIVK	25	R12	FALSE	R12:0.592	1	E9:0.091,R11:0.091,S14:0.091,S6:0.015,E7:0.015,S16:0.015,E5:0.001,D20:0.001,D4:0.000,E22:0.000,K25:0.000	2:10	HCD	0.011606	41	49990	3	899.079	0.31	33.164	8333	Yes	NonT	R
High	Nardilysin OS=Homo sapiens GN=NRDC PE=1 SV=2	O43847	S94	[["chain", "Nardilysin"], ["modified residue", "Phosphoserine"]]	LGADESEEEGRRGSLSNAGDPEIVK		S14		S14:0.888	1	D4:0.000,E5:0.000,S6:0.000,E7:0.000,E8:0.000,E9:0.000,R11:0.000,S16:0.000,D20:0.000,E22:0.000,K25:0.000	3:10	ETHCD	1.85644e-05	69	124600	3	899.081	1.1	34.244	9193	Yes	NonT	S
High	Nardilysin OS=Homo sapiens GN=NRDC PE=1 SV=2	O43847	S94,S86	[["chain", "Nardilysin"], ["modified residue", "Phosphoserine"]],[["chain", "Nardilysin"], ["modified residue", "Phosphoserine"]]	LGADESEEEGRRGSLSNAGDPEIVK		S14;S6		S14:0.993,S6:0.732	2	E7:0.129,S16:0.006,E8:0.004,E9:0.004,D4:0.001,R11:0.000,R12:0.000,D20:0.000,E22:0.000,K25:0.000	2:13	ETHCD	0.0325197	39	140500	3	925.735	0.37	37.604	7382	No	PHPT1	S
High	Nardilysin OS=Homo sapiens GN=NRDC PE=1 SV=2	O43847	S96	[["chain", "Nardilysin"], ["modified residue", "Phosphoserine"]]	LGADESEEEGRRGSLSNAGDPEIVK		S16		S16:0.885	1	R12:0.002,D20:0.002,R11:0.000,D4:0.000,E5:0.000,S6:0.000,E7:0.000,E8:0.000,E9:0.000,E22:0.000,K25:0.000	3:10	HCD	0.0323994	37	356900	3	899.079	0.33	33.492	8667	No	PHPT1	S
High	Nardilysin OS=Homo sapiens GN=NRDC PE=1 SV=2	O43847	S86	[["chain", "Nardilysin"], ["modified residue", "Phosphoserine"]]	LGADESEEEGRRGSLSNAGDPEIVK		S6		S6:0.735	1	E8:0.112,E5:0.018,E9:0.018,D20:0.003,D4:0.001,R11:0.001,R12:0.001,S14:0.001,S16:0.001,E22:0.001,K25:0.000	1:10	HCD	0.0354844	36	257100	3	899.077	-0.4	34.917	7353	Yes	PHPT1	S
Medium	Nardilysin OS=Homo sapiens GN=NRDC PE=1 SV=2	O43847	S86,E85	[["chain", "Nardilysin"], ["modified residue", "Phosphoserine"]],[["chain", "Nardilysin"]]	LGADESEEEGRRGSLSNAGDPEIVK		S6;E5		S6:0.804,E5:0.787	2	E8:0.073,D4:0.031,E9:0.021,R11:0.005,R12:0.005,S14:0.005,S16:0.005,D20:0.001,E22:0.000,K25:0.000	1:13	HCD	23.6922	11	143000	3	925.734	-0.07	39.537	7347	No	NonT	SE
Medium	Nardilysin OS=Homo sapiens GN=NRDC PE=1 SV=2	O43847	H756	[["chain", "Nardilysin"]]	LVAGEHGLIIR		H6		H6:0.889	1	R11:0.013	1:5	HCD	0.316802	15	308400	3	419.897	1.69	25.42	6042	No	NonT	H
High	Calumenin OS=Homo sapiens GN=CALU PE=1 SV=2	O43852	K59	[["chain", "Calumenin"], ["splice variant", "In isoform 15."]]	VHNDAQSFDYDHDAFLGAEEAK	22	K22	TRUE	K22:0.824	1	E20:0.083,D13:0.009,S7:0.001,H12:0.000,H2:0.000,D4:0.000,D9:0.000,Y10:0.000,D11:0.000	2:13	HCD	0.000652799	56	0	2	1280.02	-1.75	43.997	10464	No	PHPT1	K
High	Calumenin OS=Homo sapiens GN=CALU PE=1 SV=2	O43852	K251	[["chain", "Calumenin"], ["domain", "EF-hand 5"], ["calcium-binding region", "5"], ["splice variant", "In isoform 12."], ["splice variant", "In isoform 9."], ["splice variant", "In isoform 13 and isoform 14."], ["splice variant", "In isoform 7."], ["splice variant", "In isoform 11."], ["splice variant", "In isoform 8."], ["splice variant", "In isoform 10."], ["splice variant", "In isoform 6."]]	MDKEETKDWILPSDYDHAEAEAR	23	K3	FALSE	K3:0.324	1	E5:0.324,D2:0.026,T6:0.002,K7:0.000,D8:0.000,S13:0.000,D14:0.000,Y15:0.000,D16:0.000,H17:0.000,E19:0.000,E21:0.000,R23:0.000	3:13	HCD	0.00304839	50	60140	3	943.739	-0.54	42.457	9741	No	PHPT1	K
High	Calumenin OS=Homo sapiens GN=CALU PE=1 SV=2	O43852	K59	[["chain", "Calumenin"], ["splice variant", "In isoform 15."]]	VHNDAQSFDYDHDAFLGAEEAKTFDQLTPEESK	33	K22	FALSE	K22:0.960	1	E20:0.005,D25:0.005,E19:0.001,H2:0.000,D4:0.000,S7:0.000,D9:0.000,Y10:0.000,D11:0.000,H12:0.000,D13:0.000,T28:0.000,E30:0.000,E31:0.000,S32:0.000,K33:0.000	2:12	HCD	1.50683	26	526800	4	959.416	-0.08	54.545	18795	No	NonT	K
High	Calumenin OS=Homo sapiens GN=CALU PE=1 SV=2	O43852	D41	[["chain", "Calumenin"], ["splice variant", "In isoform 15."]]	DRVHHEPQLSDKVHNDAQSFDYDHDAFLGAEEAK		D16		D16:0.493	1	H14:0.007,D21:0.007,Y22:0.000,D23:0.000,H24:0.000,D1:0.000,R2:0.000,H4:0.000,H5:0.000,E6:0.000,S10:0.000,D11:0.000,K12:0.000,D25:0.000,E31:0.000,E32:0.000,K34:0.000	2:12	HCD	0.000578058	60	735200	4	1000.94	-0.32	37.916	10293	No	NonT	D
Medium	Calumenin OS=Homo sapiens GN=CALU PE=1 SV=2	O43852	D46	[["chain", "Calumenin"], ["splice variant", "In isoform 15."]]	DRVHHEPQLSDKVHNDAQSFDYDHDAFLGAEEAK		D21		D21:0.453	1	S19:0.121,Y22:0.121,D23:0.121,H24:0.034,K12:0.010,H14:0.010,S10:0.003,D11:0.003,D25:0.003,D1:0.000,H4:0.000,E6:0.000,R2:0.000,H5:0.000,E31:0.000,E32:0.000,K34:0.000	2:12	ETHCD	0.14288	36	735200	4	1000.94	-0.32	37.925	10295	No	NonT	D
High	Calumenin OS=Homo sapiens GN=CALU PE=1 SV=2	O43852	D256	[["chain", "Calumenin"], ["domain", "EF-hand 5"], ["splice variant", "In isoform 12."], ["splice variant", "In isoform 13 and isoform 14."], ["splice variant", "In isoform 7."], ["splice variant", "In isoform 11."], ["splice variant", "In isoform 8."], ["splice variant", "In isoform 10."], ["splice variant", "In isoform 6."]]	DWILPSDYDHAEAEAR		D1		D1:1.000	1	D7:0.000,Y8:0.000,D9:0.000,H10:0.000,E12:0.000,E14:0.000,R16:0.000	1:12	HCD	0.161084	29	97060	2	984.407	-2.76	58.809	15982	No	PHPT1	D
High	Calumenin OS=Homo sapiens GN=CALU PE=1 SV=2	O43852	D256	[["chain", "Calumenin"], ["domain", "EF-hand 5"], ["splice variant", "In isoform 12."], ["splice variant", "In isoform 13 and isoform 14."], ["splice variant", "In isoform 7."], ["splice variant", "In isoform 11."], ["splice variant", "In isoform 8."], ["splice variant", "In isoform 10."], ["splice variant", "In isoform 6."]]	MDKEETKDWILPSDYDHAEAEAR		D8		D8:0.979	1	K7:0.009,E5:0.001,S13:0.001,D14:0.000,D2:0.000,K3:0.000,E4:0.000,Y15:0.000,D16:0.000,H17:0.000,E19:0.000,E21:0.000,R23:0.000	3:13	HCD	0.0157259	43	63030	4	708.055	-0.76	42.481	9748	Yes	PHPT1	D
High	Calumenin OS=Homo sapiens GN=CALU PE=1 SV=2	O43852	S261	[["chain", "Calumenin"], ["domain", "EF-hand 5"], ["modified residue", "Phosphoserine"], ["splice variant", "In isoform 12."], ["splice variant", "In isoform 13 and isoform 14."], ["splice variant", "In isoform 7."], ["splice variant", "In isoform 11."], ["splice variant", "In isoform 8."], ["splice variant", "In isoform 10."], ["splice variant", "In isoform 6."]]	MDKEETKDWILPSDYDHAEAEAR		S13		S13:0.895	1	D16:0.009,H17:0.009,D8:0.001,Y15:0.001,E19:0.000,D2:0.000,K3:0.000,E4:0.000,E5:0.000,T6:0.000,K7:0.000,E21:0.000,R23:0.000	2:12	HCD	0.00900286	45	559600	4	708.055	-0.78	41.638	11956	Yes	NonT	S
High	Calumenin OS=Homo sapiens GN=CALU PE=1 SV=2	O43852	Y263	[["chain", "Calumenin"], ["domain", "EF-hand 5"], ["splice variant", "In isoform 12."], ["splice variant", "In isoform 13 and isoform 14."], ["splice variant", "In isoform 7."], ["splice variant", "In isoform 11."], ["splice variant", "In isoform 8."], ["splice variant", "In isoform 10."], ["splice variant", "In isoform 6."]]	MDKEETKDWILPSDYDHAEAEAR		Y15		Y15:0.982	1	D14:0.000,H17:0.000,D2:0.000,K3:0.000,E4:0.000,E5:0.000,T6:0.000,K7:0.000,D8:0.000,S13:0.000,E19:0.000,E21:0.000,R23:0.000	3:13	ETHCD	0.00136795	53	60140	3	943.739	-0.54	42.463	9743	No	PHPT1	Y
Medium	Calumenin OS=Homo sapiens GN=CALU PE=1 SV=2	O43852	T14,C13	[["signal peptide", null], ["splice variant", "In isoform 15."]],[["signal peptide", null], ["splice variant", "In isoform 15."]]	QFLMCLSLCTAFALSKPTEK		T10;C9		T10:0.996,C9:0.984	2	S7:0.004,S15:0.002,K16:0.000,T18:0.000,E19:0.000,K20:0.000	3:13	HCD	2.58774	19	19450	3	816.696	-1.21	33.312	4727	No	NonT	TC
High	Calumenin OS=Homo sapiens GN=CALU PE=1 SV=2	O43852	D41	[["chain", "Calumenin"], ["splice variant", "In isoform 15."]]	VHHEPQLSDKVHNDAQSFDYDHDAFLGAEEAK		D14		D14:0.799	1	E4:0.023,S8:0.023,H3:0.004,D9:0.004,K10:0.004,S17:0.004,D19:0.004,H2:0.001,Y20:0.001,D21:0.000,H22:0.000,D23:0.000,E29:0.000,E30:0.000,K32:0.000	3:12	HCD	0.000749987	59	337200	4	933.16	-0.48	42.346	10781	Yes	NonT	D
High	Calumenin OS=Homo sapiens GN=CALU PE=1 SV=2	O43852	D46	[["chain", "Calumenin"], ["splice variant", "In isoform 15."]]	VHHEPQLSDKVHNDAQSFDYDHDAFLGAEEAK		D19		D19:0.365	1	S17:0.104,D21:0.104,H12:0.030,K10:0.009,D14:0.009,H22:0.009,D9:0.003,E4:0.000,S8:0.000,D23:0.000,H2:0.000,H3:0.000,E29:0.000,E30:0.000,K32:0.000	3:12	ETHCD	0.0138289	46	681300	4	933.159	-0.75	43.503	11236	Yes	NonT	D
High	Calumenin OS=Homo sapiens GN=CALU PE=1 SV=2	O43852	E31	[["chain", "Calumenin"], ["splice variant", "In isoform 15."]]	VHHEPQLSDKVHNDAQSFDYDHDAFLGAEEAK		E4		E4:0.842	1	H2:0.018,S8:0.018,D9:0.001,K10:0.001,D14:0.000,H12:0.000,S17:0.000,D19:0.000,Y20:0.000,D21:0.000,H22:0.000,D23:0.000,E29:0.000,E30:0.000,K32:0.000	3:12	HCD	0.0001823	65	681300	4	933.159	-0.75	43.492	11234	Yes	NonT	E
High	Calumenin OS=Homo sapiens GN=CALU PE=1 SV=2	O43852	H39	[["chain", "Calumenin"], ["splice variant", "In isoform 15."]]	VHHEPQLSDKVHNDAQSFDYDHDAFLGAEEAK		H12		H12:0.636	1	D14:0.158,D9:0.011,S17:0.011,D19:0.011,Y20:0.011,S8:0.003,D21:0.003,E4:0.000,H3:0.000,H22:0.000,H2:0.000,D23:0.000,E29:0.000,E30:0.000,K32:0.000	3:12	ETHCD	0.0122497	46	322800	4	933.16	-0.39	42.945	11260	No	PHPT1	H
High	Calumenin OS=Homo sapiens GN=CALU PE=1 SV=2	O43852	H30	[["chain", "Calumenin"], ["splice variant", "In isoform 15."]]	VHHEPQLSDKVHNDAQSFDYDHDAFLGAEEAK		H3		H3:0.302	1	S8:0.302,H2:0.070,D9:0.017,K10:0.004,H12:0.000,D14:0.000,S17:0.000,D19:0.000,Y20:0.000,D21:0.000,H22:0.000,D23:0.000,E29:0.000,E30:0.000,K32:0.000	2:12	HCD	12.3122	16	61170	4	933.16	-0.4	37.43	10107	No	NonT	H
High	Calumenin OS=Homo sapiens GN=CALU PE=1 SV=2	O43852	S44	[["chain", "Calumenin"], ["modified residue", "Phosphoserine"], ["splice variant", "In isoform 15."]]	VHHEPQLSDKVHNDAQSFDYDHDAFLGAEEAK		S17		S17:0.534	1	Y20:0.092,D21:0.092,H22:0.092,D23:0.092,D14:0.003,H12:0.001,E29:0.000,H2:0.000,H3:0.000,E4:0.000,S8:0.000,D9:0.000,K10:0.000,E30:0.000,K32:0.000	2:12	HCD	0.595273	29	461000	3	1243.88	-0.36	44.329	12860	Yes	PHPT1	S
High	Calumenin OS=Homo sapiens GN=CALU PE=1 SV=2	O43852	S35	[["chain", "Calumenin"], ["splice variant", "In isoform 15."]]	VHHEPQLSDKVHNDAQSFDYDHDAFLGAEEAK		S8		S8:0.904	1	D9:0.018,D14:0.018,S17:0.018,D19:0.018,H3:0.003,K10:0.003,H12:0.003,H2:0.000,Y20:0.000,D21:0.000,H22:0.000,D23:0.000,E29:0.000,E30:0.000,K32:0.000	2:12	HCD	0.0224437	44	2418000	3	1243.88	-0.45	38.242	10437	Yes	NonT	S
High	Calumenin OS=Homo sapiens GN=CALU PE=1 SV=2	O43852	S44	[["chain", "Calumenin"], ["modified residue", "Phosphoserine"], ["splice variant", "In isoform 15."]]	VHNDAQSFDYDHDAFLGAEEAKTFDQLTPEESKER		S7		S7:0.523	1	Y10:0.091,D11:0.091,H12:0.091,D13:0.091,D4:0.017,E19:0.003,H2:0.001,E20:0.001,K22:0.000,T23:0.000,D25:0.000,T28:0.000,E30:0.000,E31:0.000,S32:0.000,K33:0.000,E34:0.000,R35:0.000	2:12	HCD	0.492991	31	451100	4	1030.7	-0.44	50.609	16587	No	NonT	S
High	Calumenin OS=Homo sapiens GN=CALU PE=1 SV=2	O43852	D48	[["chain", "Calumenin"], ["splice variant", "In isoform 15."], ["sequence conflict", "In Ref. 4; ADG45013."]]	VHNDAQSFDYDHDAFLGAEEAK		D11		D11:0.953	1	Y10:0.016,H12:0.016,S7:0.000,D13:0.000,H2:0.000,D4:0.000,E19:0.000,E20:0.000,K22:0.000	2:14	ETHCD	0.00220194	51	105900	3	853.684	-1.24	44.703	10475	Yes	PHPT1	D
High	Calumenin OS=Homo sapiens GN=CALU PE=1 SV=2	O43852	D50	[["chain", "Calumenin"], ["splice variant", "In isoform 15."]]	VHNDAQSFDYDHDAFLGAEEAK		D13		D13:0.741	1	H12:0.108,Y10:0.017,D11:0.017,D4:0.003,D9:0.003,E19:0.003,E20:0.001,H2:0.000,K22:0.000	3:12	HCD	0.0415017	38	13660000	2	1280.02	-2.27	44.831	11837	Yes	NonT	D
High	Calumenin OS=Homo sapiens GN=CALU PE=1 SV=2	O43852	D41	[["chain", "Calumenin"], ["splice variant", "In isoform 15."]]	VHNDAQSFDYDHDAFLGAEEAK		D4		D4:0.493	1	H2:0.012,D9:0.002,Y10:0.000,D11:0.000,H12:0.000,D13:0.000,E19:0.000,E20:0.000,K22:0.000	1:13	HCD	4.35442	18	220600	3	853.682	-1.83	48.423	10025	Yes	NonT	D
High	Calumenin OS=Homo sapiens GN=CALU PE=1 SV=2	O43852	D46	[["chain", "Calumenin"], ["splice variant", "In isoform 15."]]	VHNDAQSFDYDHDAFLGAEEAK		D9		D9:0.463	1	D11:0.071,S7:0.002,H12:0.002,H2:0.000,D4:0.000,D13:0.000,E19:0.000,E20:0.000,K22:0.000	3:12	ETHCD	0.0171128	42	1043000	3	853.684	-1.26	45.755	12314	No	NonT	D
High	Calumenin OS=Homo sapiens GN=CALU PE=1 SV=2	O43852	E56	[["chain", "Calumenin"], ["splice variant", "In isoform 15."]]	VHNDAQSFDYDHDAFLGAEEAK		E19		E19:0.817	1	E20:0.081,S7:0.009,H12:0.009,Y10:0.001,D11:0.001,K22:0.001,D4:0.000,D9:0.000,H2:0.000	2:12	HCD	7.08989e-05	66	795800	2	1280.02	-1.65	44.378	12881	Yes	PHPT1	E
High	Calumenin OS=Homo sapiens GN=CALU PE=1 SV=2	O43852	H49	[["chain", "Calumenin"], ["splice variant", "In isoform 15."]]	VHNDAQSFDYDHDAFLGAEEAK		H12		H12:0.624	1	D11:0.123,D13:0.123,D9:0.006,H2:0.000,D4:0.000,S7:0.000,E19:0.000,E20:0.000,K22:0.000	2:12	ETHCD	0.578743	27	327700	2	1280.02	-1.41	43.549	12844	No	NonT	H
High	Calumenin OS=Homo sapiens GN=CALU PE=1 SV=2	O43852	H39	[["chain", "Calumenin"], ["splice variant", "In isoform 15."]]	VHNDAQSFDYDHDAFLGAEEAK		H2		H2:0.476	1	S7:0.048,D9:0.000,Y10:0.000,D11:0.000,H12:0.000,D13:0.000,E19:0.000,E20:0.000,K22:0.000	3:12	HCD	0.000321099	59	710300	3	853.684	-1	44.045	11787	Yes	PHPT1	H
High	Calumenin OS=Homo sapiens GN=CALU PE=1 SV=2	O43852	S44	[["chain", "Calumenin"], ["modified residue", "Phosphoserine"], ["splice variant", "In isoform 15."]]	VHNDAQSFDYDHDAFLGAEEAK		S7		S7:0.810	1	D4:0.093,D9:0.002,Y10:0.002,D11:0.000,H12:0.000,D13:0.000,E19:0.000,E20:0.000,K22:0.000	3:15	HCD	0.000300255	60	112000	3	853.683	-1.36	44.759	10787	Yes	NonT	S
High	Calumenin OS=Homo sapiens GN=CALU PE=1 SV=2	O43852	S44,H49	[["chain", "Calumenin"], ["modified residue", "Phosphoserine"], ["splice variant", "In isoform 15."]],[["chain", "Calumenin"], ["splice variant", "In isoform 15."]]	VHNDAQSFDYDHDAFLGAEEAK		S7;H12		S7:1.000,H12:0.966	2	D13:0.016,Y10:0.002,D9:0.000,H2:0.000,D4:0.000,E19:0.000,E20:0.000,K22:0.000	1:15	ETHCD	0.00193113	53	116200	3	880.338	-1.54	51.244	9584	No	NonT	SH
High	Calumenin OS=Homo sapiens GN=CALU PE=1 SV=2	O43852	S44,H39	[["chain", "Calumenin"], ["modified residue", "Phosphoserine"], ["splice variant", "In isoform 15."]],[["chain", "Calumenin"], ["splice variant", "In isoform 15."]]	VHNDAQSFDYDHDAFLGAEEAK		S7;H2		S7:0.942,H2:0.494	2	D9:0.057,Y10:0.012,D11:0.000,H12:0.000,D13:0.000,E19:0.000,E20:0.000,K22:0.000	1:15	HCD	0.00866584	46	116200	3	880.338	-1.54	51.235	9582	No	NonT	SH
High	Calumenin OS=Homo sapiens GN=CALU PE=1 SV=2	O43852	Y47	[["chain", "Calumenin"], ["modified residue", "Phosphotyrosine"], ["splice variant", "In isoform 15."]]	VHNDAQSFDYDHDAFLGAEEAK		Y10		Y10:0.757	1	D9:0.112,D11:0.017,D4:0.003,H12:0.000,H2:0.000,D13:0.000,E19:0.000,E20:0.000,K22:0.000	2:13	ETHCD	5.06396e-05	67	1249000	3	853.684	-1.31	44.989	10930	Yes	PHPT1	Y
High	S-adenosylhomocysteine hydrolase-like protein 1 OS=Homo sapiens GN=AHCYL1 PE=1 SV=2	O43865	S84	[["chain", "S-adenosylhomocysteine hydrolase-like protein 1"], ["region of interest", "PEST"], ["modified residue", "Phosphoserine"], ["mutagenesis site", "Slightly decreases interaction with ITPR1. No effect on phosphorylation. No effect on interaction with SLC4A4. Decreases interaction with FIP1L1."]]	SISQSSTDSYSSAASYTDSSDDEVSPR		S19		S19:0.290	1	D21:0.290,D18:0.052,D22:0.052,T17:0.010,E23:0.010,Y16:0.002,S11:0.001,S12:0.001,S15:0.001,S25:0.001,Y10:0.000,S1:0.000,S3:0.000,S5:0.000,S6:0.000,T7:0.000,D8:0.000,S9:0.000,R27:0.000	1:14	HCD	0.0445957	40	29770	3	970.386	-0.48	44.901	9076	No	PHPT1	S
Medium	Kinesin-like protein KIF1C OS=Homo sapiens GN=KIF1C PE=1 SV=3	O43896	S494	[["chain", "Kinesin-like protein KIF1C"], ["modified residue", "Phosphoserine"]]	EALLAEMGVAVREDGGTVGVFSPK		S22		S22:0.760	1	K24:0.119,D14:0.001,E1:0.000,E6:0.000,R12:0.000,E13:0.000	1:3	HCD	3.37357	13	36240	3	838.077	0.12	75.092	36198	No	NonT	S
Medium	Origin recognition complex subunit 5 OS=Homo sapiens GN=ORC5 PE=1 SV=1	O43913	T98,S86	[["chain", "Origin recognition complex subunit 5"]],[["chain", "Origin recognition complex subunit 5"]]	LLLEQILNKLNHLSSSEDGCSTEITCETFNDFVR		T28;S16		T28:0.481,S16:0.475	2	E27:0.138,D31:0.138,S14:0.136,S15:0.136,E17:0.136,C26:0.042,R34:0.042,D18:0.042,H12:0.041,E23:0.014,C20:0.014,K9:0.013,T22:0.005,S21:0.005,E4:0.002	3:12	HCD	21.6189	13	136500	3	1343.6	-1.86	67.079	25185	No	NonT	TS
High	Origin recognition complex subunit 4 OS=Homo sapiens GN=ORC4 PE=1 SV=2	O43929	S131	[["chain", "Origin recognition complex subunit 4"]]	VFGSFAENLSFLLEALK		S4		S4:0.499	1	S10:0.002,E14:0.000,K17:0.000	2:10	HCD	2.38538	11	111900	3	655.665	0.39	81.549	37232	No	NonT	S
Medium	Peroxisome biogenesis factor 1 OS=Homo sapiens GN=PEX1 PE=1 SV=1	O43933	T18	[["chain", "Peroxisome biogenesis factor 1"]]	LAGAGGGGAAVTVAFTNAR		T12		T12:0.999	1	R19:0.000	3:3	HCD	1.07517	16	14260	2	870.921	-2.47	22.19	6772	No	NonT	T
High	Peroxisome biogenesis factor 1 OS=Homo sapiens GN=PEX1 PE=1 SV=1	O43933	S1211	[["chain", "Peroxisome biogenesis factor 1"], ["modified residue", "Phosphoserine"]]	SQSGEDESMNQPGPIK		S3		S3:0.824	1	E5:0.088,D6:0.000,E7:0.000,S8:0.000,K16:0.000	2:9	HCD	0.0471368	33	62690	2	892.365	0.51	33.559	9412	No	PHPT1	S
High	Double-strand-break repair protein rad21 homolog OS=Homo sapiens GN=RAD21 PE=1 SV=2	O60216	E173	[["chain", "Double-strand-break repair protein rad21 homolog"], ["site", "Cleavage; by ESPL1"]]	EGSAFEDDDMLVSTTTSNLLLESEQSTSNLNEK		E1		E1:0.190	1	D7:0.190,D8:0.190,D9:0.190,E6:0.040,S13:0.009,T14:0.002,T15:0.001,T16:0.000,S17:0.000,E22:0.000,S23:0.000,E24:0.000,S26:0.000,T27:0.000,S28:0.000,E32:0.000,K33:0.000	3:12	HCD	0.0106788	46	77940	3	1228.87	0.19	80.029	36259	No	PHPT1	E
High	Double-strand-break repair protein rad21 homolog OS=Homo sapiens GN=RAD21 PE=1 SV=2	O60216	E178	[["chain", "Double-strand-break repair protein rad21 homolog"]]	EGSAFEDDDMLVSTTTSNLLLESEQSTSNLNEK		E6		E6:0.642	1	D7:0.128,E1:0.027,D8:0.027,D9:0.027,S13:0.006,T14:0.006,T15:0.006,T16:0.001,S17:0.000,E22:0.000,S23:0.000,E24:0.000,S26:0.000,T27:0.000,S28:0.000,E32:0.000,K33:0.000	1:13	HCD	0.00259215	52	142600	3	1228.87	-0.27	83.698	27642	Yes	PHPT1	E
High	Double-strand-break repair protein rad21 homolog OS=Homo sapiens GN=RAD21 PE=1 SV=2	O60216	S185	[["chain", "Double-strand-break repair protein rad21 homolog"]]	EGSAFEDDDMLVSTTTSNLLLESEQSTSNLNEK		S13		S13:0.307	1	T15:0.307,T16:0.045,E6:0.007,D7:0.007,D8:0.007,D9:0.007,S17:0.007,E1:0.000,S3:0.000,E22:0.000,S23:0.000,E24:0.000,S26:0.000,T27:0.000,S28:0.000,E32:0.000,K33:0.000	2:12	HCD	0.000937307	56	362000	3	1228.87	0.72	79.965	34682	No	PHPT1	S
High	Double-strand-break repair protein rad21 homolog OS=Homo sapiens GN=RAD21 PE=1 SV=2	O60216	S175	[["chain", "Double-strand-break repair protein rad21 homolog"], ["modified residue", "Phosphoserine"]]	EGSAFEDDDMLVSTTTSNLLLESEQSTSNLNEK		S3		S3:0.711	1	E6:0.103,D7:0.016,D8:0.016,D9:0.016,T14:0.016,T15:0.016,S13:0.003,T16:0.000,S17:0.000,E22:0.000,S23:0.000,E24:0.000,S26:0.000,T27:0.000,S28:0.000,E32:0.000,K33:0.000	1:12	HCD	2.5383e-06	82	0	3	1228.87	0.39	84.014	28358	Yes	NonT	S
Medium	Aldo-keto reductase family 1 member B10 OS=Homo sapiens GN=AKR1B10 PE=1 SV=2	O60218	S77	[["chain", "Aldo-keto reductase family 1 member B10"], ["strand", null]]	EDLFIVSK		S7		S7:0.912	1	E1:0.000,D2:0.000	1:5	HCD	0.00597777	34	1425000	2	515.746	-0.92	37.894	13570	No	PHPT1	S
High	Kalirin OS=Homo sapiens GN=KALRN PE=1 SV=2	O60229	Y80,D88,S83	[["chain", "Kalirin"], ["domain", "CRAL-TRIO"], ["splice variant", "In isoform 4 and isoform 6."], ["splice variant", "In isoform 5."], ["splice variant", "In isoform 3."]],[["chain", "Kalirin"], ["domain", "CRAL-TRIO"], ["splice variant", "In isoform 4 and isoform 6."], ["splice variant", "In isoform 5."], ["splice variant", "In isoform 3."]],[["chain", "Kalirin"], ["domain", "CRAL-TRIO"], ["spl…	KLVTYLASVPSEDVCK		Y5;D13;S8		Y5:0.976,D13:0.817,S8:0.470	3	C15:0.136,E12:0.100,K16:0.025,T4:0.006,K1:0.000	3:11	ETHCD	3.53674	16	52350	2	996.422	3.13	31.172	5801	No	PHPT1	YSD
High	Putative pre-mRNA-splicing factor ATP-dependent RNA helicase DHX16 OS=Homo sapiens GN=DHX16 PE=1 SV=2	O60231	D102	[["chain", "Pre-mRNA-splicing factor ATP-dependent RNA helicase DHX16"]]	LLEDSEESSEETVSR		D4		D4:0.979	1	S5:0.009,E6:0.001,E7:0.001,S8:0.000,S9:0.000,E10:0.000,E11:0.000,T12:0.000,S14:0.000,R15:0.000	3:14	HCD	5.76295e-05	63	18490	2	895.37	-1.2	36.167	6987	No	PHPT1	D
High	Putative pre-mRNA-splicing factor ATP-dependent RNA helicase DHX16 OS=Homo sapiens GN=DHX16 PE=1 SV=2	O60231	E101	[["chain", "Pre-mRNA-splicing factor ATP-dependent RNA helicase DHX16"]]	LLEDSEESSEETVSR		E3		E3:0.848	1	S5:0.072,E6:0.007,E7:0.001,S8:0.000,S9:0.000,E10:0.000,E11:0.000,T12:0.000,S14:0.000,R15:0.000	2:13	HCD	5.48128e-06	73	0	2	895.372	-0.1	36.884	8930	No	NonT	E
High	Putative pre-mRNA-splicing factor ATP-dependent RNA helicase DHX16 OS=Homo sapiens GN=DHX16 PE=1 SV=2	O60231	S103	[["chain", "Pre-mRNA-splicing factor ATP-dependent RNA helicase DHX16"], ["modified residue", "Phosphoserine"]]	LLEDSEESSEETVSR		S5		S5:0.913	1	D4:0.006,E7:0.006,S8:0.001,E3:0.000,S9:0.000,E10:0.000,E11:0.000,T12:0.000,S14:0.000,R15:0.000	1:14	HCD	7.72653e-05	62	204700	2	895.371	-0.85	39.188	6785	No	NonT	S
High	Putative pre-mRNA-splicing factor ATP-dependent RNA helicase DHX16 OS=Homo sapiens GN=DHX16 PE=1 SV=2	O60231	S106	[["chain", "Pre-mRNA-splicing factor ATP-dependent RNA helicase DHX16"], ["modified residue", "Phosphoserine"]]	LLEDSEESSEETVSR		S8		S8:0.859	1	S9:0.067,E10:0.006,S5:0.001,E6:0.001,E11:0.000,E3:0.000,D4:0.000,T12:0.000,S14:0.000,R15:0.000	1:15	HCD	0.000530066	53	75720	2	895.372	-0.41	38.208	6784	Yes	PHPT1	S
High	Putative pre-mRNA-splicing factor ATP-dependent RNA helicase DHX16 OS=Homo sapiens GN=DHX16 PE=1 SV=2	O60231	S160	[["chain", "Pre-mRNA-splicing factor ATP-dependent RNA helicase DHX16"], ["modified residue", "Phosphoserine"]]	QQTEKPESEDEWERTER		S8		S8:0.999	1	T3:0.000,E4:0.000,K5:0.000,E9:0.000,D10:0.000,E11:0.000,E13:0.000,R14:0.000,T15:0.000,E16:0.000,R17:0.000	2:13	ETHCD	0.00137893	51	179300	3	752.988	1.38	24.14	3453	Yes	NonT	S
High	Sjoegren syndrome/scleroderma autoantigen 1 OS=Homo sapiens GN=SSSCA1 PE=1 SV=1	O60232	D9	[["chain", "Sjoegren syndrome/scleroderma autoantigen 1"]]	ALNGAEVDDFSWEPPTEAETK		D8		D8:0.798	1	D9:0.100,S11:0.002,E13:0.000,T16:0.000,E17:0.000,E19:0.000,T20:0.000,K21:0.000	1:10	HCD	12.3192	12	712500	3	796.006	-1.28	74.412	26423	No	NonT	D
High	Sjoegren syndrome/scleroderma autoantigen 1 OS=Homo sapiens GN=SSSCA1 PE=1 SV=1	O60232	D10	[["chain", "Sjoegren syndrome/scleroderma autoantigen 1"]]	ALNGAEVDDFSWEPPTEAETK		D9		D9:0.673	1	D8:0.108,S11:0.108,E13:0.003,T16:0.000,E17:0.000,E19:0.000,T20:0.000,K21:0.000	2:10	HCD	15.7029	11	259200	3	796.005	-1.61	71.04	30214	No	NonT	D
High	Sjoegren syndrome/scleroderma autoantigen 1 OS=Homo sapiens GN=SSSCA1 PE=1 SV=1	O60232	E7	[["chain", "Sjoegren syndrome/scleroderma autoantigen 1"]]	ALNGAEVDDFSWEPPTEAETK		E6		E6:0.878	1	D9:0.014,S11:0.000,E13:0.000,T16:0.000,E17:0.000,E19:0.000,T20:0.000,K21:0.000	2:10	HCD	2.67864	19	339500	3	796.007	-1.02	71.195	29683	Yes	PHPT1	E
Medium	Sjoegren syndrome/scleroderma autoantigen 1 OS=Homo sapiens GN=SSSCA1 PE=1 SV=1	O60232	S165,E175	[["chain", "Sjoegren syndrome/scleroderma autoantigen 1"]],[["chain", "Sjoegren syndrome/scleroderma autoantigen 1"], ["compositionally biased region", "Ser/Thr-rich"]]	LTWASAELGSSTSLETSIQLCGLIRACAEALR		S5;E15		S5:0.910,E15:0.391	2	S17:0.098,T2:0.062,S13:0.030,S10:0.027,S11:0.027,T12:0.027,E7:0.025,R25:0.008,R32:0.002,C21:0.001,E29:0.001,C27:0.000	3:10	HCD	5.19807	15	0	3	1189.89	0.09	95.457	49386	No	PHPT1	SE
High	Protein phosphatase 1 regulatory subunit 12B OS=Homo sapiens GN=PPP1R12B PE=1 SV=2	O60237	H691	[["chain", "Protein phosphatase 1 regulatory subunit 12B"], ["splice variant", "In isoform 3 and isoform 4."], ["splice variant", "In isoform 2."], ["splice variant", "In isoform 5."]]	EKPTDTEGLEGSPEKHEPSAVPATEAGEGQQPWGR		H16		H16:0.672	1	E14:0.045,K15:0.045,S19:0.045,S12:0.012,E10:0.004,T24:0.004,E25:0.004,E7:0.001,D5:0.000,T6:0.000,T4:0.000,E28:0.000,E1:0.000,K2:0.000,R35:0.000	2:10	HCD	2.965	20	0	4	946.181	0.22	38.723	10623	No	PHPT1	H
High	BCL2/adenovirus E1B 19 kDa protein-interacting protein 3-like OS=Homo sapiens GN=BNIP3L PE=1 SV=1	O60238	K73,H67	[["chain", "BCL2/adenovirus E1B 19 kDa protein-interacting protein 3-like"]],[["chain", "BCL2/adenovirus E1B 19 kDa protein-interacting protein 3-like"]]	NGGLEHVPSSSSIHNGDMEK	20	K20;H14	TRUE	K20:0.681,H14:0.534	2	E19:0.232,S12:0.136,S9:0.066,S10:0.066,S11:0.049,H6:0.003,E5:0.002	3:10	HCD	5.44811	16	99630	2	1127.95	0.63	33.686	8942	No	NonT	KH
High	BCL2/adenovirus E1B 19 kDa protein-interacting protein 3-like OS=Homo sapiens GN=BNIP3L PE=1 SV=1	O60238	E121	[["chain", "BCL2/adenovirus E1B 19 kDa protein-interacting protein 3-like"]]	DHSSQSEEEVVEGEKEVEALKK		E7		E7:0.841	1	E8:0.018,E9:0.018,D1:0.000,H2:0.000,S3:0.000,S4:0.000,E12:0.000,E14:0.000,K15:0.000,E16:0.000,E18:0.000,K21:0.000,K22:0.000	1:13	ETHCD	0.00052908	55	183100	4	642.294	-0.29	41.349	8173	Yes	PHPT1	E
High	BCL2/adenovirus E1B 19 kDa protein-interacting protein 3-like OS=Homo sapiens GN=BNIP3L PE=1 SV=1	O60238	E121,S118	[["chain", "BCL2/adenovirus E1B 19 kDa protein-interacting protein 3-like"]],[["chain", "BCL2/adenovirus E1B 19 kDa protein-interacting protein 3-like"], ["modified residue", "Phosphoserine"]]	DHSSQSEEEVVEGEKEVEALKK		E7;S4		E7:0.772,S4:0.428	2	E8:0.121,D1:0.083,H2:0.083,S3:0.083,E9:0.003,E12:0.000,E14:0.000,K15:0.000,E16:0.000,E18:0.000,K21:0.000,K22:0.000	2:14	HCD	0.0420189	38	0	4	662.286	0.04	43.323	9956	No	PHPT1	SE
High	BCL2/adenovirus E1B 19 kDa protein-interacting protein 3-like OS=Homo sapiens GN=BNIP3L PE=1 SV=1	O60238	H116	[["chain", "BCL2/adenovirus E1B 19 kDa protein-interacting protein 3-like"]]	DHSSQSEEEVVEGEKEVEALKK		H2		H2:0.237	1	S4:0.237,S6:0.237,D1:0.026,E7:0.026,E8:0.000,E9:0.000,E12:0.000,E14:0.000,K15:0.000,E16:0.000,E18:0.000,K21:0.000,K22:0.000	1:13	HCD	0.000898621	53	67490	4	642.293	-0.46	43.197	8374	No	NonT	H
High	BCL2/adenovirus E1B 19 kDa protein-interacting protein 3-like OS=Homo sapiens GN=BNIP3L PE=1 SV=1	O60238	S117	[["chain", "BCL2/adenovirus E1B 19 kDa protein-interacting protein 3-like"], ["modified residue", "Phosphoserine"]]	DHSSQSEEEVVEGEKEVEALKK		S3		S3:0.576	1	H2:0.084,S4:0.084,S6:0.084,E7:0.084,E8:0.002,E9:0.000,E12:0.000,E14:0.000,K15:0.000,E16:0.000,E18:0.000,K21:0.000,K22:0.000	1:12	HCD	0.106896	32	0	4	642.293	-0.44	43.104	8733	No	NonT	S
High	BCL2/adenovirus E1B 19 kDa protein-interacting protein 3-like OS=Homo sapiens GN=BNIP3L PE=1 SV=1	O60238	S118	[["chain", "BCL2/adenovirus E1B 19 kDa protein-interacting protein 3-like"], ["modified residue", "Phosphoserine"]]	DHSSQSEEEVVEGEKEVEALKK		S4		S4:0.895	1	D1:0.009,S3:0.009,H2:0.001,E7:0.001,E8:0.000,E9:0.000,E12:0.000,E14:0.000,K15:0.000,E16:0.000,E18:0.000,K21:0.000,K22:0.000	2:12	HCD	0.000263984	58	65810	4	642.295	0.06	40.693	11495	Yes	NonT	S
High	BCL2/adenovirus E1B 19 kDa protein-interacting protein 3-like OS=Homo sapiens GN=BNIP3L PE=1 SV=1	O60238	S120	[["chain", "BCL2/adenovirus E1B 19 kDa protein-interacting protein 3-like"], ["modified residue", "Phosphoserine"]]	DHSSQSEEEVVEGEKEVEALKK		S6		S6:0.999	1	S4:0.000,D1:0.000,H2:0.000,S3:0.000,E8:0.000,E9:0.000,E12:0.000,E14:0.000,K15:0.000,E16:0.000,E18:0.000,K21:0.000,K22:0.000	3:12	ETHCD	0.000162771	60	67490	4	642.293	-0.46	40.389	9955	Yes	NonT	S
High	BCL2/adenovirus E1B 19 kDa protein-interacting protein 3-like OS=Homo sapiens GN=BNIP3L PE=1 SV=1	O60238	S64	[["chain", "BCL2/adenovirus E1B 19 kDa protein-interacting protein 3-like"]]	NGGLEHVPSSSSIHNGDMEK		S11		S11:0.864	1	S10:0.003,H14:0.003,S9:0.001,E5:0.000,H6:0.000,D17:0.000,E19:0.000,K20:0.000	1:7	ETHCD	0.0315449	37	18060	3	725.643	-0.44	30.796	6833	No	NonT	S
High	BCL2/adenovirus E1B 19 kDa protein-interacting protein 3-like OS=Homo sapiens GN=BNIP3L PE=1 SV=1	O60238	S65	[["chain", "BCL2/adenovirus E1B 19 kDa protein-interacting protein 3-like"]]	NGGLEHVPSSSSIHNGDMEK		S12		S12:0.779	1	S9:0.025,S10:0.025,H14:0.025,H6:0.005,D17:0.005,E5:0.001,E19:0.000,K20:0.000	3:8	HCD	0.0948453	32	12160	3	725.644	-0.16	29.45	5346	No	PHPT1	S
High	BCL2/adenovirus E1B 19 kDa protein-interacting protein 3-like OS=Homo sapiens GN=BNIP3L PE=1 SV=1	O60238	S65,S62	[["chain", "BCL2/adenovirus E1B 19 kDa protein-interacting protein 3-like"]],[["chain", "BCL2/adenovirus E1B 19 kDa protein-interacting protein 3-like"], ["modified residue", "Phosphoserine"]]	NGGLEHVPSSSSIHNGDMEK		S12;S9		S12:0.818,S9:0.815	2	S11:0.180,E5:0.002,H6:0.002,H14:0.001,D17:0.001,E19:0.000,K20:0.000	1:10	HCD	0.216551	30	608400	3	752.299	-0.17	34.242	7125	No	PHPT1	S
High	BCL2/adenovirus E1B 19 kDa protein-interacting protein 3-like OS=Homo sapiens GN=BNIP3L PE=1 SV=1	O60238	S62	[["chain", "BCL2/adenovirus E1B 19 kDa protein-interacting protein 3-like"], ["modified residue", "Phosphoserine"]]	NGGLEHVPSSSSIHNGDMEK		S9		S9:0.902	1	S11:0.008,S12:0.008,E5:0.000,H6:0.000,H14:0.000,D17:0.000,E19:0.000,K20:0.000	2:8	HCD	0.00161204	50	0	3	725.644	0.01	30.567	8089	Yes	PHPT1	S
High	BCL2/adenovirus E1B 19 kDa protein-interacting protein 3-like OS=Homo sapiens GN=BNIP3L PE=1 SV=1	O60238	S62,S63	[["chain", "BCL2/adenovirus E1B 19 kDa protein-interacting protein 3-like"], ["modified residue", "Phosphoserine"]],[["chain", "BCL2/adenovirus E1B 19 kDa protein-interacting protein 3-like"]]	NGGLEHVPSSSSIHNGDMEK		S9;S10		S9:0.984,S10:0.338	2	S12:0.338,E5:0.002,H6:0.000,H14:0.000,D17:0.000,E19:0.000,K20:0.000	3:10	HCD	0.0742584	35	77840	3	752.3	0.1	32.91	8438	Yes	PHPT1	S
High	BCL2/adenovirus E1B 19 kDa protein-interacting protein 3-like OS=Homo sapiens GN=BNIP3L PE=1 SV=1	O60238	S62,S64	[["chain", "BCL2/adenovirus E1B 19 kDa protein-interacting protein 3-like"], ["modified residue", "Phosphoserine"]],[["chain", "BCL2/adenovirus E1B 19 kDa protein-interacting protein 3-like"]]	NGGLEHVPSSSSIHNGDMEK		S9;S11		S9:0.885,S11:0.491	2	S10:0.120,D17:0.010,H14:0.003,E5:0.000,H6:0.000,E19:0.000,K20:0.000	1:10	HCD	0.210146	30	721600	3	752.298	-0.5	34.818	7218	No	NonT	S
High	BCL2/adenovirus E1B 19 kDa protein-interacting protein 3-like OS=Homo sapiens GN=BNIP3L PE=1 SV=1	O60238	S62,S65	[["chain", "BCL2/adenovirus E1B 19 kDa protein-interacting protein 3-like"], ["modified residue", "Phosphoserine"]],[["chain", "BCL2/adenovirus E1B 19 kDa protein-interacting protein 3-like"]]	NGGLEHVPSSSSIHNGDMEK		S9;S12		S9:0.998,S12:0.901	2	S10:0.002,E5:0.000,H6:0.000,H14:0.000,D17:0.000,E19:0.000,K20:0.000	2:10	ETHCD	0.000255889	59	116700	3	752.3	0.12	33.418	8201	Yes	PHPT1	S
Medium	Phosphoribosyl pyrophosphate synthase-associated protein 2 OS=Homo sapiens GN=PRPSAP2 PE=1 SV=1	O60256	D220	[["chain", "Phosphoribosyl pyrophosphate synthase-associated protein 2"]]	LGIAVIHGEAQDAESDLVDGRHSPPMVR		D16		D16:0.595	1	E14:0.128,S15:0.128,D19:0.007,R28:0.007,E9:0.002,R21:0.002,H7:0.001,H22:0.001,S23:0.001	1:7	HCD	3.55137	15	0	3	1017.16	0.29	50.254	18002	No	PHPT1	D
High	Phosphoribosyl pyrophosphate synthase-associated protein 2 OS=Homo sapiens GN=PRPSAP2 PE=1 SV=1	O60256	D223	[["chain", "Phosphoribosyl pyrophosphate synthase-associated protein 2"]]	LGIAVIHGEAQDAESDLVDGRHSPPMVR		D19		D19:0.888	1	H22:0.010,S23:0.010,D16:0.000,H7:0.000,E9:0.000,D12:0.000,E14:0.000,S15:0.000,R28:0.000	3:8	HCD	0.000115776	60	596000	4	763.119	-0.05	49.319	19658	Yes	NonT	D
High	Phosphoribosyl pyrophosphate synthase-associated protein 2 OS=Homo sapiens GN=PRPSAP2 PE=1 SV=1	O60256	S227	[["chain", "Phosphoribosyl pyrophosphate synthase-associated protein 2"], ["modified residue", "Phosphoserine"]]	LGIAVIHGEAQDAESDLVDGRHSPPMVR		S23		S23:0.668	1	R28:0.148,R21:0.034,D19:0.002,D16:0.000,H7:0.000,E9:0.000,D12:0.000,E14:0.000,S15:0.000	3:8	ETHCD	0.000696015	52	596000	4	763.119	-0.05	49.33	19660	Yes	NonT	S
High	SWI/SNF-related matrix-associated actin-dependent regulator of chromatin subfamily A member 5 OS=Homo sapiens GN=SMARCA5 PE=1 SV=1	O60264	K71	[["chain", "SWI/SNF-related matrix-associated actin-dependent regulator of chromatin subfamily A member 5"]]	GGPEGVAAQAVASAASAGPADAEMEEIFDDASPGKQK	37	K37	TRUE	K37:0.970	1	K35:0.015,E4:0.000,S13:0.000,S16:0.000,D21:0.000,E23:0.000,E25:0.000,E26:0.000,D29:0.000,D30:0.000	2:10	HCD	4.53445e-06	80	1049000	4	903.156	-0.33	67.189	27556	Yes	NonT	K
High	SWI/SNF-related matrix-associated actin-dependent regulator of chromatin subfamily A member 5 OS=Homo sapiens GN=SMARCA5 PE=1 SV=1	O60264	K69	[["chain", "SWI/SNF-related matrix-associated actin-dependent regulator of chromatin subfamily A member 5"]]	GGPEGVAAQAVASAASAGPADAEMEEIFDDASPGK	35	K35	TRUE	K35:0.899	1	D30:0.001,E4:0.000,S13:0.000,S16:0.000,D21:0.000,E23:0.000,E25:0.000,E26:0.000,D29:0.000	1:12	HCD	6.56828e-10	118	1216000	3	1118.49	-0.65	78.174	24679	Yes	NonT	K
Medium	SWI/SNF-related matrix-associated actin-dependent regulator of chromatin subfamily A member 5 OS=Homo sapiens GN=SMARCA5 PE=1 SV=1	O60264	K69	[["chain", "SWI/SNF-related matrix-associated actin-dependent regulator of chromatin subfamily A member 5"]]	GGPEGVAAQAVASAASAGPADAEMEEIFDDASPGKQK	37	K35	FALSE	K35:0.619	1	K37:0.153,D30:0.040,S13:0.011,D29:0.011,S16:0.003,D21:0.003,E25:0.003,E26:0.003,E23:0.001,E4:0.000	1:11	HCD	11.1293	15	261600	3	1203.87	0.24	69.956	21998	No	NonT	K
High	SWI/SNF-related matrix-associated actin-dependent regulator of chromatin subfamily A member 5 OS=Homo sapiens GN=SMARCA5 PE=1 SV=1	O60264	E57	[["chain", "SWI/SNF-related matrix-associated actin-dependent regulator of chromatin subfamily A member 5"]]	GGPEGVAAQAVASAASAGPADAEMEEIFDDASPGKQK		E23		E23:0.364	1	E26:0.060,D30:0.060,S32:0.060,K35:0.060,D21:0.010,D29:0.010,K37:0.010,S16:0.000,E4:0.000,S13:0.000	3:11	HCD	0.105239	36	165700	3	1203.87	-0.27	68.065	27354	No	NonT	E
High	SWI/SNF-related matrix-associated actin-dependent regulator of chromatin subfamily A member 5 OS=Homo sapiens GN=SMARCA5 PE=1 SV=1	O60264	S66	[["chain", "SWI/SNF-related matrix-associated actin-dependent regulator of chromatin subfamily A member 5"], ["modified residue", "Phosphoserine"]]	GGPEGVAAQAVASAASAGPADAEMEEIFDDASPGKQK		S32		S32:0.333	1	K37:0.333,D30:0.001,D29:0.000,E4:0.000,S13:0.000,S16:0.000,D21:0.000,E23:0.000,E25:0.000,E26:0.000	3:11	HCD	2.3458e-05	72	98930	4	903.156	-0.13	68.137	27412	Yes	NonT	S
High	SWI/SNF-related matrix-associated actin-dependent regulator of chromatin subfamily A member 5 OS=Homo sapiens GN=SMARCA5 PE=1 SV=1	O60264	S66	[["chain", "SWI/SNF-related matrix-associated actin-dependent regulator of chromatin subfamily A member 5"], ["modified residue", "Phosphoserine"]]	GGPEGVAAQAVASAASAGPADAEMEEIFDDASPGK		S32		S32:0.495	1	D30:0.008,D29:0.001,E4:0.000,S13:0.000,S16:0.000,D21:0.000,E23:0.000,E25:0.000,E26:0.000	2:12	HCD	9.18886e-11	126	697800	3	1118.49	0	74.889	31115	Yes	PHPT1	S
Medium	Adenylate cyclase type 3 OS=Homo sapiens GN=ADCY3 PE=1 SV=3	O60266	K428,T419	[["chain", "Adenylate cyclase type 3"], ["topological domain", "Cytoplasmic"]],[["chain", "Adenylate cyclase type 3"], ["topological domain", "Cytoplasmic"]]	VGVHTGTVLGGVLGQK	16	K16;T7	TRUE	K16:0.985,T7:0.808	2	H4:0.015	3:3	HCD	4.2906	10	32760	4	421.207	-0.18	30.529	11816	No	PHPT1	TK
High	Adenylate cyclase type 3 OS=Homo sapiens GN=ADCY3 PE=1 SV=3	O60266	S580	[["chain", "Adenylate cyclase type 3"], ["topological domain", "Cytoplasmic"], ["modified residue", "Phosphoserine"]]	VVDASEDEHELNQLLNEALLER		S5		S5:0.615	1	D7:0.092,H9:0.092,E10:0.092,E8:0.015,D3:0.003,E17:0.000,E21:0.000,R22:0.000	2:12	HCD	0.212145	28	160800	3	872.745	0.14	76.475	33566	No	NonT	S
Medium	Adenylate cyclase type 3 OS=Homo sapiens GN=ADCY3 PE=1 SV=3	O60266	Y432	[["chain", "Adenylate cyclase type 3"], ["topological domain", "Cytoplasmic"]]	WQYDVWSTDVTVANK		Y3		Y3:0.892	1	S7:0.000,T8:0.000,D9:0.000,T11:0.000,K15:0.000	1:12	HCD	6.28429	11	237000	2	946.415	-0.79	55.414	14455	No	PHPT1	Y
High	C-Jun-amino-terminal kinase-interacting protein 4 OS=Homo sapiens GN=SPAG9 PE=1 SV=4	O60271	K115	[["chain", "C-Jun-amino-terminal kinase-interacting protein 4"], ["coiled-coil region", null], ["splice variant", "In isoform 6."]]	FIEFEDSQEQEKK	13	K13	TRUE	K13:0.892	1	E11:0.011,E9:0.002,E5:0.000,S7:0.000,E3:0.000,D6:0.000	2:12	HCD	5.01335	13	157800	2	868.875	0.55	36.503	9713	No	NonT	K
Medium	C-Jun-amino-terminal kinase-interacting protein 4 OS=Homo sapiens GN=SPAG9 PE=1 SV=4	O60271	K338,E336	[["chain", "C-Jun-amino-terminal kinase-interacting protein 4"]],[["chain", "C-Jun-amino-terminal kinase-interacting protein 4"]]	NVSTGSAENEEKSEVQAIIESTPELDMDKDLSGYK	35	K12;E10	FALSE	K12:0.682,E10:0.225	2	T4:0.222,S6:0.222,S13:0.206,E11:0.119,E8:0.079,E14:0.021,E20:0.000,S21:0.000,T22:0.000,E24:0.000,D26:0.000,D28:0.000,K29:0.000,D30:0.000,S32:0.000,Y34:0.000,K35:0.000	3:13	ETHCD	2.1444	25	381900	3	1325.24	0.02	72.104	28306	No	PHPT1	KE
High	C-Jun-amino-terminal kinase-interacting protein 4 OS=Homo sapiens GN=SPAG9 PE=1 SV=4	O60271	K736,S730	[["chain", "C-Jun-amino-terminal kinase-interacting protein 4"], ["coiled-coil region", null]],[["chain", "C-Jun-amino-terminal kinase-interacting protein 4"], ["coiled-coil region", null], ["modified residue", "Phosphoserine"]]	SASQSSLDKLDQELK	15	K9;S3	FALSE	K9:0.875,S3:0.806	2	D8:0.100,S1:0.092,S6:0.023,D11:0.002,E13:0.000,K15:0.000	1:10	HCD	0.045688	34	571000	2	904.888	-0.95	50.483	13370	No	PHPT1	SK
High	C-Jun-amino-terminal kinase-interacting protein 4 OS=Homo sapiens GN=SPAG9 PE=1 SV=4	O60271	S730,K736	[["chain", "C-Jun-amino-terminal kinase-interacting protein 4"], ["coiled-coil region", null], ["modified residue", "Phosphoserine"]],[["chain", "C-Jun-amino-terminal kinase-interacting protein 4"], ["coiled-coil region", null]]	SASQSSLDKLDQELK	15	S3;K9	FALSE	S3:0.901,K9:0.822	2	S6:0.081,D8:0.080,S5:0.018,D11:0.009,E13:0.000,K15:0.000	1:10	HCD	0.00424426	44	1454000	2	904.888	-0.98	50.808	13551	Yes	NonT	SK
High	C-Jun-amino-terminal kinase-interacting protein 4 OS=Homo sapiens GN=SPAG9 PE=1 SV=4	O60271	T217	[["chain", "C-Jun-amino-terminal kinase-interacting protein 4"], ["modified residue", "Phosphothreonine"]]	ERPISLGIFPLPAGDGLLTPDAQK		T19		T19:0.857	1	D15:0.019,K24:0.003,E1:0.000,R2:0.000,S5:0.000	1:6	HCD	0.192122	21	188000	3	862.448	-1.01	74.974	33739	No	PHPT1	T
High	C-Jun-amino-terminal kinase-interacting protein 4 OS=Homo sapiens GN=SPAG9 PE=1 SV=4	O60271	D811	[["chain", "C-Jun-amino-terminal kinase-interacting protein 4"]]	ETDYPAGEDLSESGQVDK		D9		D9:0.794	1	E12:0.087,E8:0.010,S13:0.010,D17:0.010,K18:0.001,E1:0.000,T2:0.000,D3:0.000,Y4:0.000	1:14	HCD	0.041763	36	62910	2	1010.41	-0.2	42.346	7575	No	NonT	D
High	C-Jun-amino-terminal kinase-interacting protein 4 OS=Homo sapiens GN=SPAG9 PE=1 SV=4	O60271	S813	[["chain", "C-Jun-amino-terminal kinase-interacting protein 4"]]	ETDYPAGEDLSESGQVDK		S11		S11:0.856	1	S13:0.072,D9:0.000,E1:0.000,T2:0.000,D3:0.000,Y4:0.000,E8:0.000,D17:0.000,K18:0.000	1:14	HCD	0.00117386	51	0	2	1010.4	-0.8	42.17	8102	No	PHPT1	S
High	C-Jun-amino-terminal kinase-interacting protein 4 OS=Homo sapiens GN=SPAG9 PE=1 SV=4	O60271	E111	[["chain", "C-Jun-amino-terminal kinase-interacting protein 4"], ["coiled-coil region", null], ["splice variant", "In isoform 6."]]	FIEFEDSQEQEKK		E9		E9:0.770	1	S7:0.072,E11:0.072,E5:0.007,K12:0.007,K13:0.000,E3:0.000	2:12	HCD	0.0200239	37	225800	3	579.586	0.15	37.261	9653	Yes	PHPT1	E
High	C-Jun-amino-terminal kinase-interacting protein 4 OS=Homo sapiens GN=SPAG9 PE=1 SV=4	O60271	S109	[["chain", "C-Jun-amino-terminal kinase-interacting protein 4"], ["coiled-coil region", null], ["modified residue", "Phosphoserine"], ["splice variant", "In isoform 6."]]	FIEFEDSQEQEKK		S7		S7:0.878	1	E5:0.012,D6:0.012,E3:0.002,E11:0.002,K12:0.000,K13:0.000	3:12	HCD	0.170318	27	45670	3	579.586	0.26	36.821	8494	Yes	PHPT1	S
High	C-Jun-amino-terminal kinase-interacting protein 4 OS=Homo sapiens GN=SPAG9 PE=1 SV=4	O60271	H180	[["chain", "C-Jun-amino-terminal kinase-interacting protein 4"], ["splice variant", "In isoform 6."]]	LHQLSGSDQLESTAHSR		H2		H2:0.500	1	S7:0.000,D8:0.000,E11:0.000,S12:0.000,T13:0.000,H15:0.000,S16:0.000,R17:0.000	1:7	HCD	0.000372087	54	69620	3	649.296	-0.66	29.259	6154	No	NonT	H
High	C-Jun-amino-terminal kinase-interacting protein 4 OS=Homo sapiens GN=SPAG9 PE=1 SV=4	O60271	H180,S183	[["chain", "C-Jun-amino-terminal kinase-interacting protein 4"], ["splice variant", "In isoform 6."]],[["chain", "C-Jun-amino-terminal kinase-interacting protein 4"], ["modified residue", "Phosphoserine"], ["splice variant", "In isoform 6."]]	LHQLSGSDQLESTAHSR		H2;S5		H2:0.512,S5:0.512	2	D8:0.488,E11:0.000,S12:0.000,T13:0.000,H15:0.000,S16:0.000,R17:0.000	1:10	HCD	0.715292	23	142200	3	675.952	-0.35	31.323	6117	Yes	NonT	SH
High	C-Jun-amino-terminal kinase-interacting protein 4 OS=Homo sapiens GN=SPAG9 PE=1 SV=4	O60271	S183,S185	[["chain", "C-Jun-amino-terminal kinase-interacting protein 4"], ["modified residue", "Phosphoserine"], ["splice variant", "In isoform 6."]],[["chain", "C-Jun-amino-terminal kinase-interacting protein 4"], ["modified residue", "Phosphoserine"], ["splice variant", "In isoform 6."]]	LHQLSGSDQLESTAHSR		S5;S7		S5:1.000,S7:0.987	2	H2:0.000,E11:0.000,S12:0.000,T13:0.000,H15:0.000,S16:0.000,R17:0.000	1:10	ETHCD	0.0109014	41	142200	3	675.952	-0.35	31.33	6119	No	NonT	S
High	C-Jun-amino-terminal kinase-interacting protein 4 OS=Homo sapiens GN=SPAG9 PE=1 SV=4	O60271	E2	[["chain", "C-Jun-amino-terminal kinase-interacting protein 4"], ["splice variant", "In isoform 6."]]	MELEDGVVYQEEPGGSGAVMSER		E2		E2:0.868	1	D5:0.014,Y9:0.014,E11:0.000,E12:0.000,S16:0.000,S21:0.000,E22:0.000,R23:0.000	2:9	HCD	0.0773124	36	0	3	850.354	-1.36	65.075	28207	Yes	PHPT1	E
High	C-Jun-amino-terminal kinase-interacting protein 4 OS=Homo sapiens GN=SPAG9 PE=1 SV=4	O60271	Y9	[["chain", "C-Jun-amino-terminal kinase-interacting protein 4"], ["domain", "RH1"], ["splice variant", "In isoform 6."]]	MELEDGVVYQEEPGGSGAVMSER		Y9		Y9:0.777	1	D5:0.104,E2:0.015,E11:0.000,E12:0.000,S16:0.000,S21:0.000,E22:0.000,R23:0.000	1:9	HCD	1.47979	23	581800	3	850.355	-0.88	67.916	22734	No	NonT	Y
Medium	C-Jun-amino-terminal kinase-interacting protein 4 OS=Homo sapiens GN=SPAG9 PE=1 SV=4	O60271	E336	[["chain", "C-Jun-amino-terminal kinase-interacting protein 4"]]	NVSTGSAENEEKSEVQAIIESTPELDMDKDLSGYK		E10		E10:0.392	1	K12:0.123,S13:0.123,E14:0.123,S6:0.041,E8:0.041,S3:0.014,T4:0.014,E20:0.002,S21:0.002,T22:0.001,E24:0.000,K29:0.000,D30:0.000,S32:0.000,D26:0.000,D28:0.000,Y34:0.000,K35:0.000	3:11	HCD	12.2155	16	943100	3	1298.58	-1.91	65.287	24914	Yes	PHPT1	E
High	C-Jun-amino-terminal kinase-interacting protein 4 OS=Homo sapiens GN=SPAG9 PE=1 SV=4	O60271	E336,S329	[["chain", "C-Jun-amino-terminal kinase-interacting protein 4"]],[["chain", "C-Jun-amino-terminal kinase-interacting protein 4"], ["modified residue", "Phosphoserine"]]	NVSTGSAENEEKSEVQAIIESTPELDMDKDLSGYK		E10;S3		E10:0.878,S3:0.453	2	S6:0.081,E11:0.029,K12:0.029,S13:0.029,E14:0.029,E8:0.020,E20:0.000,S21:0.000,T22:0.000,E24:0.000,D26:0.000,D28:0.000,K29:0.000,D30:0.000,S32:0.000,Y34:0.000,K35:0.000	3:13	HCD	7.84886	19	90000	4	994.185	-0.03	72.047	28275	No	PHPT1	SE
High	C-Jun-amino-terminal kinase-interacting protein 4 OS=Homo sapiens GN=SPAG9 PE=1 SV=4	O60271	S329,T330	[["chain", "C-Jun-amino-terminal kinase-interacting protein 4"], ["modified residue", "Phosphoserine"]],[["chain", "C-Jun-amino-terminal kinase-interacting protein 4"]]	NVSTGSAENEEKSEVQAIIESTPELDMDKDLSGYK		S3;T4		S3:0.991,T4:0.807	2	E8:0.026,E10:0.026,E11:0.005,K12:0.005,S13:0.001,E14:0.001,E20:0.000,S21:0.000,T22:0.000,E24:0.000,D26:0.000,D28:0.000,K29:0.000,D30:0.000,S32:0.000,Y34:0.000,K35:0.000	3:13	HCD	0.0910555	38	381900	3	1325.24	0.02	72.096	28304	Yes	PHPT1	TS
High	C-Jun-amino-terminal kinase-interacting protein 4 OS=Homo sapiens GN=SPAG9 PE=1 SV=4	O60271	S332	[["chain", "C-Jun-amino-terminal kinase-interacting protein 4"], ["modified residue", "Phosphoserine"]]	NVSTGSAENEEKSEVQAIIESTPELDMDKDLSGYK		S6		S6:0.610	1	E8:0.108,E10:0.108,S3:0.020,E11:0.020,K12:0.020,S13:0.004,E14:0.001,E20:0.000,S21:0.000,T22:0.000,E24:0.000,D26:0.000,D28:0.000,K29:0.000,D30:0.000,S32:0.000,Y34:0.000,K35:0.000	2:11	HCD	5.64372	18	0	4	974.193	-0.16	65.224	26130	No	PHPT1	S
High	C-Jun-amino-terminal kinase-interacting protein 4 OS=Homo sapiens GN=SPAG9 PE=1 SV=4	O60271	T330	[["chain", "C-Jun-amino-terminal kinase-interacting protein 4"]]	NVSTGSAENEEKSEVQAIIESTPELDMDKDLSGYK		T4		T4:0.689	1	S6:0.128,E8:0.025,E10:0.025,E11:0.005,K12:0.001,S13:0.000,E14:0.000,E20:0.000,S21:0.000,T22:0.000,E24:0.000,D26:0.000,D28:0.000,K29:0.000,D30:0.000,S32:0.000,Y34:0.000,K35:0.000	3:11	HCD	0.489852	29	538700	3	1298.59	0.51	66.103	26093	No	NonT	T
High	C-Jun-amino-terminal kinase-interacting protein 4 OS=Homo sapiens GN=SPAG9 PE=1 SV=4	O60271	D735,S728	[["chain", "C-Jun-amino-terminal kinase-interacting protein 4"], ["coiled-coil region", null]],[["chain", "C-Jun-amino-terminal kinase-interacting protein 4"], ["coiled-coil region", null], ["modified residue", "Phosphoserine"]]	SASQSSLDKLDQELKEQQK		D8;S1		D8:0.999,S1:0.476	2	S5:0.045,S6:0.004,K9:0.001,D11:0.000,E13:0.000,K15:0.000,E16:0.000,K19:0.000	2:9	ETHCD	0.0391729	36	1726000	3	774.68	-0.23	42.42	14613	No	NonT	SD
High	C-Jun-amino-terminal kinase-interacting protein 4 OS=Homo sapiens GN=SPAG9 PE=1 SV=4	O60271	D735,S730	[["chain", "C-Jun-amino-terminal kinase-interacting protein 4"], ["coiled-coil region", null]],[["chain", "C-Jun-amino-terminal kinase-interacting protein 4"], ["coiled-coil region", null], ["modified residue", "Phosphoserine"]]	SASQSSLDKLDQELKEQQK		D8;S3		D8:0.993,S3:0.916	2	K9:0.007,S1:0.007,S6:0.001,D11:0.000,E13:0.000,K15:0.000,E16:0.000,K19:0.000	3:9	ETHCD	0.0109174	41	680400	3	774.681	0.24	43.205	13550	Yes	NonT	SD
High	C-Jun-amino-terminal kinase-interacting protein 4 OS=Homo sapiens GN=SPAG9 PE=1 SV=4	O60271	S730,D735	[["chain", "C-Jun-amino-terminal kinase-interacting protein 4"], ["coiled-coil region", null], ["modified residue", "Phosphoserine"]],[["chain", "C-Jun-amino-terminal kinase-interacting protein 4"], ["coiled-coil region", null]]	SASQSSLDKLDQELKEQQK		S3;D8		S3:0.876,D8:0.745	2	S5:0.095,S6:0.095,K9:0.086,D11:0.000,E13:0.000,K15:0.000,E16:0.000,K19:0.000	2:9	HCD	0.00399012	46	1726000	3	774.68	-0.23	42.411	14611	Yes	NonT	SD
High	C-Jun-amino-terminal kinase-interacting protein 4 OS=Homo sapiens GN=SPAG9 PE=1 SV=4	O60271	S730,S732	[["chain", "C-Jun-amino-terminal kinase-interacting protein 4"], ["coiled-coil region", null], ["modified residue", "Phosphoserine"]],[["chain", "C-Jun-amino-terminal kinase-interacting protein 4"], ["coiled-coil region", null], ["modified residue", "Phosphoserine"]]	SASQSSLDKLDQELKEQQK		S3;S5		S3:0.926,S5:0.500	2	S1:0.073,D8:0.000,K9:0.000,D11:0.000,E13:0.000,K15:0.000,E16:0.000,K19:0.000	3:9	HCD	0.00147802	50	100700	3	774.681	0.48	42.451	12652	Yes	PHPT1	S
High	C-Jun-amino-terminal kinase-interacting protein 4 OS=Homo sapiens GN=SPAG9 PE=1 SV=4	O60271	S732	[["chain", "C-Jun-amino-terminal kinase-interacting protein 4"], ["coiled-coil region", null], ["modified residue", "Phosphoserine"]]	SASQSSLDKLDQELKEQQK		S5		S5:0.915	1	S3:0.001,D8:0.001,K9:0.001,S1:0.000,D11:0.000,E13:0.000,K15:0.000,E16:0.000,K19:0.000	2:7	HCD	0.00534446	41	62090	3	748.026	0.41	35.494	13905	Yes	NonT	S
High	C-Jun-amino-terminal kinase-interacting protein 4 OS=Homo sapiens GN=SPAG9 PE=1 SV=4	O60271	S733	[["chain", "C-Jun-amino-terminal kinase-interacting protein 4"], ["coiled-coil region", null], ["modified residue", "Phosphoserine"]]	SASQSSLDKLDQELKEQQK		S6		S6:0.989	1	D8:0.001,S1:0.000,S3:0.000,K9:0.000,D11:0.000,E13:0.000,K15:0.000,E16:0.000,K19:0.000	1:7	ETHCD	8.93627e-05	59	129200	3	748.024	-0.24	37.887	9998	Yes	NonT	S
High	C-Jun-amino-terminal kinase-interacting protein 4 OS=Homo sapiens GN=SPAG9 PE=1 SV=4	O60271	S730,S732	[["chain", "C-Jun-amino-terminal kinase-interacting protein 4"], ["coiled-coil region", null], ["modified residue", "Phosphoserine"]],[["chain", "C-Jun-amino-terminal kinase-interacting protein 4"], ["coiled-coil region", null], ["modified residue", "Phosphoserine"]]	SASQSSLDKLDQELK		S3;S5		S3:0.843,S5:0.516	2	S1:0.103,D8:0.011,K9:0.011,D11:0.002,E13:0.000,K15:0.000	2:10	HCD	0.176311	28	789100	2	904.892	1.61	48.791	15953	No	PHPT1	S
High	C-Jun-amino-terminal kinase-interacting protein 4 OS=Homo sapiens GN=SPAG9 PE=1 SV=4	O60271	S730,S733	[["chain", "C-Jun-amino-terminal kinase-interacting protein 4"], ["coiled-coil region", null], ["modified residue", "Phosphoserine"]],[["chain", "C-Jun-amino-terminal kinase-interacting protein 4"], ["coiled-coil region", null], ["modified residue", "Phosphoserine"]]	SASQSSLDKLDQELK		S3;S6		S3:0.925,S6:0.807	2	S5:0.065,D8:0.064,K9:0.064,D11:0.000,E13:0.000,K15:0.000	3:10	HCD	0.00488608	43	236200	2	904.887	-1.09	49.132	16767	No	NonT	S
High	C-Jun-amino-terminal kinase-interacting protein 4 OS=Homo sapiens GN=SPAG9 PE=1 SV=4	O60271	S733,S730	[["chain", "C-Jun-amino-terminal kinase-interacting protein 4"], ["coiled-coil region", null], ["modified residue", "Phosphoserine"]],[["chain", "C-Jun-amino-terminal kinase-interacting protein 4"], ["coiled-coil region", null], ["modified residue", "Phosphoserine"]]	SASQSSLDKLDQELK		S6;S3		S6:0.907,S3:0.901	2	S1:0.091,D8:0.001,K9:0.000,D11:0.000,E13:0.000,K15:0.000	3:10	HCD	0.000381154	54	263900	2	904.887	-1.25	48.587	16189	No	PHPT1	S
High	C-Jun-amino-terminal kinase-interacting protein 4 OS=Homo sapiens GN=SPAG9 PE=1 SV=4	O60271	S25,S30	[["chain", "C-Jun-amino-terminal kinase-interacting protein 4"], ["domain", "RH1"], ["splice variant", "In isoform 6."]],[["chain", "C-Jun-amino-terminal kinase-interacting protein 4"], ["domain", "RH1"], ["splice variant", "In isoform 6."]]	VSGLAGSIYR		S2;S7		S2:1.000,S7:0.895	2	R10:0.011	3:4	HCD	0.272572	22	45830	3	394.839	2.28	21.065	5230	No	PHPT1	S
High	C-Jun-amino-terminal kinase-interacting protein 4 OS=Homo sapiens GN=SPAG9 PE=1 SV=4	O60271	S249	[["chain", "C-Jun-amino-terminal kinase-interacting protein 4"], ["splice variant", "In isoform 2, isoform 4, isoform 5 and isoform 6."]]	VSNSPEPQKAVEQEDELSDVSQGGSK		S2		S2:0.921	1	E6:0.001,K9:0.000,E12:0.000,E14:0.000,D15:0.000,E16:0.000,S18:0.000,D19:0.000,S21:0.000,S25:0.000,K26:0.000	2:10	HCD	5.47892e-07	85	0	3	942.089	0.2	38.782	10895	No	NonT	S
High	C-Jun-amino-terminal kinase-interacting protein 4 OS=Homo sapiens GN=SPAG9 PE=1 SV=4	O60271	S251	[["chain", "C-Jun-amino-terminal kinase-interacting protein 4"], ["modified residue", "Phosphoserine"], ["splice variant", "In isoform 2, isoform 4, isoform 5 and isoform 6."]]	VSNSPEPQKAVEQEDELSDVSQGGSK		S4		S4:0.984	1	E6:0.008,K9:0.000,E12:0.000,E14:0.000,D15:0.000,E16:0.000,S18:0.000,D19:0.000,S21:0.000,S25:0.000,K26:0.000	3:10	HCD	2.94914e-06	78	148700	3	942.09	0.31	38.824	11091	Yes	PHPT1	S
Medium	Kinesin heavy chain isoform 5C OS=Homo sapiens GN=KIF5C PE=1 SV=1;Kinesin-1 heavy chain OS=Homo sapiens GN=KIF5B PE=1 SV=1	O60282;P33176	Y593	[["chain", "Kinesin-1 heavy chain"], ["coiled-coil region", null]]	LYISKMKSEVK		Y2		Y2:1.000	1	K5:0.000,K7:0.000,S8:0.000,E9:0.000,K11:0.000	2:7	HCD	0.471433	16	15150	3	469.244	0.39	14.666	2071	No	PHPT1	Y
High	NUAK family SNF1-like kinase 1 OS=Homo sapiens GN=NUAK1 PE=1 SV=1	O60285	S505,D492	[["chain", "NUAK family SNF1-like kinase 1"], ["splice variant", "In isoform 2."]],[["chain", "NUAK family SNF1-like kinase 1"], ["splice variant", "In isoform 2."]]	SESSELLDSNDVMGSSIPSPSPPDPAR		S21;D8		S21:0.802,D8:0.477	2	S19:0.151,S16:0.031,S4:0.019,E5:0.019,S15:0.008,D24:0.007,D11:0.006,R27:0.002,S1:0.001,E2:0.001,S3:0.001	2:10	HCD	29.382	11	17150	3	977.737	-0.37	32.32	7937	No	NonT	SD
Medium	Nucleolar pre-ribosomal-associated protein 1 OS=Homo sapiens GN=URB1 PE=1 SV=4	O60287	R1090,S1097	[["chain", "Nucleolar pre-ribosomal-associated protein 1"]],[["chain", "Nucleolar pre-ribosomal-associated protein 1"]]	ELQNRRAGPATSPPK	15	R5;S12	FALSE	R5:0.979,S12:0.885	2	R6:0.018,E1:0.003,K15:0.002	1:11	HCD	3.24093	14	16590	2	891.406	-1.61	19.211	2442	No	PHPT1	SR
High	E3 ubiquitin-protein ligase MGRN1 OS=Homo sapiens GN=MGRN1 PE=1 SV=2	O60291	H463	[["chain", "E3 ubiquitin-protein ligase MGRN1"]]	SPSSPIHEEDEEKLSEDVDAPPPLGGAELALR		H7		H7:0.616	1	E8:0.099,E9:0.099,S1:0.017,S3:0.017,D10:0.017,E11:0.017,E12:0.017,K13:0.003,S15:0.000,E16:0.000,D17:0.000,D19:0.000,E28:0.000,R32:0.000	2:12	HCD	0.142424	31	194200	3	1155.55	0.81	56.565	19156	Yes	PHPT1	H
High	E3 ubiquitin-protein ligase MGRN1 OS=Homo sapiens GN=MGRN1 PE=1 SV=2	O60291	S459	[["chain", "E3 ubiquitin-protein ligase MGRN1"]]	SPSSPIHEEDEEKLSEDVDAPPPLGGAELALR		S3		S3:0.448	1	S1:0.081,H7:0.003,E9:0.003,D10:0.003,E11:0.003,E12:0.003,K13:0.003,S15:0.003,E8:0.001,E16:0.001,D17:0.001,D19:0.000,E28:0.000,R32:0.000	1:12	HCD	1.54191	22	60510	3	1155.54	-0.24	58.87	14193	No	NonT	S
Medium	Signal-induced proliferation-associated 1-like protein 3 OS=Homo sapiens GN=SIPA1L3 PE=1 SV=3	O60292	K843,T850	[["chain", "Signal-induced proliferation-associated 1-like protein 3"]],[["chain", "Signal-induced proliferation-associated 1-like protein 3"]]	DLAENCVSNTPIDSTGKFNLISLTSKK	27	K17;T24	FALSE	K17:0.855,T24:0.314	2	K26:0.314,T15:0.133,K27:0.049,S22:0.012,D13:0.004,S14:0.004,T10:0.001,D1:0.000,E4:0.000,C6:0.000,S8:0.000	2:11	HCD	9.97244	12	283700	4	764.611	1.12	87.812	43307	No	NonT	TK
High	Signal-induced proliferation-associated 1-like protein 3 OS=Homo sapiens GN=SIPA1L3 PE=1 SV=3	O60292	S172	[["chain", "Signal-induced proliferation-associated 1-like protein 3"]]	SSSEITLSECDAEDAGEPR		S3		S3:0.449	1	S1:0.050,S2:0.050,T6:0.001,S8:0.000,E9:0.000,C10:0.000,D11:0.000,E13:0.000,D14:0.000,E17:0.000,R19:0.000	1:13	HCD	5.2364e-05	65	298400	2	1066.92	-0.82	46.884	9492	No	NonT	S
Medium	Zinc finger C3H1 domain-containing protein OS=Homo sapiens GN=ZFC3H1 PE=1 SV=3	O60293	T1588	[["chain", "Zinc finger C3H1 domain-containing protein"], ["splice variant", "In isoform 4."]]	ACTDESLAVEER		T3		T3:0.328	1	E5:0.328,C2:0.005,S6:0.005,E10:0.005,E11:0.000,R12:0.000	3:10	HCD	1.02991	18	24110	2	701.776	-3.73	26.508	5411	No	PHPT1	T
High	Zinc finger C3H1 domain-containing protein OS=Homo sapiens GN=ZFC3H1 PE=1 SV=3	O60293	S1951	[["chain", "Zinc finger C3H1 domain-containing protein"], ["splice variant", "In isoform 4."], ["splice variant", "In isoform 2."]]	DQLLFEASEGGK		S8		S8:0.999	1	E9:0.000,D1:0.000,K12:0.000	1:11	ETHCD	0.117934	26	154100	2	687.302	-0.48	32.754	6813	No	PHPT1	S
Medium	Zinc finger C3H1 domain-containing protein OS=Homo sapiens GN=ZFC3H1 PE=1 SV=3	O60293	E784	[["chain", "Zinc finger C3H1 domain-containing protein"], ["splice variant", "In isoform 4."]]	EEIANREK		E2		E2:0.817	1	E7:0.085,R6:0.011,K8:0.002	3:3	HCD	0.618527	15	20340	3	356.829	-0.11	18.489	4385	No	NonT	E
High	Zinc finger C3H1 domain-containing protein OS=Homo sapiens GN=ZFC3H1 PE=1 SV=3	O60293	R765	[["chain", "Zinc finger C3H1 domain-containing protein"], ["splice variant", "In isoform 4."]]	ENDPLRTPEALPEEK	15	R6	FALSE	R6:0.475	1	D3:0.045,E1:0.005,E9:0.000,E13:0.000,E14:0.000,K15:0.000	2:9	HCD	0.167474	27	194200	3	606.616	0.49	39.334	12369	Yes	PHPT1	R
Medium	Zinc finger C3H1 domain-containing protein OS=Homo sapiens GN=ZFC3H1 PE=1 SV=3	O60293	T766	[["chain", "Zinc finger C3H1 domain-containing protein"], ["modified residue", "Phosphothreonine"], ["splice variant", "In isoform 4."]]	ENDPLRTPEALPEEK		T7		T7:0.840	1	E9:0.076,D3:0.007,E1:0.000,E13:0.000,E14:0.000,K15:0.000	2:9	HCD	0.946974	19	102800	2	909.423	1.72	39.344	12379	No	PHPT1	T
High	Zinc finger C3H1 domain-containing protein OS=Homo sapiens GN=ZFC3H1 PE=1 SV=3	O60293	S1303	[["chain", "Zinc finger C3H1 domain-containing protein"], ["modified residue", "Phosphoserine"], ["splice variant", "In isoform 4."]]	KPISDNSFSSDEEQSTGPIK		S9		S9:0.827	1	S7:0.020,D11:0.020,S4:0.003,E12:0.003,K1:0.001,D5:0.001,E13:0.001,S15:0.000,T16:0.000,K20:0.000	3:10	HCD	0.000178545	59	361300	3	749.335	0.43	36.108	9976	Yes	NonT	S
High	Zinc finger C3H1 domain-containing protein OS=Homo sapiens GN=ZFC3H1 PE=1 SV=3	O60293	R765	[["chain", "Zinc finger C3H1 domain-containing protein"], ["splice variant", "In isoform 4."]]	SEKENDPLRTPEALPEEK	18	R9	FALSE	R9:0.500	1	E12:0.000,S1:0.000,E2:0.000,K3:0.000,E4:0.000,D6:0.000,E16:0.000,E17:0.000,K18:0.000	3:10	HCD	0.629106	22	54000	3	721.339	0.36	32.633	8309	Yes	PHPT1	R
High	Zinc finger C3H1 domain-containing protein OS=Homo sapiens GN=ZFC3H1 PE=1 SV=3	O60293	T766	[["chain", "Zinc finger C3H1 domain-containing protein"], ["modified residue", "Phosphothreonine"], ["splice variant", "In isoform 4."]]	SEKENDPLRTPEALPEEK		T10		T10:0.998	1	R9:0.000,S1:0.000,E2:0.000,K3:0.000,E4:0.000,D6:0.000,E16:0.000,E17:0.000,K18:0.000	2:10	ETHCD	0.00416542	44	374200	3	721.339	0.3	33.621	8272	Yes	PHPT1	T
High	Zinc finger C3H1 domain-containing protein OS=Homo sapiens GN=ZFC3H1 PE=1 SV=3	O60293	S1046	[["chain", "Zinc finger C3H1 domain-containing protein"], ["modified residue", "Phosphoserine"], ["splice variant", "In isoform 4."]]	SFLESNYFTKPNLK		S1		S1:1.000	1	S5:0.000,Y7:0.000,T9:0.000,K10:0.000,K14:0.000	1:5	HCD	0.000217803	54	808700	2	884.421	-0.11	52.822	23124	No	PHPT1	S
Medium	tRNA wybutosine-synthesizing protein 4 OS=Homo sapiens GN=LCMT2 PE=1 SV=3	O60294	S372,S366	[["chain", "tRNA wybutosine-synthesizing protein 4"]],[["chain", "tRNA wybutosine-synthesizing protein 4"]]	YGHASVFLSPDVILSAGGFGEQEGRHCR		S15;S9		S15:0.774,S9:0.448	2	E21:0.156,S5:0.092,E23:0.037,R25:0.011,H26:0.011,R28:0.011,Y1:0.006,H3:0.006,C27:0.000	1:14	HCD	5.06711	18	86080	2	1603.7	0.46	67.867	15926	No	NonT	S
Medium	Intron-binding protein aquarius OS=Homo sapiens GN=AQR PE=1 SV=4	O60306	T805,T827,K829	[["chain", "RNA helicase aquarius"], ["region of interest", "Required for assembly of the IB complex"], ["helix", null]],[["chain", "RNA helicase aquarius"], ["nucleotide phosphate-binding region", "ATP"], ["region of interest", "Required for assembly of the IB complex"]],[["chain", "RNA helicase aquarius"], ["nucleotide phosphate-binding region", "ATP"], ["region of interest", "Required for asse…	NTIQFTHTQIEAIRAGMQPGLTMVVGPPGTGK	32	T8;T30;K32	TRUE	T8:0.623,T30:0.495,K32:0.495	3	H7:0.463,E11:0.210,T2:0.164,R14:0.074,T22:0.013	1:11	HCD	21.1489	11	13240	3	1197.55	-0.73	104.534	43651	No	NonT	TK
High	Microtubule-associated serine/threonine-protein kinase 3 OS=Homo sapiens GN=MAST3 PE=1 SV=2	O60307	D682	[["chain", "Microtubule-associated serine/threonine-protein kinase 3"], ["domain", "AGC-kinase C-terminal"]]	HLGSEDDETNDEESSTEIPQFSSCSHR		D6		D6:0.413	1	E5:0.075,E8:0.075,S4:0.014,H1:0.003,T9:0.003,D11:0.003,E12:0.000,E13:0.000,S14:0.000,S15:0.000,T16:0.000,E17:0.000,S22:0.000,S23:0.000,C24:0.000,S25:0.000,H26:0.000,R27:0.000	3:14	HCD	57.51	10	0	3	1058.41	0.02	39.846	7638	No	NonT	D
High	Microtubule-associated serine/threonine-protein kinase 3 OS=Homo sapiens GN=MAST3 PE=1 SV=2	O60307	H677	[["chain", "Microtubule-associated serine/threonine-protein kinase 3"], ["domain", "AGC-kinase C-terminal"]]	HLGSEDDETNDEESSTEIPQFSSCSHR		H1		H1:0.596	1	E5:0.100,D6:0.100,D7:0.100,E8:0.003,T9:0.000,D11:0.000,E12:0.000,E13:0.000,S14:0.000,S15:0.000,T16:0.000,E17:0.000,S22:0.000,S23:0.000,C24:0.000,S25:0.000,H26:0.000,R27:0.000	2:14	HCD	2.91218	23	22250	4	794.063	0.31	39.008	9834	Yes	NonT	H
High	Microtubule-associated serine/threonine-protein kinase 3 OS=Homo sapiens GN=MAST3 PE=1 SV=2	O60307	S680	[["chain", "Microtubule-associated serine/threonine-protein kinase 3"], ["domain", "AGC-kinase C-terminal"], ["modified residue", "Phosphoserine"]]	HLGSEDDETNDEESSTEIPQFSSCSHR		S4		S4:0.754	1	E5:0.076,D6:0.076,D7:0.008,E8:0.008,T9:0.001,D11:0.000,E12:0.000,E13:0.000,S14:0.000,S15:0.000,T16:0.000,E17:0.000,S22:0.000,S23:0.000,C24:0.000,S25:0.000,H26:0.000,R27:0.000	3:15	HCD	0.000716391	59	103400	3	1058.41	-0.29	39.849	8782	Yes	NonT	S
Medium	Dynamin-like 120 kDa protein, mitochondrial OS=Homo sapiens GN=OPA1 PE=1 SV=3	O60313	E595,K596	[["chain", "Dynamin-like 120 kDa protein, mitochondrial"], ["chain", "Dynamin-like 120 kDa protein, form S1"], ["topological domain", "Mitochondrial intermembrane"]],[["chain", "Dynamin-like 120 kDa protein, mitochondrial"], ["chain", "Dynamin-like 120 kDa protein, form S1"], ["topological domain", "Mitochondrial intermembrane"]]	NELFEKAKNEILDEVISLSQVTPK	24	E5;K6	FALSE	E5:0.910,K6:0.498	2	E10:0.088,D13:0.005,E2:0.001,E14:0.000,S17:0.000,S19:0.000,T22:0.000,K24:0.000	1:7	HCD	7.37604	10	507300	3	968.806	0.02	64.413	26769	No	PHPT1	KE
High	Germinal-center associated nuclear protein OS=Homo sapiens GN=MCM3AP PE=1 SV=2	O60318	S1114,E1098	[["chain", "Germinal-center associated nuclear protein"], ["splice variant", "In isoform MCM3AP."], ["sequence variant", "In PNRIID."]],[["chain", "Germinal-center associated nuclear protein"], ["splice variant", "In isoform MCM3AP."], ["sequence variant", "In PNRIID."]]	DCEEVGSAGAAYAAAALGVSNAAMEDLLTAATTGILR		S20;E4		S20:0.893,E4:0.653	2	Y12:0.086,D1:0.053,C2:0.053,E3:0.053,E25:0.023,D26:0.003,T29:0.001,T32:0.000,T33:0.000,R37:0.000	1:7	HCD	39.3393	10	278200	4	929.165	-0.65	42.992	13992	No	PHPT1	SE
Medium	Germinal-center associated nuclear protein OS=Homo sapiens GN=MCM3AP PE=1 SV=2	O60318	D523,S538	[["chain", "Germinal-center associated nuclear protein"], ["splice variant", "In isoform MCM3AP."]],[["chain", "Germinal-center associated nuclear protein"], ["modified residue", "Phosphoserine"], ["splice variant", "In isoform MCM3AP."]]	EKKPGDGEVSPSTEDAPFQHSPLGK		D6;S21		D6:0.982,S21:0.971	2	K3:0.005,E8:0.005,S10:0.005,S12:0.001,T13:0.001,K25:0.001,E14:0.000,D15:0.000,K2:0.000,E1:0.000	2:10	HCD	8.14296	15	0	3	933.074	-0.39	35.38	9354	No	NonT	SD
High	Germinal-center associated nuclear protein OS=Homo sapiens GN=MCM3AP PE=1 SV=2	O60318	S538,E525	[["chain", "Germinal-center associated nuclear protein"], ["modified residue", "Phosphoserine"], ["splice variant", "In isoform MCM3AP."]],[["chain", "Germinal-center associated nuclear protein"], ["splice variant", "In isoform MCM3AP."]]	EKKPGDGEVSPSTEDAPFQHSPLGK		S21;E8		S21:0.982,E8:0.457	2	D6:0.060,H20:0.018,S12:0.008,T13:0.008,E14:0.008,K3:0.001,D15:0.001,K25:0.000,E1:0.000,K2:0.000	2:10	HCD	0.592932	26	157800	3	933.077	0.4	36.502	9571	No	PHPT1	SE
High	Germinal-center associated nuclear protein OS=Homo sapiens GN=MCM3AP PE=1 SV=2	O60318	S538,E525	[["chain", "Germinal-center associated nuclear protein"], ["modified residue", "Phosphoserine"], ["splice variant", "In isoform MCM3AP."]],[["chain", "Germinal-center associated nuclear protein"], ["splice variant", "In isoform MCM3AP."]]	KPGDGEVSPSTEDAPFQHSPLGK		S19;E6		S19:0.734,E6:0.665	2	K23:0.133,D4:0.119,S8:0.119,S10:0.023,T11:0.023,E12:0.023,D13:0.023,K1:0.005	2:10	HCD	1.18957	23	78400	3	847.362	-0.31	40.643	11790	No	NonT	SE
High	Germinal-center associated nuclear protein OS=Homo sapiens GN=MCM3AP PE=1 SV=2	O60318	S538,S527	[["chain", "Germinal-center associated nuclear protein"], ["modified residue", "Phosphoserine"], ["splice variant", "In isoform MCM3AP."]],[["chain", "Germinal-center associated nuclear protein"], ["splice variant", "In isoform MCM3AP."]]	KPGDGEVSPSTEDAPFQHSPLGK		S19;S8		S19:0.970,S8:0.942	2	E6:0.028,S10:0.028,T11:0.001,K23:0.001,E12:0.000,K1:0.000,D4:0.000,D13:0.000	2:10	ETHCD	1.19782	23	78400	3	847.362	-0.31	40.653	11792	No	NonT	S
High	Germinal-center associated nuclear protein OS=Homo sapiens GN=MCM3AP PE=1 SV=2	O60318	S527	[["chain", "Germinal-center associated nuclear protein"], ["splice variant", "In isoform MCM3AP."]]	KPGDGEVSPSTEDAPFQHSPLGK		S8		S8:0.981	1	T11:0.000,E6:0.000,K1:0.000,D4:0.000,E12:0.000,D13:0.000,H18:0.000,S19:0.000,K23:0.000	1:8	ETHCD	2.03175e-05	69	0	3	820.706	-0.74	41.56	10338	Yes	NonT	S
High	Germinal-center associated nuclear protein OS=Homo sapiens GN=MCM3AP PE=1 SV=2	O60318	S527,S538	[["chain", "Germinal-center associated nuclear protein"], ["splice variant", "In isoform MCM3AP."]],[["chain", "Germinal-center associated nuclear protein"], ["modified residue", "Phosphoserine"], ["splice variant", "In isoform MCM3AP."]]	KPGDGEVSPSTEDAPFQHSPLGK		S8;S19		S8:0.961,S19:0.911	2	E6:0.009,S10:0.009,T11:0.009,E12:0.009,D13:0.001,K23:0.001,D4:0.000,K1:0.000	2:10	HCD	0.0253828	39	140700	3	847.364	0.54	41.025	11804	Yes	PHPT1	S
High	Kinesin-like protein KIF1B OS=Homo sapiens GN=KIF1B PE=1 SV=5	O60333	D1486	[["chain", "Kinesin-like protein KIF1B"], ["splice variant", "In isoform 3."]]	GDSLILEHQWELEKLELLHEVEK		D2		D2:0.899	1	E7:0.000,H8:0.000,E11:0.000,E13:0.000,K14:0.000,E16:0.000,H19:0.000,E20:0.000,E22:0.000,K23:0.000	2:10	HCD	0.00890002	37	473100	4	717.61	-0.3	60.789	23332	Yes	NonT	D
High	Kinesin-like protein KIF1B OS=Homo sapiens GN=KIF1B PE=1 SV=5	O60333	D1486	[["chain", "Kinesin-like protein KIF1B"], ["splice variant", "In isoform 3."]]	GDSLILEHQWELEK		D2		D2:0.929	1	E7:0.000,H8:0.000,E11:0.000,E13:0.000,K14:0.000	1:10	HCD	0.0123447	37	944100	2	888.913	-0.48	56.726	16302	Yes	PHPT1	D
High	Lysine-specific histone demethylase 1A OS=Homo sapiens GN=KDM1A PE=1 SV=2	O60341	K150	[["chain", "Lysine-specific histone demethylase 1A"], ["coiled-coil region", null]]	KLPPPPPQAPPEEENESEPEEPSGVEGAAFQSR	33	K1	FALSE	K1:0.748	1	E13:0.035,E14:0.035,E16:0.008,S17:0.008,E18:0.008,E20:0.001,E21:0.000,S23:0.000,E26:0.000,S32:0.000,R33:0.000	2:12	HCD	6.27801	16	115700	3	1202.88	0.5	45.111	13605	No	NonT	K
High	Lysine-specific histone demethylase 1A OS=Homo sapiens GN=KDM1A PE=1 SV=2	O60341	E138	[["chain", "Lysine-specific histone demethylase 1A"], ["coiled-coil region", null]]	EMDESLANLSEDEYYSEEERNAK		E17		E17:0.430	1	S16:0.087,Y15:0.019,E19:0.019,E13:0.005,Y14:0.005,S10:0.001,E11:0.001,D12:0.001,R20:0.001,K23:0.000,E1:0.000,D3:0.000,E4:0.000,S5:0.000	2:14	HCD	3.58686	21	107900	3	944.379	-0.26	50.597	16388	No	NonT	E
High	Lysine-specific histone demethylase 1A OS=Homo sapiens GN=KDM1A PE=1 SV=2	O60341	Y136	[["chain", "Lysine-specific histone demethylase 1A"], ["coiled-coil region", null]]	EMDESLANLSEDEYYSEEERNAK		Y15		Y15:0.465	1	E17:0.055,Y14:0.007,E18:0.007,E13:0.001,D12:0.000,E19:0.000,E1:0.000,D3:0.000,E4:0.000,S5:0.000,S10:0.000,E11:0.000,R20:0.000,K23:0.000	3:15	HCD	0.00843216	47	192400	3	944.379	-0.24	51.233	13868	No	NonT	Y
High	Lysine-specific histone demethylase 1A OS=Homo sapiens GN=KDM1A PE=1 SV=2	O60341	S131	[["chain", "Lysine-specific histone demethylase 1A"], ["coiled-coil region", null], ["modified residue", "Phosphoserine"]]	EMDESLANLSEDEYYSEEER		S10		S10:0.316	1	D12:0.316,E13:0.040,Y14:0.005,Y15:0.005,S16:0.001,E17:0.001,E18:0.000,E1:0.000,D3:0.000,E4:0.000,S5:0.000,E19:0.000,R20:0.000	3:14	HCD	0.000499368	58	115900	2	1259.48	-0.59	57.718	16775	Yes	NonT	S
High	Lysine-specific histone demethylase 1A OS=Homo sapiens GN=KDM1A PE=1 SV=2	O60341	S137	[["chain", "Lysine-specific histone demethylase 1A"], ["coiled-coil region", null], ["modified residue", "Phosphoserine"]]	EMDESLANLSEDEYYSEEER		S16		S16:0.610	1	Y15:0.097,E17:0.097,E18:0.097,E19:0.001,E1:0.000,D3:0.000,E4:0.000,S5:0.000,S10:0.000,E11:0.000,D12:0.000,E13:0.000,R20:0.000	3:15	ETHCD	1.40417	24	0	3	839.987	-0.48	58.51	18314	No	NonT	S
High	Lysine-specific histone demethylase 1A OS=Homo sapiens GN=KDM1A PE=1 SV=2	O60341	E161	[["chain", "Lysine-specific histone demethylase 1A"]]	KLPPPPPQAPPEEENESEPEEPSGVEGAAFQSR		E12		E12:0.288	1	E14:0.288,E16:0.060,S17:0.060,E18:0.013,K1:0.001,E20:0.001,E21:0.000,S23:0.000,E26:0.000,S32:0.000,R33:0.000	1:14	HCD	0.161135	32	38940	3	1202.88	0.06	46.83	9719	Yes	PHPT1	E
High	Lysine-specific histone demethylase 1A OS=Homo sapiens GN=KDM1A PE=1 SV=2	O60341	E162	[["chain", "Lysine-specific histone demethylase 1A"]]	KLPPPPPQAPPEEENESEPEEPSGVEGAAFQSR		E13		E13:0.524	1	E14:0.094,E16:0.094,S17:0.094,E18:0.094,E20:0.004,E21:0.001,S23:0.001,K1:0.000,E26:0.000,S32:0.000,R33:0.000	2:13	HCD	3.41341	19	0	3	1202.88	-0.04	44.827	12308	No	NonT	E
High	Lysine-specific histone demethylase 1A OS=Homo sapiens GN=KDM1A PE=1 SV=2	O60341	E163	[["chain", "Lysine-specific histone demethylase 1A"]]	KLPPPPPQAPPEEENESEPEEPSGVEGAAFQSR		E14		E14:0.664	1	E13:0.084,E16:0.084,S17:0.084,E18:0.002,K1:0.000,E20:0.000,E21:0.000,S23:0.000,E26:0.000,S32:0.000,R33:0.000	3:13	HCD	4.04912e-05	68	724700	3	1202.88	0.43	46.521	11509	No	PHPT1	E
High	Lysine-specific histone demethylase 1A OS=Homo sapiens GN=KDM1A PE=1 SV=2	O60341	E165	[["chain", "Lysine-specific histone demethylase 1A"]]	KLPPPPPQAPPEEENESEPEEPSGVEGAAFQSR		E16		E16:0.797	1	E14:0.026,E18:0.026,E13:0.005,E12:0.001,E20:0.001,E21:0.001,K1:0.000,S23:0.000,E26:0.000,S32:0.000,R33:0.000	3:13	HCD	0.0211128	41	0	4	902.412	-0.1	47.979	11188	Yes	NonT	E
High	Lysine-specific histone demethylase 1A OS=Homo sapiens GN=KDM1A PE=1 SV=2	O60341	E167	[["chain", "Lysine-specific histone demethylase 1A"]]	KLPPPPPQAPPEEENESEPEEPSGVEGAAFQSR		E18		E18:0.882	1	E16:0.002,E20:0.002,K1:0.000,E12:0.000,E13:0.000,E14:0.000,E21:0.000,S23:0.000,E26:0.000,S32:0.000,R33:0.000	1:14	HCD	2.72595e-06	79	55160	3	1202.88	0.47	47.485	8881	Yes	NonT	E
High	Lysine-specific histone demethylase 1A OS=Homo sapiens GN=KDM1A PE=1 SV=2	O60341	S166	[["chain", "Lysine-specific histone demethylase 1A"], ["modified residue", "Phosphoserine"]]	KLPPPPPQAPPEEENESEPEEPSGVEGAAFQSR		S17		S17:0.875	1	E16:0.014,E20:0.000,K1:0.000,E12:0.000,E13:0.000,E14:0.000,E21:0.000,S23:0.000,E26:0.000,S32:0.000,R33:0.000	1:14	HCD	9.63954e-07	84	0	3	1202.88	-0.41	48.636	9135	Yes	NonT	S
High	Lysine-specific histone demethylase 1A OS=Homo sapiens GN=KDM1A PE=1 SV=2	O60341	E161	[["chain", "Lysine-specific histone demethylase 1A"]]	LPPPPPQAPPEEENESEPEEPSGVEGAAFQSR		E11		E11:0.191	1	E13:0.191,E15:0.191,S16:0.191,E17:0.043,E19:0.003,E20:0.000,S22:0.000,E25:0.000,S31:0.000,R32:0.000	2:12	HCD	3.25533	20	309700	3	1160.18	-0.34	52.787	17657	No	NonT	E
High	Lysine-specific histone demethylase 1A OS=Homo sapiens GN=KDM1A PE=1 SV=2	O60341	E165	[["chain", "Lysine-specific histone demethylase 1A"]]	LPPPPPQAPPEEENESEPEEPSGVEGAAFQSR		E15		E15:0.312	1	E17:0.312,E13:0.048,E11:0.008,E12:0.008,E19:0.001,E20:0.000,S22:0.000,E25:0.000,S31:0.000,R32:0.000	1:14	HCD	0.0110746	45	0	3	1160.18	-0.65	54.99	10765	Yes	NonT	E
High	Lysine-specific histone demethylase 1A OS=Homo sapiens GN=KDM1A PE=1 SV=2	O60341	E167	[["chain", "Lysine-specific histone demethylase 1A"]]	LPPPPPQAPPEEENESEPEEPSGVEGAAFQSR		E17		E17:0.672	1	S16:0.131,E13:0.027,E19:0.027,E12:0.006,E20:0.006,E11:0.001,S22:0.000,E25:0.000,S31:0.000,R32:0.000	2:13	HCD	0.00311599	50	0	4	870.388	-0.25	52.393	14600	Yes	PHPT1	E
High	Lysine-specific histone demethylase 1A OS=Homo sapiens GN=KDM1A PE=1 SV=2	O60341	S166	[["chain", "Lysine-specific histone demethylase 1A"], ["modified residue", "Phosphoserine"]]	LPPPPPQAPPEEENESEPEEPSGVEGAAFQSR		S16		S16:0.852	1	E15:0.020,E13:0.001,E19:0.001,E12:0.000,E20:0.000,E11:0.000,S22:0.000,E25:0.000,S31:0.000,R32:0.000	1:14	HCD	6.52107e-05	68	244100	4	870.386	-0.72	55.187	10821	Yes	NonT	S
High	TBC1 domain family member 4 OS=Homo sapiens GN=TBC1D4 PE=1 SV=2	O60343	S108	[["chain", "TBC1 domain family member 4"], ["domain", "PID 1"], ["splice variant", "In isoform 4 and isoform 5."]]	CVPAPGAGASGGTSPSATQPNPAVFIFEHK		S16		S16:0.626	1	T13:0.117,S14:0.117,T18:0.023,C1:0.000,E28:0.000,H29:0.000,K30:0.000	1:5	HCD	2.62491	18	401900	3	1011.47	-0.3	61.188	28613	No	PHPT1	S
High	TBC1 domain family member 4 OS=Homo sapiens GN=TBC1D4 PE=1 SV=2	O60343	D265	[["chain", "TBC1 domain family member 4"], ["splice variant", "In isoform 4 and isoform 5."]]	GPDPGEDLADLEVVVPGSPGDCLPEEADGTDTHLGLPAGASQPALTSSR		D21		D21:0.240	1	E25:0.105,E26:0.105,D28:0.105,T30:0.105,D31:0.105,T32:0.048,E12:0.024,H33:0.024,D10:0.007,S41:0.007,T46:0.004,S47:0.004,D3:0.003,E6:0.003,D7:0.003,S48:0.003,R49:0.003,C22:0.000	3:12	HCD	37.4097	12	171200	3	1649.76	0.19	72.213	30088	Yes	PHPT1	D
High	TBC1 domain family member 4 OS=Homo sapiens GN=TBC1D4 PE=1 SV=2	O60343	D272	[["chain", "TBC1 domain family member 4"], ["splice variant", "In isoform 4 and isoform 5."]]	GPDPGEDLADLEVVVPGSPGDCLPEEADGTDTHLGLPAGASQPALTSSR		D28		D28:0.428	1	E25:0.126,E26:0.126,T30:0.126,S18:0.039,D31:0.012,T32:0.012,H33:0.004,D3:0.000,E6:0.000,D7:0.000,D10:0.000,E12:0.000,C22:0.000,S41:0.000,T46:0.000,S47:0.000,S48:0.000,R49:0.000	3:11	HCD	2.48579	24	0	4	1237.57	-0.45	72.572	30625	No	NonT	D
High	TBC1 domain family member 4 OS=Homo sapiens GN=TBC1D4 PE=1 SV=2	O60343	E269	[["chain", "TBC1 domain family member 4"], ["splice variant", "In isoform 4 and isoform 5."]]	GPDPGEDLADLEVVVPGSPGDCLPEEADGTDTHLGLPAGASQPALTSSR		E25		E25:0.390	1	D28:0.117,S18:0.037,D21:0.037,T30:0.012,D31:0.012,E12:0.002,T32:0.002,H33:0.002,D10:0.001,S41:0.001,D3:0.000,E6:0.000,D7:0.000,C22:0.000,T46:0.000,S47:0.000,S48:0.000,R49:0.000	2:12	HCD	4.54887	21	338400	3	1649.76	0.41	72.16	29175	No	PHPT1	E
High	TBC1 domain family member 4 OS=Homo sapiens GN=TBC1D4 PE=1 SV=2	O60343	S262	[["chain", "TBC1 domain family member 4"], ["modified residue", "Phosphoserine"], ["splice variant", "In isoform 4 and isoform 5."]]	GPDPGEDLADLEVVVPGSPGDCLPEEADGTDTHLGLPAGASQPALTSSR		S18		S18:0.952	1	E25:0.002,E26:0.002,D28:0.002,T30:0.001,D3:0.000,E6:0.000,D7:0.000,D10:0.000,E12:0.000,C22:0.000,D31:0.000,T32:0.000,H33:0.000,S41:0.000,T46:0.000,S47:0.000,S48:0.000,R49:0.000	3:12	HCD	0.00722743	49	239600	4	1237.57	0.15	72.106	30005	Yes	PHPT1	S
High	TBC1 domain family member 4 OS=Homo sapiens GN=TBC1D4 PE=1 SV=2	O60343	H339	[["chain", "TBC1 domain family member 4"], ["domain", "PID 2"], ["splice variant", "In isoform 4 and isoform 5."]]	HASAPSHVQPSDSEK		H1		H1:0.499	1	S6:0.001,H7:0.001,S11:0.000,D12:0.000,S13:0.000,E14:0.000,K15:0.000	2:7	HCD	0.473438	23	17000	3	552.906	0.3	14.84	2127	No	PHPT1	H
Medium	TBC1 domain family member 4 OS=Homo sapiens GN=TBC1D4 PE=1 SV=2	O60343	S341	[["chain", "TBC1 domain family member 4"], ["domain", "PID 2"], ["modified residue", "Phosphoserine"], ["splice variant", "In isoform 4 and isoform 5."]]	HASAPSHVQPSDSEK		S3		S3:0.980	1	S6:0.001,H7:0.001,S11:0.000,D12:0.000,S13:0.000,E14:0.000,K15:0.000	2:7	ETHCD	0.247892	25	17000	3	552.906	0.3	14.842	2129	Yes	PHPT1	S
High	TBC1 domain family member 4 OS=Homo sapiens GN=TBC1D4 PE=1 SV=2	O60343	S588	[["chain", "TBC1 domain family member 4"], ["modified residue", "Phosphoserine; by PKB/AKT1"], ["splice variant", "In isoform 4 and isoform 5."], ["mutagenesis site", "80% reduction of insulin-stimulated GLUT4 translocation; when associated with A-318; A-642 and A-751."]]	LGSVDSFER		S3		S3:0.829	1	S6:0.022,E8:0.022,R9:0.006	1:7	HCD	0.678213	16	96980	2	545.234	-0.47	44.184	13109	No	NonT	S
High	TBC1 domain family member 4 OS=Homo sapiens GN=TBC1D4 PE=1 SV=2	O60343	E813	[["chain", "TBC1 domain family member 4"]]	NELLPLSPLSPTMEEEPLVVFLSGEDDPEKIEER		E14		E14:0.399	1	S10:0.067,T12:0.067,E16:0.067,S7:0.000,E2:0.000,S23:0.000,E25:0.000,D26:0.000,D27:0.000,E29:0.000,K30:0.000,E32:0.000,E33:0.000,R34:0.000	1:12	HCD	0.00141874	51	113900	3	1311.3	-0.13	95.838	36288	Yes	NonT	E
High	TBC1 domain family member 4 OS=Homo sapiens GN=TBC1D4 PE=1 SV=2	O60343	S809	[["chain", "TBC1 domain family member 4"]]	NELLPLSPLSPTMEEEPLVVFLSGEDDPEKIEER		S10		S10:0.428	1	E14:0.094,E15:0.022,E16:0.022,S7:0.005,S23:0.000,E2:0.000,E25:0.000,D26:0.000,D27:0.000,E29:0.000,K30:0.000,E32:0.000,E33:0.000,R34:0.000	3:12	HCD	8.9283	12	19880	3	1311.3	0.43	92.073	46177	No	PHPT1	S
High	TBC1 domain family member 4 OS=Homo sapiens GN=TBC1D4 PE=1 SV=2	O60343	S751,S754	[["chain", "TBC1 domain family member 4"], ["compositionally biased region", "Ser-rich"], ["modified residue", "Phosphoserine; by PKB/AKT1"], ["splice variant", "In isoform 4 and isoform 5."], ["mutagenesis site", "80% reduction of insulin-stimulated GLUT4 translocation; when associated with A-318; A-588 and A-642."]],[["chain", "TBC1 domain family member 4"], ["compositionally biased region", "S…	TSSTCSNESLSVGGTSVTPR		S3;S6		S3:0.789,S6:0.514	2	T1:0.092,S2:0.092,E8:0.001,C5:0.000,S9:0.000,S11:0.000,T15:0.000,S16:0.000,T18:0.000,R20:0.000	2:8	HCD	3.14522e-05	68	0	2	1093.94	1.21	50.125	19735	No	NonT	S
High	TBC1 domain family member 4 OS=Homo sapiens GN=TBC1D4 PE=1 SV=2	O60343	T752,E756	[["chain", "TBC1 domain family member 4"], ["compositionally biased region", "Ser-rich"], ["splice variant", "In isoform 4 and isoform 5."]],[["chain", "TBC1 domain family member 4"], ["compositionally biased region", "Ser-rich"], ["splice variant", "In isoform 4 and isoform 5."]]	TSSTCSNESLSVGGTSVTPR		T4;E8		T4:0.646,E8:0.487	2	S9:0.129,T1:0.121,S2:0.121,S3:0.036,S11:0.013,C5:0.000,T15:0.000,S16:0.000,T18:0.000,R20:0.000	1:8	HCD	1.67561	20	0	2	1093.93	-1.3	52.855	16467	No	PHPT1	TE
High	TBC1 domain family member 4 OS=Homo sapiens GN=TBC1D4 PE=1 SV=2	O60343	T752,S754	[["chain", "TBC1 domain family member 4"], ["compositionally biased region", "Ser-rich"], ["splice variant", "In isoform 4 and isoform 5."]],[["chain", "TBC1 domain family member 4"], ["compositionally biased region", "Ser-rich"], ["modified residue", "Phosphoserine"], ["splice variant", "In isoform 4 and isoform 5."]]	TSSTCSNESLSVGGTSVTPR		T4;S6		T4:0.658,S6:0.658	2	S2:0.222,S3:0.222,E8:0.017,S9:0.001,C5:0.000,S11:0.000,T15:0.000,S16:0.000,T18:0.000,R20:0.000	1:8	HCD	1.12004e-06	82	148400	2	1093.93	-1.7	52.599	15448	No	NonT	TS
High	PH domain leucine-rich repeat-containing protein phosphatase 1 OS=Homo sapiens GN=PHLPP1 PE=1 SV=3	O60346	H583	[["chain", "PH domain leucine-rich repeat-containing protein phosphatase 1"], ["domain", "PH"]]	MHVLPLIGGKVEEVK		H2		H2:1.000	1	E12:0.000,E13:0.000,K15:0.000	1:4	HCD	1.10502	11	1466000	3	576.975	-0.15	51.77	21186	No	NonT	H
High	PH domain leucine-rich repeat-containing protein phosphatase 1 OS=Homo sapiens GN=PHLPP1 PE=1 SV=3	O60346	S1537	[["chain", "PH domain leucine-rich repeat-containing protein phosphatase 1"]]	QLSSATFSSAFSDNGLDSDDEEPIEGVFTNGSR		S8		S8:0.640	1	S9:0.140,S3:0.008,S4:0.008,S12:0.008,D13:0.008,D17:0.008,S18:0.008,D19:0.008,D20:0.008,E21:0.008,E22:0.008,E25:0.000,T29:0.000,S32:0.000,R33:0.000	2:14	HCD	4.34157	21	0	3	1187.17	-0.96	75.079	27005	No	PHPT1	S
High	PH domain leucine-rich repeat-containing protein phosphatase 1 OS=Homo sapiens GN=PHLPP1 PE=1 SV=3	O60346	T169	[["chain", "PH domain leucine-rich repeat-containing protein phosphatase 1"], ["splice variant", "In isoform 2."]]	RNLSAAAAAASSSSSSSAAAASHSPGAAGLPASCSASASLCTR		T42		T42:0.461	1	C41:0.121,S37:0.092,S39:0.064,S35:0.037,S33:0.026,C34:0.019,H23:0.003,S24:0.003,S22:0.002,S14:0.001,S15:0.001,S16:0.001,S17:0.001,S11:0.001,S12:0.001,S13:0.001,R1:0.000,S4:0.000	1:12	HCD	24.2264	12	0	4	990.199	-0.56	98.826	38360	No	NonT	T
High	TBC1 domain family member 12 OS=Homo sapiens GN=TBC1D12 PE=1 SV=3	O60347	S187	[["chain", "TBC1 domain family member 12"]]	LRLEGPGDEDADGAGSPSDWASPLEDPLR		S16		S16:0.921	1	D19:0.039,D12:0.001,S22:0.001,D10:0.000,R2:0.000,E4:0.000,D8:0.000,E9:0.000,E25:0.000,D26:0.000,R29:0.000	3:13	HCD	0.022809	41	0	3	1034.79	-0.89	67.017	22420	No	NonT	S
Medium	Non-syndromic hearing impairment protein 5 OS=Homo sapiens GN=DFNA5 PE=1 SV=2	O60443	T190	[["chain", "Gasdermin-E"], ["chain", "Gasdermin-E, N-terminal"], ["splice variant", "In isoform 2."]]	CVISEHMQVEEKCGGIVGIQTKTVQVSATEDGNVTK		T23		T23:0.166	1	T29:0.166,E30:0.166,T21:0.047,K22:0.047,D31:0.047,T35:0.047,K36:0.047,E11:0.024,K12:0.024,E10:0.017,C13:0.012,S4:0.008,E5:0.008,H6:0.008,C1:0.003	1:6	HCD	17.8157	12	0	2	1977.92	-4.3	84.608	40665	No	NonT	T
High	Sorting nexin-3 OS=Homo sapiens GN=SNX3 PE=1 SV=3	O60493	S72	[["chain", "Sorting nexin-3"], ["domain", "PX"], ["binding site", "Phosphatidylinositol 3-phosphate; via amide nitrogen and carbonyl oxygen"], ["modified residue", "Phosphoserine"], ["splice variant", "In isoform 2."], ["helix", null]]	YSDFEWLR		S2		S2:0.889	1	D3:0.010,E5:0.010,R8:0.002	3:10	HCD	0.00261086	42	79420	2	598.245	0.09	65.051	26409	Yes	NonT	S
High	Sorting nexin-3 OS=Homo sapiens GN=SNX3 PE=1 SV=3	O60493	Y71	[["chain", "Sorting nexin-3"], ["domain", "PX"], ["splice variant", "In isoform 2."], ["mutagenesis site", "Abolishes binding to phosphatidylinositol 3-phosphate."], ["mutagenesis site", "Abolishes binding to phosphatidylinositol 3-phosphate."], ["helix", null]]	YSDFEWLR		Y1		Y1:0.476	1	D3:0.047,E5:0.001,R8:0.000	2:10	HCD	0.00946552	36	272900	2	598.245	0.55	64.824	25380	No	PHPT1	Y
[truncated: 14,254 more rows]

## Sheet: >0.75
Peptide ID confidence level	Protein Descriptions	Protein Group Accessions	pX site (protein)	pX site (protein) features	Peptide Sequence	Count	pX site (peptide)	C-terminal K/R	ptmRS score	Number of phosphosites	Other phosphosites/ ptmRS scores	SAX Fraction No.	HCD or EThcD	Exp. Value	Ion Score	Intensity	Charge	m/z	Delta Mass [PPM]	RT [min]	First Scan	>1 observation	NT/PHPT1	pX - Filter Helper
[truncated: 8,668 more rows]

[truncated: 4 more sheets: >0.9, >0.95, >0.99, Dataset EV1 Legend]
