# Supplementary material for: Strong anion exchange‐mediated phosphoproteomics reveals extensive human non‐canonical phosphorylation
Source: EMBO J. 2019 Aug 21;38(21):e100847. doi: 10.15252/embj.2018100847 (PMC6826212; doi:10.15252/embj.2018100847)
Supplement: Supplementary file 5 — Dataset EV2 [file EMBJ-38-e100847-s005.xlsx]

## Sheet: All
Accession	Description	Residue	Position	Highest Score	Evidence Count
A0AVT1	Ubiquitin-like modifier-activating enzyme 6 OS=Homo sapiens GN=UBA6 PE=1 SV=1	S	33	0.126	1
A0AVT1	Ubiquitin-like modifier-activating enzyme 6 OS=Homo sapiens GN=UBA6 PE=1 SV=1	T	34	0.0035	1
A0AVT1	Ubiquitin-like modifier-activating enzyme 6 OS=Homo sapiens GN=UBA6 PE=1 SV=1	S	36	0.8496	1
A0AVT1	Ubiquitin-like modifier-activating enzyme 6 OS=Homo sapiens GN=UBA6 PE=1 SV=1	E	38	0.0202	1
A0AVT1	Ubiquitin-like modifier-activating enzyme 6 OS=Homo sapiens GN=UBA6 PE=1 SV=1	D	40	0.0007	1
A0AVT1	Ubiquitin-like modifier-activating enzyme 6 OS=Homo sapiens GN=UBA6 PE=1 SV=1	D	41	0.0001	1
A0AVT1	Ubiquitin-like modifier-activating enzyme 6 OS=Homo sapiens GN=UBA6 PE=1 SV=1	Y	44	0	1
A0AVT1	Ubiquitin-like modifier-activating enzyme 6 OS=Homo sapiens GN=UBA6 PE=1 SV=1	S	45	0	1
A0AVT1	Ubiquitin-like modifier-activating enzyme 6 OS=Homo sapiens GN=UBA6 PE=1 SV=1	C	449	0	1
A0AVT1	Ubiquitin-like modifier-activating enzyme 6 OS=Homo sapiens GN=UBA6 PE=1 SV=1	D	452	0.0001	1
A0AVT1	Ubiquitin-like modifier-activating enzyme 6 OS=Homo sapiens GN=UBA6 PE=1 SV=1	T	453	0.0001	1
A0AVT1	Ubiquitin-like modifier-activating enzyme 6 OS=Homo sapiens GN=UBA6 PE=1 SV=1	C	455	0	1
A0AVT1	Ubiquitin-like modifier-activating enzyme 6 OS=Homo sapiens GN=UBA6 PE=1 SV=1	K	457	0.0001	1
A0AVT1	Ubiquitin-like modifier-activating enzyme 6 OS=Homo sapiens GN=UBA6 PE=1 SV=1	C	468	0	1
A0AVT1	Ubiquitin-like modifier-activating enzyme 6 OS=Homo sapiens GN=UBA6 PE=1 SV=1	C	473	0	1
A0AVT1	Ubiquitin-like modifier-activating enzyme 6 OS=Homo sapiens GN=UBA6 PE=1 SV=1	E	474	0.0014	1
A0AVT1	Ubiquitin-like modifier-activating enzyme 6 OS=Homo sapiens GN=UBA6 PE=1 SV=1	K	477	0.0068	1
A0AVT1	Ubiquitin-like modifier-activating enzyme 6 OS=Homo sapiens GN=UBA6 PE=1 SV=1	T	486	0.3305	1
A0AVT1	Ubiquitin-like modifier-activating enzyme 6 OS=Homo sapiens GN=UBA6 PE=1 SV=1	S	487	0.3305	1
A0JLT2	Mediator of RNA polymerase II transcription subunit 19 OS=Homo sapiens GN=MED19 PE=1 SV=2	R	224	0.4703	4
A0JLT2	Mediator of RNA polymerase II transcription subunit 19 OS=Homo sapiens GN=MED19 PE=1 SV=2	H	225	0.4703	4
A0JLT2	Mediator of RNA polymerase II transcription subunit 19 OS=Homo sapiens GN=MED19 PE=1 SV=2	S	226	0.8395	4
A0JLT2	Mediator of RNA polymerase II transcription subunit 19 OS=Homo sapiens GN=MED19 PE=1 SV=2	D	228	0.7982	4
A0JLT2	Mediator of RNA polymerase II transcription subunit 19 OS=Homo sapiens GN=MED19 PE=1 SV=2	H	229	0.027	4
A0JLT2	Mediator of RNA polymerase II transcription subunit 19 OS=Homo sapiens GN=MED19 PE=1 SV=2	S	234	0	4
A0JLT2	Mediator of RNA polymerase II transcription subunit 19 OS=Homo sapiens GN=MED19 PE=1 SV=2	S	235	0	4
A0JLT2	Mediator of RNA polymerase II transcription subunit 19 OS=Homo sapiens GN=MED19 PE=1 SV=2	S	238	0	4
A0JLT2	Mediator of RNA polymerase II transcription subunit 19 OS=Homo sapiens GN=MED19 PE=1 SV=2	S	239	0	4
A0JLT2	Mediator of RNA polymerase II transcription subunit 19 OS=Homo sapiens GN=MED19 PE=1 SV=2	S	240	0	4
A0JLT2	Mediator of RNA polymerase II transcription subunit 19 OS=Homo sapiens GN=MED19 PE=1 SV=2	S	241	0	4
A0JLT2	Mediator of RNA polymerase II transcription subunit 19 OS=Homo sapiens GN=MED19 PE=1 SV=2	S	242	0	4
A0JNW5	UHRF1-binding protein 1-like OS=Homo sapiens GN=UHRF1BP1L PE=1 SV=2	K	408	0.797	1
A0JNW5	UHRF1-binding protein 1-like OS=Homo sapiens GN=UHRF1BP1L PE=1 SV=2	D	409	0.1013	1
A0JNW5	UHRF1-binding protein 1-like OS=Homo sapiens GN=UHRF1BP1L PE=1 SV=2	H	410	0.1013	1
A0JNW5	UHRF1-binding protein 1-like OS=Homo sapiens GN=UHRF1BP1L PE=1 SV=2	S	414	0.0004	1
A0MZ66	Shootin-1 OS=Homo sapiens GN=SHTN1 PE=1 SV=4	T	487	0	1
A0MZ66	Shootin-1 OS=Homo sapiens GN=SHTN1 PE=1 SV=4	E	489	0	1
A0MZ66	Shootin-1 OS=Homo sapiens GN=SHTN1 PE=1 SV=4	D	491	0	1
A0MZ66	Shootin-1 OS=Homo sapiens GN=SHTN1 PE=1 SV=4	S	492	0.0011	1
A0MZ66	Shootin-1 OS=Homo sapiens GN=SHTN1 PE=1 SV=4	S	493	0.0097	1
A0MZ66	Shootin-1 OS=Homo sapiens GN=SHTN1 PE=1 SV=4	S	494	0.8984	1
A0MZ66	Shootin-1 OS=Homo sapiens GN=SHTN1 PE=1 SV=4	T	496	0.0907	1
A0MZ66	Shootin-1 OS=Homo sapiens GN=SHTN1 PE=1 SV=4	T	501	0	1
A0MZ66	Shootin-1 OS=Homo sapiens GN=SHTN1 PE=1 SV=4	S	502	0	1
A0MZ66	Shootin-1 OS=Homo sapiens GN=SHTN1 PE=1 SV=4	E	503	0	1
A0MZ66	Shootin-1 OS=Homo sapiens GN=SHTN1 PE=1 SV=4	S	504	0	1
A1A4S6	Rho GTPase-activating protein 10 OS=Homo sapiens GN=ARHGAP10 PE=1 SV=1	E	227	0	1
A1A4S6	Rho GTPase-activating protein 10 OS=Homo sapiens GN=ARHGAP10 PE=1 SV=1	T	235	0.9925	1
A1L0T0	Acetolactate synthase-like protein OS=Homo sapiens GN=ILVBL PE=1 SV=2	E	2	0.4916	1
A1L0T0	Acetolactate synthase-like protein OS=Homo sapiens GN=ILVBL PE=1 SV=2	T	3	0.4916	1
A1L0T0	Acetolactate synthase-like protein OS=Homo sapiens GN=ILVBL PE=1 SV=2	S	12	0.0127	1
A1L0T0	Acetolactate synthase-like protein OS=Homo sapiens GN=ILVBL PE=1 SV=2	S	16	0.0045	1
A1L0T0	Acetolactate synthase-like protein OS=Homo sapiens GN=ILVBL PE=1 SV=2	C	22	0.2086	1
A1L0T0	Acetolactate synthase-like protein OS=Homo sapiens GN=ILVBL PE=1 SV=2	T	24	0.75	1
A1L0T0	Acetolactate synthase-like protein OS=Homo sapiens GN=ILVBL PE=1 SV=2	H	34	0.2497	1
A1L390	Pleckstrin homology domain-containing family G member 3 OS=Homo sapiens GN=PLEKHG3 PE=1 SV=1	S	76	0.0527	1
A1L390	Pleckstrin homology domain-containing family G member 3 OS=Homo sapiens GN=PLEKHG3 PE=1 SV=1	S	80	0.4737	1
A1L390	Pleckstrin homology domain-containing family G member 3 OS=Homo sapiens GN=PLEKHG3 PE=1 SV=1	S	576	0.1012	2
A1L390	Pleckstrin homology domain-containing family G member 3 OS=Homo sapiens GN=PLEKHG3 PE=1 SV=1	S	577	0.1012	2
A1L390	Pleckstrin homology domain-containing family G member 3 OS=Homo sapiens GN=PLEKHG3 PE=1 SV=1	E	578	0.1012	2
A1L390	Pleckstrin homology domain-containing family G member 3 OS=Homo sapiens GN=PLEKHG3 PE=1 SV=1	E	579	0.6905	2
A1L390	Pleckstrin homology domain-containing family G member 3 OS=Homo sapiens GN=PLEKHG3 PE=1 SV=1	E	580	0.6905	2
A1L390	Pleckstrin homology domain-containing family G member 3 OS=Homo sapiens GN=PLEKHG3 PE=1 SV=1	E	581	0.5608	2
A1L390	Pleckstrin homology domain-containing family G member 3 OS=Homo sapiens GN=PLEKHG3 PE=1 SV=1	E	582	0.5608	2
A1L390	Pleckstrin homology domain-containing family G member 3 OS=Homo sapiens GN=PLEKHG3 PE=1 SV=1	E	589	0.0095	2
A1L390	Pleckstrin homology domain-containing family G member 3 OS=Homo sapiens GN=PLEKHG3 PE=1 SV=1	E	591	0.0078	2
A1L390	Pleckstrin homology domain-containing family G member 3 OS=Homo sapiens GN=PLEKHG3 PE=1 SV=1	S	592	0.0078	2
A1L390	Pleckstrin homology domain-containing family G member 3 OS=Homo sapiens GN=PLEKHG3 PE=1 SV=1	S	597	0.0001	2
A1L390	Pleckstrin homology domain-containing family G member 3 OS=Homo sapiens GN=PLEKHG3 PE=1 SV=1	D	600	0	2
A1L390	Pleckstrin homology domain-containing family G member 3 OS=Homo sapiens GN=PLEKHG3 PE=1 SV=1	S	603	0	2
A1L390	Pleckstrin homology domain-containing family G member 3 OS=Homo sapiens GN=PLEKHG3 PE=1 SV=1	E	607	0	2
A1X283	SH3 and PX domain-containing protein 2B OS=Homo sapiens GN=SH3PXD2B PE=1 SV=3	K	497	0.0155	1
A1X283	SH3 and PX domain-containing protein 2B OS=Homo sapiens GN=SH3PXD2B PE=1 SV=3	S	499	0.0741	1
A1X283	SH3 and PX domain-containing protein 2B OS=Homo sapiens GN=SH3PXD2B PE=1 SV=3	S	500	0.0741	1
A1X283	SH3 and PX domain-containing protein 2B OS=Homo sapiens GN=SH3PXD2B PE=1 SV=3	D	501	0.373	1
A1X283	SH3 and PX domain-containing protein 2B OS=Homo sapiens GN=SH3PXD2B PE=1 SV=3	S	503	0.373	1
A1X283	SH3 and PX domain-containing protein 2B OS=Homo sapiens GN=SH3PXD2B PE=1 SV=3	S	505	0.0741	1
A1X283	SH3 and PX domain-containing protein 2B OS=Homo sapiens GN=SH3PXD2B PE=1 SV=3	Y	508	0.0155	1
A1X283	SH3 and PX domain-containing protein 2B OS=Homo sapiens GN=SH3PXD2B PE=1 SV=3	E	509	0.0008	1
A1X283	SH3 and PX domain-containing protein 2B OS=Homo sapiens GN=SH3PXD2B PE=1 SV=3	E	510	0	1
A1X283	SH3 and PX domain-containing protein 2B OS=Homo sapiens GN=SH3PXD2B PE=1 SV=3	S	512	0	1
A1X283	SH3 and PX domain-containing protein 2B OS=Homo sapiens GN=SH3PXD2B PE=1 SV=3	D	513	0	1
A1X283	SH3 and PX domain-containing protein 2B OS=Homo sapiens GN=SH3PXD2B PE=1 SV=3	D	515	0	1
A1X283	SH3 and PX domain-containing protein 2B OS=Homo sapiens GN=SH3PXD2B PE=1 SV=3	E	517	0	1
A1X283	SH3 and PX domain-containing protein 2B OS=Homo sapiens GN=SH3PXD2B PE=1 SV=3	E	518	0	1
A1X283	SH3 and PX domain-containing protein 2B OS=Homo sapiens GN=SH3PXD2B PE=1 SV=3	K	519	0	1
A1X283	SH3 and PX domain-containing protein 2B OS=Homo sapiens GN=SH3PXD2B PE=1 SV=3	S	521	0	1
A1X283	SH3 and PX domain-containing protein 2B OS=Homo sapiens GN=SH3PXD2B PE=1 SV=3	R	525	0	1
A2RRP1	Neuroblastoma-amplified sequence OS=Homo sapiens GN=NBAS PE=1 SV=2	K	424	0.4373	1
A2RRP1	Neuroblastoma-amplified sequence OS=Homo sapiens GN=NBAS PE=1 SV=2	S	425	0.4373	1
A2RRP1	Neuroblastoma-amplified sequence OS=Homo sapiens GN=NBAS PE=1 SV=2	C	426	0.2014	1
A2RRP1	Neuroblastoma-amplified sequence OS=Homo sapiens GN=NBAS PE=1 SV=2	E	427	0.3884	1
A2RRP1	Neuroblastoma-amplified sequence OS=Homo sapiens GN=NBAS PE=1 SV=2	E	430	0.3884	1
A2RRP1	Neuroblastoma-amplified sequence OS=Homo sapiens GN=NBAS PE=1 SV=2	S	432	0.1168	1
A2RRP1	Neuroblastoma-amplified sequence OS=Homo sapiens GN=NBAS PE=1 SV=2	T	436	0.0139	1
A2RRP1	Neuroblastoma-amplified sequence OS=Homo sapiens GN=NBAS PE=1 SV=2	T	438	0.0057	1
A2RRP1	Neuroblastoma-amplified sequence OS=Homo sapiens GN=NBAS PE=1 SV=2	H	439	0.0056	1
A2RRP1	Neuroblastoma-amplified sequence OS=Homo sapiens GN=NBAS PE=1 SV=2	D	440	0.0025	1
A2RRP1	Neuroblastoma-amplified sequence OS=Homo sapiens GN=NBAS PE=1 SV=2	S	445	0.0007	1
A2RRP1	Neuroblastoma-amplified sequence OS=Homo sapiens GN=NBAS PE=1 SV=2	E	447	0.0004	1
A2RRP1	Neuroblastoma-amplified sequence OS=Homo sapiens GN=NBAS PE=1 SV=2	C	448	0.0005	1
A2RRP1	Neuroblastoma-amplified sequence OS=Homo sapiens GN=NBAS PE=1 SV=2	E	449	0.0005	1
A2RRP1	Neuroblastoma-amplified sequence OS=Homo sapiens GN=NBAS PE=1 SV=2	S	564	0.9999	1
A2RRP1	Neuroblastoma-amplified sequence OS=Homo sapiens GN=NBAS PE=1 SV=2	S	570	0.0001	1
A2RRP1	Neuroblastoma-amplified sequence OS=Homo sapiens GN=NBAS PE=1 SV=2	Y	574	0	1
A2RRP1	Neuroblastoma-amplified sequence OS=Homo sapiens GN=NBAS PE=1 SV=2	S	576	0	1
A2RRP1	Neuroblastoma-amplified sequence OS=Homo sapiens GN=NBAS PE=1 SV=2	S	1961	0.4286	1
A2RRP1	Neuroblastoma-amplified sequence OS=Homo sapiens GN=NBAS PE=1 SV=2	H	1964	0.4286	1
A2RRP1	Neuroblastoma-amplified sequence OS=Homo sapiens GN=NBAS PE=1 SV=2	E	1966	0.085	1
A2RRP1	Neuroblastoma-amplified sequence OS=Homo sapiens GN=NBAS PE=1 SV=2	T	1967	0.0179	1
A2RRP1	Neuroblastoma-amplified sequence OS=Homo sapiens GN=NBAS PE=1 SV=2	S	1969	0.0179	1
A2RRP1	Neuroblastoma-amplified sequence OS=Homo sapiens GN=NBAS PE=1 SV=2	H	1970	0.0179	1
A2RRP1	Neuroblastoma-amplified sequence OS=Homo sapiens GN=NBAS PE=1 SV=2	S	1971	0.004	1
A2RRP1	Neuroblastoma-amplified sequence OS=Homo sapiens GN=NBAS PE=1 SV=2	S	1975	0	1
A2RRP1	Neuroblastoma-amplified sequence OS=Homo sapiens GN=NBAS PE=1 SV=2	K	1977	0	1
A2RRP1	Neuroblastoma-amplified sequence OS=Homo sapiens GN=NBAS PE=1 SV=2	S	1979	0	1
A2RRP1	Neuroblastoma-amplified sequence OS=Homo sapiens GN=NBAS PE=1 SV=2	E	1980	0	1
A2RRP1	Neuroblastoma-amplified sequence OS=Homo sapiens GN=NBAS PE=1 SV=2	E	1982	0	1
A2RRP1	Neuroblastoma-amplified sequence OS=Homo sapiens GN=NBAS PE=1 SV=2	T	1983	0	1
A2RRP1	Neuroblastoma-amplified sequence OS=Homo sapiens GN=NBAS PE=1 SV=2	E	2336	0	2
A2RRP1	Neuroblastoma-amplified sequence OS=Homo sapiens GN=NBAS PE=1 SV=2	H	2339	0	2
A2RRP1	Neuroblastoma-amplified sequence OS=Homo sapiens GN=NBAS PE=1 SV=2	E	2340	0	2
A2RRP1	Neuroblastoma-amplified sequence OS=Homo sapiens GN=NBAS PE=1 SV=2	E	2342	0	2
A2RRP1	Neuroblastoma-amplified sequence OS=Homo sapiens GN=NBAS PE=1 SV=2	S	2345	0	2
A2RRP1	Neuroblastoma-amplified sequence OS=Homo sapiens GN=NBAS PE=1 SV=2	R	2351	0.8707	2
A2RRP1	Neuroblastoma-amplified sequence OS=Homo sapiens GN=NBAS PE=1 SV=2	T	2353	0.1118	2
A2RRP1	Neuroblastoma-amplified sequence OS=Homo sapiens GN=NBAS PE=1 SV=2	H	2354	0.0919	2
A2RTX5	Probable threonine--tRNA ligase 2, cytoplasmic OS=Homo sapiens GN=TARSL2 PE=1 SV=1	K	155	0.0228	1
A2RTX5	Probable threonine--tRNA ligase 2, cytoplasmic OS=Homo sapiens GN=TARSL2 PE=1 SV=1	D	157	0.6576	1
A2RTX5	Probable threonine--tRNA ligase 2, cytoplasmic OS=Homo sapiens GN=TARSL2 PE=1 SV=1	T	158	0.6576	1
A2RTX5	Probable threonine--tRNA ligase 2, cytoplasmic OS=Homo sapiens GN=TARSL2 PE=1 SV=1	S	159	0.6576	1
A2RTX5	Probable threonine--tRNA ligase 2, cytoplasmic OS=Homo sapiens GN=TARSL2 PE=1 SV=1	T	163	0.0026	1
A2RTX5	Probable threonine--tRNA ligase 2, cytoplasmic OS=Homo sapiens GN=TARSL2 PE=1 SV=1	E	523	0.9573	1
A2RTX5	Probable threonine--tRNA ligase 2, cytoplasmic OS=Homo sapiens GN=TARSL2 PE=1 SV=1	S	525	0.0211	1
A2RTX5	Probable threonine--tRNA ligase 2, cytoplasmic OS=Homo sapiens GN=TARSL2 PE=1 SV=1	T	527	0.021	1
A2RTX5	Probable threonine--tRNA ligase 2, cytoplasmic OS=Homo sapiens GN=TARSL2 PE=1 SV=1	S	529	0.0017	1
A2RTX5	Probable threonine--tRNA ligase 2, cytoplasmic OS=Homo sapiens GN=TARSL2 PE=1 SV=1	T	532	0.8787	1
A2RU67	Protein FAM234B OS=Homo sapiens GN=FAM234B PE=1 SV=1	S	16	0.0041	1
A2RU67	Protein FAM234B OS=Homo sapiens GN=FAM234B PE=1 SV=1	D	18	0.001	1
A2RU67	Protein FAM234B OS=Homo sapiens GN=FAM234B PE=1 SV=1	E	21	0.0041	1
A2RU67	Protein FAM234B OS=Homo sapiens GN=FAM234B PE=1 SV=1	Y	22	0.0909	1
A2RU67	Protein FAM234B OS=Homo sapiens GN=FAM234B PE=1 SV=1	D	23	0.0909	1
A2RU67	Protein FAM234B OS=Homo sapiens GN=FAM234B PE=1 SV=1	T	26	0.4721	1
A2RU67	Protein FAM234B OS=Homo sapiens GN=FAM234B PE=1 SV=1	D	29	0.0909	1
A2RU67	Protein FAM234B OS=Homo sapiens GN=FAM234B PE=1 SV=1	S	30	0.0909	1
A2RU67	Protein FAM234B OS=Homo sapiens GN=FAM234B PE=1 SV=1	D	31	0.0909	1
A2RU67	Protein FAM234B OS=Homo sapiens GN=FAM234B PE=1 SV=1	E	32	0.0187	1
A2RU67	Protein FAM234B OS=Homo sapiens GN=FAM234B PE=1 SV=1	S	33	0.0041	1
A2RU67	Protein FAM234B OS=Homo sapiens GN=FAM234B PE=1 SV=1	E	34	0.0041	1
A2RU67	Protein FAM234B OS=Homo sapiens GN=FAM234B PE=1 SV=1	D	35	0.0187	1
A2RU67	Protein FAM234B OS=Homo sapiens GN=FAM234B PE=1 SV=1	D	36	0.0187	1
A2RU67	Protein FAM234B OS=Homo sapiens GN=FAM234B PE=1 SV=1	S	52	0.0027	3
A2RU67	Protein FAM234B OS=Homo sapiens GN=FAM234B PE=1 SV=1	E	56	0.0409	3
A2RU67	Protein FAM234B OS=Homo sapiens GN=FAM234B PE=1 SV=1	E	59	0.7326	3
A2RU67	Protein FAM234B OS=Homo sapiens GN=FAM234B PE=1 SV=1	D	61	0.6263	3
A2RU67	Protein FAM234B OS=Homo sapiens GN=FAM234B PE=1 SV=1	S	62	0.1167	3
A2RU67	Protein FAM234B OS=Homo sapiens GN=FAM234B PE=1 SV=1	D	63	0.1167	3
A2RU67	Protein FAM234B OS=Homo sapiens GN=FAM234B PE=1 SV=1	E	65	0.1167	3
A2RU67	Protein FAM234B OS=Homo sapiens GN=FAM234B PE=1 SV=1	E	68	0.0031	3
A2RU67	Protein FAM234B OS=Homo sapiens GN=FAM234B PE=1 SV=1	K	71	0.0105	3
A2RU67	Protein FAM234B OS=Homo sapiens GN=FAM234B PE=1 SV=1	H	73	0.0105	3
A2RU67	Protein FAM234B OS=Homo sapiens GN=FAM234B PE=1 SV=1	S	75	0.1368	3
A2RU67	Protein FAM234B OS=Homo sapiens GN=FAM234B PE=1 SV=1	E	76	0.5305	3
A2RU67	Protein FAM234B OS=Homo sapiens GN=FAM234B PE=1 SV=1	T	78	0.037	3
A2RU67	Protein FAM234B OS=Homo sapiens GN=FAM234B PE=1 SV=1	T	79	0.1368	3
A2RU67	Protein FAM234B OS=Homo sapiens GN=FAM234B PE=1 SV=1	E	80	0.037	3
A2RU67	Protein FAM234B OS=Homo sapiens GN=FAM234B PE=1 SV=1	Y	82	0.0031	3
A2RU67	Protein FAM234B OS=Homo sapiens GN=FAM234B PE=1 SV=1	S	84	0	3
A2RU67	Protein FAM234B OS=Homo sapiens GN=FAM234B PE=1 SV=1	E	85	0	3
A2RU67	Protein FAM234B OS=Homo sapiens GN=FAM234B PE=1 SV=1	E	91	0	3
A2RU67	Protein FAM234B OS=Homo sapiens GN=FAM234B PE=1 SV=1	S	581	0.0039	1
A2RU67	Protein FAM234B OS=Homo sapiens GN=FAM234B PE=1 SV=1	R	583	0.0224	1
A2RU67	Protein FAM234B OS=Homo sapiens GN=FAM234B PE=1 SV=1	E	588	0.9737	1
A2RU67	Protein FAM234B OS=Homo sapiens GN=FAM234B PE=1 SV=1	E	596	0.3308	1
A2RU67	Protein FAM234B OS=Homo sapiens GN=FAM234B PE=1 SV=1	S	597	0.3308	1
A2RU67	Protein FAM234B OS=Homo sapiens GN=FAM234B PE=1 SV=1	T	598	0.3308	1
A3KN83	Protein strawberry notch homolog 1 OS=Homo sapiens GN=SBNO1 PE=1 SV=1	E	546	0	1
A3KN83	Protein strawberry notch homolog 1 OS=Homo sapiens GN=SBNO1 PE=1 SV=1	E	547	0	1
A3KN83	Protein strawberry notch homolog 1 OS=Homo sapiens GN=SBNO1 PE=1 SV=1	S	551	0.0158	1
A3KN83	Protein strawberry notch homolog 1 OS=Homo sapiens GN=SBNO1 PE=1 SV=1	S	553	0.7683	1
A3KN83	Protein strawberry notch homolog 1 OS=Homo sapiens GN=SBNO1 PE=1 SV=1	Y	554	0.1054	1
A3KN83	Protein strawberry notch homolog 1 OS=Homo sapiens GN=SBNO1 PE=1 SV=1	K	556	0.1054	1
A3KN83	Protein strawberry notch homolog 1 OS=Homo sapiens GN=SBNO1 PE=1 SV=1	Y	558	0.0026	1
A4D1P6	WD repeat-containing protein 91 OS=Homo sapiens GN=WDR91 PE=1 SV=2	S	500	0.0669	1
A4D1P6	WD repeat-containing protein 91 OS=Homo sapiens GN=WDR91 PE=1 SV=2	C	503	0.0496	1
A4D1P6	WD repeat-containing protein 91 OS=Homo sapiens GN=WDR91 PE=1 SV=2	S	504	0.5682	1
A4D1P6	WD repeat-containing protein 91 OS=Homo sapiens GN=WDR91 PE=1 SV=2	S	509	0.0671	1
A4D1P6	WD repeat-containing protein 91 OS=Homo sapiens GN=WDR91 PE=1 SV=2	C	512	0.1545	1
A4D1P6	WD repeat-containing protein 91 OS=Homo sapiens GN=WDR91 PE=1 SV=2	S	513	0.0677	1
A4D1P6	WD repeat-containing protein 91 OS=Homo sapiens GN=WDR91 PE=1 SV=2	S	518	0.0249	1
A4D1P6	WD repeat-containing protein 91 OS=Homo sapiens GN=WDR91 PE=1 SV=2	T	520	0.0204	1
A4D1P6	WD repeat-containing protein 91 OS=Homo sapiens GN=WDR91 PE=1 SV=2	S	521	0.0204	1
A4D1P6	WD repeat-containing protein 91 OS=Homo sapiens GN=WDR91 PE=1 SV=2	D	524	0.0532	1
A4D1P6	WD repeat-containing protein 91 OS=Homo sapiens GN=WDR91 PE=1 SV=2	S	526	0.0532	1
A4D1P6	WD repeat-containing protein 91 OS=Homo sapiens GN=WDR91 PE=1 SV=2	D	529	0.1613	1
A4D1P6	WD repeat-containing protein 91 OS=Homo sapiens GN=WDR91 PE=1 SV=2	S	532	0.1613	1
A4D1P6	WD repeat-containing protein 91 OS=Homo sapiens GN=WDR91 PE=1 SV=2	S	641	0	1
A4D1P6	WD repeat-containing protein 91 OS=Homo sapiens GN=WDR91 PE=1 SV=2	E	642	0	1
A4D1P6	WD repeat-containing protein 91 OS=Homo sapiens GN=WDR91 PE=1 SV=2	Y	643	0	1
A4D1P6	WD repeat-containing protein 91 OS=Homo sapiens GN=WDR91 PE=1 SV=2	S	644	0.0001	1
A4D1P6	WD repeat-containing protein 91 OS=Homo sapiens GN=WDR91 PE=1 SV=2	S	647	0.0004	1
A4D1P6	WD repeat-containing protein 91 OS=Homo sapiens GN=WDR91 PE=1 SV=2	D	648	0.0004	1
A4D1P6	WD repeat-containing protein 91 OS=Homo sapiens GN=WDR91 PE=1 SV=2	T	650	0.0073	1
A4D1P6	WD repeat-containing protein 91 OS=Homo sapiens GN=WDR91 PE=1 SV=2	S	656	0.9914	1
A4D1P6	WD repeat-containing protein 91 OS=Homo sapiens GN=WDR91 PE=1 SV=2	Y	658	0.9785	1
A4D1P6	WD repeat-containing protein 91 OS=Homo sapiens GN=WDR91 PE=1 SV=2	S	659	0.0073	1
A4D1P6	WD repeat-containing protein 91 OS=Homo sapiens GN=WDR91 PE=1 SV=2	Y	661	0.0072	1
A4D1P6	WD repeat-containing protein 91 OS=Homo sapiens GN=WDR91 PE=1 SV=2	K	662	0.0072	1
A4FU28	cTAGE family member 9 OS=Homo sapiens GN=CTAGE9 PE=2 SV=2	S	127	0	1
A4FU28	cTAGE family member 9 OS=Homo sapiens GN=CTAGE9 PE=2 SV=2	E	129	0	1
A4FU28	cTAGE family member 9 OS=Homo sapiens GN=CTAGE9 PE=2 SV=2	T	131	0.0001	1
A4FU28	cTAGE family member 9 OS=Homo sapiens GN=CTAGE9 PE=2 SV=2	C	132	0.0001	1
A4FU28	cTAGE family member 9 OS=Homo sapiens GN=CTAGE9 PE=2 SV=2	E	133	0.0005	1
A4FU28	cTAGE family member 9 OS=Homo sapiens GN=CTAGE9 PE=2 SV=2	K	134	0.0135	1
A4FU28	cTAGE family member 9 OS=Homo sapiens GN=CTAGE9 PE=2 SV=2	S	136	0.0758	1
A4FU28	cTAGE family member 9 OS=Homo sapiens GN=CTAGE9 PE=2 SV=2	R	137	0.4535	1
A4FU28	cTAGE family member 9 OS=Homo sapiens GN=CTAGE9 PE=2 SV=2	S	138	0.4535	1
A4FU28	cTAGE family member 9 OS=Homo sapiens GN=CTAGE9 PE=2 SV=2	S	140	0.0065	1
A4FU28	cTAGE family member 9 OS=Homo sapiens GN=CTAGE9 PE=2 SV=2	E	141	0.0217	1
A4FU28	cTAGE family member 9 OS=Homo sapiens GN=CTAGE9 PE=2 SV=2	E	143	0.7322	1
A4FU28	cTAGE family member 9 OS=Homo sapiens GN=CTAGE9 PE=2 SV=2	D	144	0.1209	1
A4FU28	cTAGE family member 9 OS=Homo sapiens GN=CTAGE9 PE=2 SV=2	E	145	0.1209	1
A4FU28	cTAGE family member 9 OS=Homo sapiens GN=CTAGE9 PE=2 SV=2	C	148	0.0008	1
A4FU28	cTAGE family member 9 OS=Homo sapiens GN=CTAGE9 PE=2 SV=2	E	150	0	1
A4FU28	cTAGE family member 9 OS=Homo sapiens GN=CTAGE9 PE=2 SV=2	S	550	0.0038	1
A4FU28	cTAGE family member 9 OS=Homo sapiens GN=CTAGE9 PE=2 SV=2	R	559	0.941	1
A4FU28	cTAGE family member 9 OS=Homo sapiens GN=CTAGE9 PE=2 SV=2	S	562	0.0522	1
A4FU28	cTAGE family member 9 OS=Homo sapiens GN=CTAGE9 PE=2 SV=2	S	563	0.0155	1
A4FU28	cTAGE family member 9 OS=Homo sapiens GN=CTAGE9 PE=2 SV=2	D	569	0.8157	1
A4FU28	cTAGE family member 9 OS=Homo sapiens GN=CTAGE9 PE=2 SV=2	H	570	0.2403	1
A4FU28	cTAGE family member 9 OS=Homo sapiens GN=CTAGE9 PE=2 SV=2	T	573	0.4182	1
A4FU28	cTAGE family member 9 OS=Homo sapiens GN=CTAGE9 PE=2 SV=2	E	575	0.4182	1
A6H8Y1	Transcription factor TFIIIB component B'' homolog OS=Homo sapiens GN=BDP1 PE=1 SV=3	K	629	0	1
A6H8Y1	Transcription factor TFIIIB component B'' homolog OS=Homo sapiens GN=BDP1 PE=1 SV=3	S	630	0	1
A6H8Y1	Transcription factor TFIIIB component B'' homolog OS=Homo sapiens GN=BDP1 PE=1 SV=3	S	633	0.0744	1
A6H8Y1	Transcription factor TFIIIB component B'' homolog OS=Homo sapiens GN=BDP1 PE=1 SV=3	K	636	0.6166	1
A6H8Y1	Transcription factor TFIIIB component B'' homolog OS=Homo sapiens GN=BDP1 PE=1 SV=3	T	637	0.0744	1
A6H8Y1	Transcription factor TFIIIB component B'' homolog OS=Homo sapiens GN=BDP1 PE=1 SV=3	E	638	0.0744	1
A6H8Y1	Transcription factor TFIIIB component B'' homolog OS=Homo sapiens GN=BDP1 PE=1 SV=3	S	639	0.0744	1
A6H8Y1	Transcription factor TFIIIB component B'' homolog OS=Homo sapiens GN=BDP1 PE=1 SV=3	E	640	0.0099	1
A6H8Y1	Transcription factor TFIIIB component B'' homolog OS=Homo sapiens GN=BDP1 PE=1 SV=3	S	641	0.0744	1
A6H8Y1	Transcription factor TFIIIB component B'' homolog OS=Homo sapiens GN=BDP1 PE=1 SV=3	E	2062	0.4612	1
A6H8Y1	Transcription factor TFIIIB component B'' homolog OS=Homo sapiens GN=BDP1 PE=1 SV=3	E	2063	0.4612	1
A6H8Y1	Transcription factor TFIIIB component B'' homolog OS=Homo sapiens GN=BDP1 PE=1 SV=3	S	2065	0.0085	1
A6H8Y1	Transcription factor TFIIIB component B'' homolog OS=Homo sapiens GN=BDP1 PE=1 SV=3	S	2066	0.0604	1
A6H8Y1	Transcription factor TFIIIB component B'' homolog OS=Homo sapiens GN=BDP1 PE=1 SV=3	R	2067	0.0085	1
A6H8Y1	Transcription factor TFIIIB component B'' homolog OS=Homo sapiens GN=BDP1 PE=1 SV=3	E	2068	0.0002	1
A6H8Y1	Transcription factor TFIIIB component B'' homolog OS=Homo sapiens GN=BDP1 PE=1 SV=3	E	2069	0	1
A6H8Y1	Transcription factor TFIIIB component B'' homolog OS=Homo sapiens GN=BDP1 PE=1 SV=3	S	2071	0.0004	1
A6H8Y1	Transcription factor TFIIIB component B'' homolog OS=Homo sapiens GN=BDP1 PE=1 SV=3	E	2074	0.1156	1
A6NDB9	Paralemmin-3 OS=Homo sapiens GN=PALM3 PE=1 SV=2	K	397	0	7
A6NDB9	Paralemmin-3 OS=Homo sapiens GN=PALM3 PE=1 SV=2	E	399	0.0001	7
A6NDB9	Paralemmin-3 OS=Homo sapiens GN=PALM3 PE=1 SV=2	E	400	0.0001	7
A6NDB9	Paralemmin-3 OS=Homo sapiens GN=PALM3 PE=1 SV=2	S	401	0.0003	7
A6NDB9	Paralemmin-3 OS=Homo sapiens GN=PALM3 PE=1 SV=2	S	406	0.0075	7
A6NDB9	Paralemmin-3 OS=Homo sapiens GN=PALM3 PE=1 SV=2	E	407	0.0193	7
A6NDB9	Paralemmin-3 OS=Homo sapiens GN=PALM3 PE=1 SV=2	E	408	0.0075	7
A6NDB9	Paralemmin-3 OS=Homo sapiens GN=PALM3 PE=1 SV=2	K	409	0.0523	7
A6NDB9	Paralemmin-3 OS=Homo sapiens GN=PALM3 PE=1 SV=2	T	412	0.9116	7
A6NDB9	Paralemmin-3 OS=Homo sapiens GN=PALM3 PE=1 SV=2	R	414	0.2861	7
A6NDB9	Paralemmin-3 OS=Homo sapiens GN=PALM3 PE=1 SV=2	D	415	0.7734	7
A6NDB9	Paralemmin-3 OS=Homo sapiens GN=PALM3 PE=1 SV=2	E	416	0.0597	7
A6NDB9	Paralemmin-3 OS=Homo sapiens GN=PALM3 PE=1 SV=2	E	418	0.0597	7
A6NDB9	Paralemmin-3 OS=Homo sapiens GN=PALM3 PE=1 SV=2	S	420	0.7306	7
A6NDB9	Paralemmin-3 OS=Homo sapiens GN=PALM3 PE=1 SV=2	E	424	0.4507	7
A6NDB9	Paralemmin-3 OS=Homo sapiens GN=PALM3 PE=1 SV=2	E	649	0.9992	1
A6NDB9	Paralemmin-3 OS=Homo sapiens GN=PALM3 PE=1 SV=2	S	651	0.0006	1
A6NDB9	Paralemmin-3 OS=Homo sapiens GN=PALM3 PE=1 SV=2	T	654	0.0001	1
A6NDB9	Paralemmin-3 OS=Homo sapiens GN=PALM3 PE=1 SV=2	E	655	0	1
A6NDB9	Paralemmin-3 OS=Homo sapiens GN=PALM3 PE=1 SV=2	E	657	0	1
A6NDB9	Paralemmin-3 OS=Homo sapiens GN=PALM3 PE=1 SV=2	E	658	0	1
A6NDB9	Paralemmin-3 OS=Homo sapiens GN=PALM3 PE=1 SV=2	S	660	0	1
A6NFI3	Zinc finger protein 316 OS=Homo sapiens GN=ZNF316 PE=1 SV=1	E	321	0.4809	1
A6NFI3	Zinc finger protein 316 OS=Homo sapiens GN=ZNF316 PE=1 SV=1	S	328	0.4809	1
A6NFI3	Zinc finger protein 316 OS=Homo sapiens GN=ZNF316 PE=1 SV=1	R	342	0.1659	1
A6NFI3	Zinc finger protein 316 OS=Homo sapiens GN=ZNF316 PE=1 SV=1	E	344	0.1659	1
A6NFI3	Zinc finger protein 316 OS=Homo sapiens GN=ZNF316 PE=1 SV=1	T	345	0.1659	1
A6NFI3	Zinc finger protein 316 OS=Homo sapiens GN=ZNF316 PE=1 SV=1	T	346	0.1659	1
A6NFI3	Zinc finger protein 316 OS=Homo sapiens GN=ZNF316 PE=1 SV=1	C	347	0.3024	1
A6NFI3	Zinc finger protein 316 OS=Homo sapiens GN=ZNF316 PE=1 SV=1	D	348	0.3024	1
A6NFI3	Zinc finger protein 316 OS=Homo sapiens GN=ZNF316 PE=1 SV=1	C	350	0.385	1
A6NHT5	Homeobox protein HMX3 OS=Homo sapiens GN=HMX3 PE=1 SV=1	S	171	0	3
A6NHT5	Homeobox protein HMX3 OS=Homo sapiens GN=HMX3 PE=1 SV=1	D	173	0	3
A6NHT5	Homeobox protein HMX3 OS=Homo sapiens GN=HMX3 PE=1 SV=1	E	174	0	3
A6NHT5	Homeobox protein HMX3 OS=Homo sapiens GN=HMX3 PE=1 SV=1	E	178	0.0155	3
A6NHT5	Homeobox protein HMX3 OS=Homo sapiens GN=HMX3 PE=1 SV=1	E	179	0.1104	3
A6NHT5	Homeobox protein HMX3 OS=Homo sapiens GN=HMX3 PE=1 SV=1	S	180	0.9897	3
A6NHT5	Homeobox protein HMX3 OS=Homo sapiens GN=HMX3 PE=1 SV=1	D	181	0.0813	3
A6NHT5	Homeobox protein HMX3 OS=Homo sapiens GN=HMX3 PE=1 SV=1	S	182	0.0813	3
A6NHT5	Homeobox protein HMX3 OS=Homo sapiens GN=HMX3 PE=1 SV=1	E	183	0.6685	3
A6NHT5	Homeobox protein HMX3 OS=Homo sapiens GN=HMX3 PE=1 SV=1	E	184	0.0813	3
A6NHT5	Homeobox protein HMX3 OS=Homo sapiens GN=HMX3 PE=1 SV=1	S	185	0.0015	3
A6NHT5	Homeobox protein HMX3 OS=Homo sapiens GN=HMX3 PE=1 SV=1	K	186	0.0015	3
A6NIH7	Protein unc-119 homolog B OS=Homo sapiens GN=UNC119B PE=1 SV=1	S	13	0.0002	2
A6NIH7	Protein unc-119 homolog B OS=Homo sapiens GN=UNC119B PE=1 SV=1	K	24	0.0021	2
A6NIH7	Protein unc-119 homolog B OS=Homo sapiens GN=UNC119B PE=1 SV=1	E	25	0.0083	2
A6NIH7	Protein unc-119 homolog B OS=Homo sapiens GN=UNC119B PE=1 SV=1	E	26	0.0365	2
A6NKF1	SAC3 domain-containing protein 1 OS=Homo sapiens GN=SAC3D1 PE=1 SV=2	R	382	0	1
A6NKF1	SAC3 domain-containing protein 1 OS=Homo sapiens GN=SAC3D1 PE=1 SV=2	T	383	0.0019	17
A6NKF1	SAC3 domain-containing protein 1 OS=Homo sapiens GN=SAC3D1 PE=1 SV=2	E	385	0.0019	17
A6NKF1	SAC3 domain-containing protein 1 OS=Homo sapiens GN=SAC3D1 PE=1 SV=2	E	386	0.0063	17
A6NKF1	SAC3 domain-containing protein 1 OS=Homo sapiens GN=SAC3D1 PE=1 SV=2	E	391	0.4564	17
A6NKF1	SAC3 domain-containing protein 1 OS=Homo sapiens GN=SAC3D1 PE=1 SV=2	E	392	0.4564	17
A6NKF1	SAC3 domain-containing protein 1 OS=Homo sapiens GN=SAC3D1 PE=1 SV=2	E	393	0.3709	17
A6NKF1	SAC3 domain-containing protein 1 OS=Homo sapiens GN=SAC3D1 PE=1 SV=2	D	394	0.0875	17
A6NKF1	SAC3 domain-containing protein 1 OS=Homo sapiens GN=SAC3D1 PE=1 SV=2	E	395	0.0875	17
A6NKF1	SAC3 domain-containing protein 1 OS=Homo sapiens GN=SAC3D1 PE=1 SV=2	T	397	0.4337	17
A6NKF1	SAC3 domain-containing protein 1 OS=Homo sapiens GN=SAC3D1 PE=1 SV=2	D	398	0.2134	17
A6NKF1	SAC3 domain-containing protein 1 OS=Homo sapiens GN=SAC3D1 PE=1 SV=2	R	399	0.4927	17
A6NKF1	SAC3 domain-containing protein 1 OS=Homo sapiens GN=SAC3D1 PE=1 SV=2	S	402	0.9986	17
A7E2V4	Zinc finger SWIM domain-containing protein 8 OS=Homo sapiens GN=ZSWIM8 PE=1 SV=1	H	1138	0.0035	2
A7E2V4	Zinc finger SWIM domain-containing protein 8 OS=Homo sapiens GN=ZSWIM8 PE=1 SV=1	T	1139	0.0035	2
A7E2V4	Zinc finger SWIM domain-containing protein 8 OS=Homo sapiens GN=ZSWIM8 PE=1 SV=1	S	1143	0.0164	2
A7E2V4	Zinc finger SWIM domain-containing protein 8 OS=Homo sapiens GN=ZSWIM8 PE=1 SV=1	D	1145	0.8386	2
A7E2V4	Zinc finger SWIM domain-containing protein 8 OS=Homo sapiens GN=ZSWIM8 PE=1 SV=1	S	1146	0.8386	2
A7E2V4	Zinc finger SWIM domain-containing protein 8 OS=Homo sapiens GN=ZSWIM8 PE=1 SV=1	S	1147	0.2306	2
A7E2V4	Zinc finger SWIM domain-containing protein 8 OS=Homo sapiens GN=ZSWIM8 PE=1 SV=1	E	1150	0.1789	2
A7E2V4	Zinc finger SWIM domain-containing protein 8 OS=Homo sapiens GN=ZSWIM8 PE=1 SV=1	T	1151	0.1789	2
A7E2V4	Zinc finger SWIM domain-containing protein 8 OS=Homo sapiens GN=ZSWIM8 PE=1 SV=1	T	1152	0.1789	2
A7E2V4	Zinc finger SWIM domain-containing protein 8 OS=Homo sapiens GN=ZSWIM8 PE=1 SV=1	S	1153	0.1138	2
A7E2V4	Zinc finger SWIM domain-containing protein 8 OS=Homo sapiens GN=ZSWIM8 PE=1 SV=1	D	1154	0.3021	2
A7E2V4	Zinc finger SWIM domain-containing protein 8 OS=Homo sapiens GN=ZSWIM8 PE=1 SV=1	S	1155	0.3021	2
A7E2V4	Zinc finger SWIM domain-containing protein 8 OS=Homo sapiens GN=ZSWIM8 PE=1 SV=1	S	1156	0.3031	2
A7E2V4	Zinc finger SWIM domain-containing protein 8 OS=Homo sapiens GN=ZSWIM8 PE=1 SV=1	T	1158	0.0104	2
A7E2V4	Zinc finger SWIM domain-containing protein 8 OS=Homo sapiens GN=ZSWIM8 PE=1 SV=1	S	1160	0.003	2
A7E2Y1	Myosin-7B OS=Homo sapiens GN=MYH7B PE=1 SV=3	E	1035	0	1
A7E2Y1	Myosin-7B OS=Homo sapiens GN=MYH7B PE=1 SV=3	E	1039	1	1
A7E2Y1	Myosin-7B OS=Homo sapiens GN=MYH7B PE=1 SV=3	D	1040	1	1
A7E2Y1	Myosin-7B OS=Homo sapiens GN=MYH7B PE=1 SV=3	E	1042	0.9379	1
A7E2Y1	Myosin-7B OS=Homo sapiens GN=MYH7B PE=1 SV=3	C	1043	0	1
A7E2Y1	Myosin-7B OS=Homo sapiens GN=MYH7B PE=1 SV=3	S	1044	0.0621	1
A7E2Y1	Myosin-7B OS=Homo sapiens GN=MYH7B PE=1 SV=3	E	1046	0.0003	1
A7E2Y1	Myosin-7B OS=Homo sapiens GN=MYH7B PE=1 SV=3	E	1048	0.9376	1
A8CG34	Nuclear envelope pore membrane protein POM 121C OS=Homo sapiens GN=POM121C PE=1 SV=2	R	433	0.0014	1
A8CG34	Nuclear envelope pore membrane protein POM 121C OS=Homo sapiens GN=POM121C PE=1 SV=2	E	434	0.0014	1
A8CG34	Nuclear envelope pore membrane protein POM 121C OS=Homo sapiens GN=POM121C PE=1 SV=2	E	435	0.0014	1
A8CG34	Nuclear envelope pore membrane protein POM 121C OS=Homo sapiens GN=POM121C PE=1 SV=2	E	436	0.0086	1
A8CG34	Nuclear envelope pore membrane protein POM 121C OS=Homo sapiens GN=POM121C PE=1 SV=2	C	438	0	1
A8CG34	Nuclear envelope pore membrane protein POM 121C OS=Homo sapiens GN=POM121C PE=1 SV=2	H	439	0.0576	1
A8CG34	Nuclear envelope pore membrane protein POM 121C OS=Homo sapiens GN=POM121C PE=1 SV=2	H	440	0.4146	1
A8CG34	Nuclear envelope pore membrane protein POM 121C OS=Homo sapiens GN=POM121C PE=1 SV=2	S	441	0.4146	1
A8CG34	Nuclear envelope pore membrane protein POM 121C OS=Homo sapiens GN=POM121C PE=1 SV=2	S	442	0.1064	1
A8CG34	Nuclear envelope pore membrane protein POM 121C OS=Homo sapiens GN=POM121C PE=1 SV=2	S	443	0.1064	1
A8CG34	Nuclear envelope pore membrane protein POM 121C OS=Homo sapiens GN=POM121C PE=1 SV=2	S	444	0.4438	1
A8CG34	Nuclear envelope pore membrane protein POM 121C OS=Homo sapiens GN=POM121C PE=1 SV=2	T	445	0.4438	1
A8CG34	Nuclear envelope pore membrane protein POM 121C OS=Homo sapiens GN=POM121C PE=1 SV=2	D	450	0	1
A8CG34	Nuclear envelope pore membrane protein POM 121C OS=Homo sapiens GN=POM121C PE=1 SV=2	K	451	0	1
A8CG34	Nuclear envelope pore membrane protein POM 121C OS=Homo sapiens GN=POM121C PE=1 SV=2	E	452	0	1
A8CG34	Nuclear envelope pore membrane protein POM 121C OS=Homo sapiens GN=POM121C PE=1 SV=2	S	453	0	1
A8CG34	Nuclear envelope pore membrane protein POM 121C OS=Homo sapiens GN=POM121C PE=1 SV=2	E	456	0	1
A8MPP1	Putative ATP-dependent RNA helicase DDX11-like protein 8 OS=Homo sapiens GN=DDX11L8 PE=1 SV=1	E	188	0	3
A8MPP1	Putative ATP-dependent RNA helicase DDX11-like protein 8 OS=Homo sapiens GN=DDX11L8 PE=1 SV=1	E	191	0	3
A8MPP1	Putative ATP-dependent RNA helicase DDX11-like protein 8 OS=Homo sapiens GN=DDX11L8 PE=1 SV=1	S	192	0	3
A8MPP1	Putative ATP-dependent RNA helicase DDX11-like protein 8 OS=Homo sapiens GN=DDX11L8 PE=1 SV=1	E	194	0	3
A8MPP1	Putative ATP-dependent RNA helicase DDX11-like protein 8 OS=Homo sapiens GN=DDX11L8 PE=1 SV=1	E	195	0	3
A8MPP1	Putative ATP-dependent RNA helicase DDX11-like protein 8 OS=Homo sapiens GN=DDX11L8 PE=1 SV=1	E	196	0	3
A8MPP1	Putative ATP-dependent RNA helicase DDX11-like protein 8 OS=Homo sapiens GN=DDX11L8 PE=1 SV=1	E	201	0.0019	3
A8MPP1	Putative ATP-dependent RNA helicase DDX11-like protein 8 OS=Homo sapiens GN=DDX11L8 PE=1 SV=1	Y	202	0.0004	3
A8MPP1	Putative ATP-dependent RNA helicase DDX11-like protein 8 OS=Homo sapiens GN=DDX11L8 PE=1 SV=1	E	203	0.0019	3
A8MPP1	Putative ATP-dependent RNA helicase DDX11-like protein 8 OS=Homo sapiens GN=DDX11L8 PE=1 SV=1	S	204	0.0019	3
A8MPP1	Putative ATP-dependent RNA helicase DDX11-like protein 8 OS=Homo sapiens GN=DDX11L8 PE=1 SV=1	D	205	0.0019	3
A8MPP1	Putative ATP-dependent RNA helicase DDX11-like protein 8 OS=Homo sapiens GN=DDX11L8 PE=1 SV=1	E	206	0.066	3
A8MPP1	Putative ATP-dependent RNA helicase DDX11-like protein 8 OS=Homo sapiens GN=DDX11L8 PE=1 SV=1	E	207	0.8639	3
A8MPP1	Putative ATP-dependent RNA helicase DDX11-like protein 8 OS=Homo sapiens GN=DDX11L8 PE=1 SV=1	K	208	0.783	3
A8MW92	PHD finger protein 20-like protein 1 OS=Homo sapiens GN=PHF20L1 PE=1 SV=2	S	481	0.0356	1
A8MW92	PHD finger protein 20-like protein 1 OS=Homo sapiens GN=PHF20L1 PE=1 SV=2	E	482	0.1567	1
A8MW92	PHD finger protein 20-like protein 1 OS=Homo sapiens GN=PHF20L1 PE=1 SV=2	T	484	0.8046	1
A8MW92	PHD finger protein 20-like protein 1 OS=Homo sapiens GN=PHF20L1 PE=1 SV=2	S	489	0.0533	1
A8MW92	PHD finger protein 20-like protein 1 OS=Homo sapiens GN=PHF20L1 PE=1 SV=2	D	490	0.191	1
A8MW92	PHD finger protein 20-like protein 1 OS=Homo sapiens GN=PHF20L1 PE=1 SV=2	S	491	0.191	1
A8MW92	PHD finger protein 20-like protein 1 OS=Homo sapiens GN=PHF20L1 PE=1 SV=2	S	492	0.6189	1
A8MW92	PHD finger protein 20-like protein 1 OS=Homo sapiens GN=PHF20L1 PE=1 SV=2	Y	493	0.4745	1
A8MW92	PHD finger protein 20-like protein 1 OS=Homo sapiens GN=PHF20L1 PE=1 SV=2	H	581	0.0379	1
A8MW92	PHD finger protein 20-like protein 1 OS=Homo sapiens GN=PHF20L1 PE=1 SV=2	D	582	0.3078	1
A8MW92	PHD finger protein 20-like protein 1 OS=Homo sapiens GN=PHF20L1 PE=1 SV=2	Y	583	0.3078	1
A8MW92	PHD finger protein 20-like protein 1 OS=Homo sapiens GN=PHF20L1 PE=1 SV=2	S	584	0.3078	1
A8MW92	PHD finger protein 20-like protein 1 OS=Homo sapiens GN=PHF20L1 PE=1 SV=2	D	585	0.0379	1
A8MW92	PHD finger protein 20-like protein 1 OS=Homo sapiens GN=PHF20L1 PE=1 SV=2	Y	586	0.0007	1
A8MW92	PHD finger protein 20-like protein 1 OS=Homo sapiens GN=PHF20L1 PE=1 SV=2	E	587	0.0001	1
A8MW92	PHD finger protein 20-like protein 1 OS=Homo sapiens GN=PHF20L1 PE=1 SV=2	D	588	0	1
A8MW92	PHD finger protein 20-like protein 1 OS=Homo sapiens GN=PHF20L1 PE=1 SV=2	S	589	0	1
A8MW92	PHD finger protein 20-like protein 1 OS=Homo sapiens GN=PHF20L1 PE=1 SV=2	S	590	0	1
A8MW92	PHD finger protein 20-like protein 1 OS=Homo sapiens GN=PHF20L1 PE=1 SV=2	E	592	0	1
A8MW92	PHD finger protein 20-like protein 1 OS=Homo sapiens GN=PHF20L1 PE=1 SV=2	E	595	0	1
A8MW92	PHD finger protein 20-like protein 1 OS=Homo sapiens GN=PHF20L1 PE=1 SV=2	K	813	0	7
A8MW92	PHD finger protein 20-like protein 1 OS=Homo sapiens GN=PHF20L1 PE=1 SV=2	D	814	0	7
A8MW92	PHD finger protein 20-like protein 1 OS=Homo sapiens GN=PHF20L1 PE=1 SV=2	D	816	0	7
A8MW92	PHD finger protein 20-like protein 1 OS=Homo sapiens GN=PHF20L1 PE=1 SV=2	E	823	0.9346	7
A8MW92	PHD finger protein 20-like protein 1 OS=Homo sapiens GN=PHF20L1 PE=1 SV=2	K	824	0.9308	7
A9Z1Z3	Fer-1-like protein 4 OS=Homo sapiens GN=FER1L4 PE=2 SV=1	E	1727	0.0066	2
A9Z1Z3	Fer-1-like protein 4 OS=Homo sapiens GN=FER1L4 PE=2 SV=1	E	1730	0.9414	2
A9Z1Z3	Fer-1-like protein 4 OS=Homo sapiens GN=FER1L4 PE=2 SV=1	K	1731	0.1041	2
A9Z1Z3	Fer-1-like protein 4 OS=Homo sapiens GN=FER1L4 PE=2 SV=1	S	1733	0.4982	2
A9Z1Z3	Fer-1-like protein 4 OS=Homo sapiens GN=FER1L4 PE=2 SV=1	R	1734	0.4982	2
B3KU38	IQCJ-SCHIP1 readthrough transcript protein OS=Homo sapiens GN=IQCJ-SCHIP1 PE=1 SV=2	S	136	0.3107	1
B3KU38	IQCJ-SCHIP1 readthrough transcript protein OS=Homo sapiens GN=IQCJ-SCHIP1 PE=1 SV=2	S	137	0.3107	1
B3KU38	IQCJ-SCHIP1 readthrough transcript protein OS=Homo sapiens GN=IQCJ-SCHIP1 PE=1 SV=2	S	138	0.3107	1
B3KU38	IQCJ-SCHIP1 readthrough transcript protein OS=Homo sapiens GN=IQCJ-SCHIP1 PE=1 SV=2	S	139	0.0503	1
B3KU38	IQCJ-SCHIP1 readthrough transcript protein OS=Homo sapiens GN=IQCJ-SCHIP1 PE=1 SV=2	S	143	0.0086	1
B3KU38	IQCJ-SCHIP1 readthrough transcript protein OS=Homo sapiens GN=IQCJ-SCHIP1 PE=1 SV=2	D	145	0.0086	1
B3KU38	IQCJ-SCHIP1 readthrough transcript protein OS=Homo sapiens GN=IQCJ-SCHIP1 PE=1 SV=2	S	148	0.0003	1
B3KU38	IQCJ-SCHIP1 readthrough transcript protein OS=Homo sapiens GN=IQCJ-SCHIP1 PE=1 SV=2	E	151	0	1
B3KU38	IQCJ-SCHIP1 readthrough transcript protein OS=Homo sapiens GN=IQCJ-SCHIP1 PE=1 SV=2	D	152	0	1
B3KU38	IQCJ-SCHIP1 readthrough transcript protein OS=Homo sapiens GN=IQCJ-SCHIP1 PE=1 SV=2	Y	153	0	1
B3KU38	IQCJ-SCHIP1 readthrough transcript protein OS=Homo sapiens GN=IQCJ-SCHIP1 PE=1 SV=2	E	154	0	1
B3KU38	IQCJ-SCHIP1 readthrough transcript protein OS=Homo sapiens GN=IQCJ-SCHIP1 PE=1 SV=2	E	155	0	1
B3KU38	IQCJ-SCHIP1 readthrough transcript protein OS=Homo sapiens GN=IQCJ-SCHIP1 PE=1 SV=2	Y	160	0	1
B3KU38	IQCJ-SCHIP1 readthrough transcript protein OS=Homo sapiens GN=IQCJ-SCHIP1 PE=1 SV=2	S	412	0.1905	1
B3KU38	IQCJ-SCHIP1 readthrough transcript protein OS=Homo sapiens GN=IQCJ-SCHIP1 PE=1 SV=2	S	413	0.1905	1
B3KU38	IQCJ-SCHIP1 readthrough transcript protein OS=Homo sapiens GN=IQCJ-SCHIP1 PE=1 SV=2	S	414	0.1905	1
B3KU38	IQCJ-SCHIP1 readthrough transcript protein OS=Homo sapiens GN=IQCJ-SCHIP1 PE=1 SV=2	Y	415	0.1905	1
B3KU38	IQCJ-SCHIP1 readthrough transcript protein OS=Homo sapiens GN=IQCJ-SCHIP1 PE=1 SV=2	S	416	0.1905	1
B3KU38	IQCJ-SCHIP1 readthrough transcript protein OS=Homo sapiens GN=IQCJ-SCHIP1 PE=1 SV=2	D	417	0.0319	1
B3KU38	IQCJ-SCHIP1 readthrough transcript protein OS=Homo sapiens GN=IQCJ-SCHIP1 PE=1 SV=2	R	418	0.0057	1
B3KU38	IQCJ-SCHIP1 readthrough transcript protein OS=Homo sapiens GN=IQCJ-SCHIP1 PE=1 SV=2	D	419	0.0011	1
B3KU38	IQCJ-SCHIP1 readthrough transcript protein OS=Homo sapiens GN=IQCJ-SCHIP1 PE=1 SV=2	T	420	0.0011	1
B3KU38	IQCJ-SCHIP1 readthrough transcript protein OS=Homo sapiens GN=IQCJ-SCHIP1 PE=1 SV=2	T	421	0.0011	1
B3KU38	IQCJ-SCHIP1 readthrough transcript protein OS=Homo sapiens GN=IQCJ-SCHIP1 PE=1 SV=2	E	422	0.0057	1
B3KU38	IQCJ-SCHIP1 readthrough transcript protein OS=Homo sapiens GN=IQCJ-SCHIP1 PE=1 SV=2	E	423	0.0011	1
B3KU38	IQCJ-SCHIP1 readthrough transcript protein OS=Homo sapiens GN=IQCJ-SCHIP1 PE=1 SV=2	E	424	0	1
B3KU38	IQCJ-SCHIP1 readthrough transcript protein OS=Homo sapiens GN=IQCJ-SCHIP1 PE=1 SV=2	S	425	0	1
B3KU38	IQCJ-SCHIP1 readthrough transcript protein OS=Homo sapiens GN=IQCJ-SCHIP1 PE=1 SV=2	E	426	0	1
B3KU38	IQCJ-SCHIP1 readthrough transcript protein OS=Homo sapiens GN=IQCJ-SCHIP1 PE=1 SV=2	S	427	0	1
B3KU38	IQCJ-SCHIP1 readthrough transcript protein OS=Homo sapiens GN=IQCJ-SCHIP1 PE=1 SV=2	D	429	0	1
B3KU38	IQCJ-SCHIP1 readthrough transcript protein OS=Homo sapiens GN=IQCJ-SCHIP1 PE=1 SV=2	D	430	0	1
B3KU38	IQCJ-SCHIP1 readthrough transcript protein OS=Homo sapiens GN=IQCJ-SCHIP1 PE=1 SV=2	D	432	0	1
B3KU38	IQCJ-SCHIP1 readthrough transcript protein OS=Homo sapiens GN=IQCJ-SCHIP1 PE=1 SV=2	T	435	0	1
C9JLW8	Mapk-regulated corepressor-interacting protein 1 OS=Homo sapiens GN=MCRIP1 PE=1 SV=1	T	16	0.6097	5
C9JLW8	Mapk-regulated corepressor-interacting protein 1 OS=Homo sapiens GN=MCRIP1 PE=1 SV=1	S	17	0.6097	5
C9JLW8	Mapk-regulated corepressor-interacting protein 1 OS=Homo sapiens GN=MCRIP1 PE=1 SV=1	S	18	0.2396	5
C9JLW8	Mapk-regulated corepressor-interacting protein 1 OS=Homo sapiens GN=MCRIP1 PE=1 SV=1	R	20	0.3964	5
C9JLW8	Mapk-regulated corepressor-interacting protein 1 OS=Homo sapiens GN=MCRIP1 PE=1 SV=1	S	21	0.9999	7
C9JLW8	Mapk-regulated corepressor-interacting protein 1 OS=Homo sapiens GN=MCRIP1 PE=1 SV=1	S	24	0.6	7
C9JLW8	Mapk-regulated corepressor-interacting protein 1 OS=Homo sapiens GN=MCRIP1 PE=1 SV=1	S	25	0.0213	7
C9JLW8	Mapk-regulated corepressor-interacting protein 1 OS=Homo sapiens GN=MCRIP1 PE=1 SV=1	S	26	0.0069	7
C9JLW8	Mapk-regulated corepressor-interacting protein 1 OS=Homo sapiens GN=MCRIP1 PE=1 SV=1	E	27	0.0069	7
C9JLW8	Mapk-regulated corepressor-interacting protein 1 OS=Homo sapiens GN=MCRIP1 PE=1 SV=1	T	30	0	7
C9JLW8	Mapk-regulated corepressor-interacting protein 1 OS=Homo sapiens GN=MCRIP1 PE=1 SV=1	H	33	0	7
C9JLW8	Mapk-regulated corepressor-interacting protein 1 OS=Homo sapiens GN=MCRIP1 PE=1 SV=1	E	34	0	7
C9JLW8	Mapk-regulated corepressor-interacting protein 1 OS=Homo sapiens GN=MCRIP1 PE=1 SV=1	E	35	0	7
E7EU14	Protein PPP5D1 OS=Homo sapiens GN=PPP5D1 PE=2 SV=2	S	68	0	1
E7EU14	Protein PPP5D1 OS=Homo sapiens GN=PPP5D1 PE=2 SV=2	D	71	0	1
E7EU14	Protein PPP5D1 OS=Homo sapiens GN=PPP5D1 PE=2 SV=2	S	72	0	1
E7EU14	Protein PPP5D1 OS=Homo sapiens GN=PPP5D1 PE=2 SV=2	D	74	0	1
E7EU14	Protein PPP5D1 OS=Homo sapiens GN=PPP5D1 PE=2 SV=2	E	76	0.0024	1
E7EU14	Protein PPP5D1 OS=Homo sapiens GN=PPP5D1 PE=2 SV=2	S	77	0.0167	1
E7EU14	Protein PPP5D1 OS=Homo sapiens GN=PPP5D1 PE=2 SV=2	T	79	0.9614	1
E7EU14	Protein PPP5D1 OS=Homo sapiens GN=PPP5D1 PE=2 SV=2	E	81	0.0167	1
E7EU14	Protein PPP5D1 OS=Homo sapiens GN=PPP5D1 PE=2 SV=2	E	83	0.0024	1
E7EU14	Protein PPP5D1 OS=Homo sapiens GN=PPP5D1 PE=2 SV=2	Y	84	0.0004	1
E7EU14	Protein PPP5D1 OS=Homo sapiens GN=PPP5D1 PE=2 SV=2	S	85	0.0001	1
E9PAV3	Nascent polypeptide-associated complex subunit alpha, muscle-specific form OS=Homo sapiens GN=NACA PE=1 SV=1	S	520	0.9289	1
E9PAV3	Nascent polypeptide-associated complex subunit alpha, muscle-specific form OS=Homo sapiens GN=NACA PE=1 SV=1	S	521	0.0711	1
E9PAV3	Nascent polypeptide-associated complex subunit alpha, muscle-specific form OS=Homo sapiens GN=NACA PE=1 SV=1	T	1010	0.993	1
E9PAV3	Nascent polypeptide-associated complex subunit alpha, muscle-specific form OS=Homo sapiens GN=NACA PE=1 SV=1	T	1015	0.0071	1
E9PAV3	Nascent polypeptide-associated complex subunit alpha, muscle-specific form OS=Homo sapiens GN=NACA PE=1 SV=1	S	1018	0.0364	1
E9PAV3	Nascent polypeptide-associated complex subunit alpha, muscle-specific form OS=Homo sapiens GN=NACA PE=1 SV=1	K	1020	0.9417	1
E9PAV3	Nascent polypeptide-associated complex subunit alpha, muscle-specific form OS=Homo sapiens GN=NACA PE=1 SV=1	S	1022	0.9651	1
E9PAV3	Nascent polypeptide-associated complex subunit alpha, muscle-specific form OS=Homo sapiens GN=NACA PE=1 SV=1	T	1026	0.086	1
E9PAV3	Nascent polypeptide-associated complex subunit alpha, muscle-specific form OS=Homo sapiens GN=NACA PE=1 SV=1	T	1127	0.0002	1
E9PAV3	Nascent polypeptide-associated complex subunit alpha, muscle-specific form OS=Homo sapiens GN=NACA PE=1 SV=1	T	1128	0.0003	1
E9PAV3	Nascent polypeptide-associated complex subunit alpha, muscle-specific form OS=Homo sapiens GN=NACA PE=1 SV=1	T	1132	0.0003	1
E9PAV3	Nascent polypeptide-associated complex subunit alpha, muscle-specific form OS=Homo sapiens GN=NACA PE=1 SV=1	S	1135	0.0006	1
E9PAV3	Nascent polypeptide-associated complex subunit alpha, muscle-specific form OS=Homo sapiens GN=NACA PE=1 SV=1	K	1137	0.0037	1
E9PAV3	Nascent polypeptide-associated complex subunit alpha, muscle-specific form OS=Homo sapiens GN=NACA PE=1 SV=1	T	1142	0.0037	1
E9PAV3	Nascent polypeptide-associated complex subunit alpha, muscle-specific form OS=Homo sapiens GN=NACA PE=1 SV=1	K	1146	0.9786	1
E9PAV3	Nascent polypeptide-associated complex subunit alpha, muscle-specific form OS=Homo sapiens GN=NACA PE=1 SV=1	T	1150	0.734	1
E9PAV3	Nascent polypeptide-associated complex subunit alpha, muscle-specific form OS=Homo sapiens GN=NACA PE=1 SV=1	T	1151	0.2123	1
E9PAV3	Nascent polypeptide-associated complex subunit alpha, muscle-specific form OS=Homo sapiens GN=NACA PE=1 SV=1	T	1155	0.0221	1
E9PAV3	Nascent polypeptide-associated complex subunit alpha, muscle-specific form OS=Homo sapiens GN=NACA PE=1 SV=1	S	1158	0.0221	1
E9PAV3	Nascent polypeptide-associated complex subunit alpha, muscle-specific form OS=Homo sapiens GN=NACA PE=1 SV=1	E	1367	0	1
E9PAV3	Nascent polypeptide-associated complex subunit alpha, muscle-specific form OS=Homo sapiens GN=NACA PE=1 SV=1	T	1370	0.0006	1
E9PAV3	Nascent polypeptide-associated complex subunit alpha, muscle-specific form OS=Homo sapiens GN=NACA PE=1 SV=1	T	1375	0.0138	1
E9PAV3	Nascent polypeptide-associated complex subunit alpha, muscle-specific form OS=Homo sapiens GN=NACA PE=1 SV=1	S	1377	0.0138	1
E9PAV3	Nascent polypeptide-associated complex subunit alpha, muscle-specific form OS=Homo sapiens GN=NACA PE=1 SV=1	H	1378	0.4857	1
E9PAV3	Nascent polypeptide-associated complex subunit alpha, muscle-specific form OS=Homo sapiens GN=NACA PE=1 SV=1	K	1379	0.4857	1
E9PAV3	Nascent polypeptide-associated complex subunit alpha, muscle-specific form OS=Homo sapiens GN=NACA PE=1 SV=1	T	1385	0.0269	1
E9PAV3	Nascent polypeptide-associated complex subunit alpha, muscle-specific form OS=Homo sapiens GN=NACA PE=1 SV=1	S	1388	0.9421	1
E9PAV3	Nascent polypeptide-associated complex subunit alpha, muscle-specific form OS=Homo sapiens GN=NACA PE=1 SV=1	K	1390	0.0264	1
E9PAV3	Nascent polypeptide-associated complex subunit alpha, muscle-specific form OS=Homo sapiens GN=NACA PE=1 SV=1	E	1569	0	1
E9PAV3	Nascent polypeptide-associated complex subunit alpha, muscle-specific form OS=Homo sapiens GN=NACA PE=1 SV=1	T	1573	0	1
E9PAV3	Nascent polypeptide-associated complex subunit alpha, muscle-specific form OS=Homo sapiens GN=NACA PE=1 SV=1	S	1575	0	1
E9PAV3	Nascent polypeptide-associated complex subunit alpha, muscle-specific form OS=Homo sapiens GN=NACA PE=1 SV=1	S	1576	0	1
E9PAV3	Nascent polypeptide-associated complex subunit alpha, muscle-specific form OS=Homo sapiens GN=NACA PE=1 SV=1	K	1577	0.0001	1
E9PAV3	Nascent polypeptide-associated complex subunit alpha, muscle-specific form OS=Homo sapiens GN=NACA PE=1 SV=1	E	1578	0.0011	1
E9PAV3	Nascent polypeptide-associated complex subunit alpha, muscle-specific form OS=Homo sapiens GN=NACA PE=1 SV=1	S	1580	0.0043	1
E9PAV3	Nascent polypeptide-associated complex subunit alpha, muscle-specific form OS=Homo sapiens GN=NACA PE=1 SV=1	S	1581	0.0043	1
E9PAV3	Nascent polypeptide-associated complex subunit alpha, muscle-specific form OS=Homo sapiens GN=NACA PE=1 SV=1	T	1586	0.0188	1
E9PAV3	Nascent polypeptide-associated complex subunit alpha, muscle-specific form OS=Homo sapiens GN=NACA PE=1 SV=1	S	1588	0.4316	1
E9PAV3	Nascent polypeptide-associated complex subunit alpha, muscle-specific form OS=Homo sapiens GN=NACA PE=1 SV=1	T	1589	0.4316	1
E9PAV3	Nascent polypeptide-associated complex subunit alpha, muscle-specific form OS=Homo sapiens GN=NACA PE=1 SV=1	Y	1590	0.0872	1
E9PAV3	Nascent polypeptide-associated complex subunit alpha, muscle-specific form OS=Homo sapiens GN=NACA PE=1 SV=1	K	1591	0.0188	1
E9PAV3	Nascent polypeptide-associated complex subunit alpha, muscle-specific form OS=Homo sapiens GN=NACA PE=1 SV=1	S	1595	0.0011	1
E9PAV3	Nascent polypeptide-associated complex subunit alpha, muscle-specific form OS=Homo sapiens GN=NACA PE=1 SV=1	K	2007	0.0082	123
E9PAV3	Nascent polypeptide-associated complex subunit alpha, muscle-specific form OS=Homo sapiens GN=NACA PE=1 SV=1	E	2011	0.2055	303
E9PAV3	Nascent polypeptide-associated complex subunit alpha, muscle-specific form OS=Homo sapiens GN=NACA PE=1 SV=1	S	2014	0.6713	303
E9PAV3	Nascent polypeptide-associated complex subunit alpha, muscle-specific form OS=Homo sapiens GN=NACA PE=1 SV=1	E	2018	0.764	303
E9PAV3	Nascent polypeptide-associated complex subunit alpha, muscle-specific form OS=Homo sapiens GN=NACA PE=1 SV=1	T	2020	0.1521	303
E9PAV3	Nascent polypeptide-associated complex subunit alpha, muscle-specific form OS=Homo sapiens GN=NACA PE=1 SV=1	T	2022	0.6207	303
E9PAV3	Nascent polypeptide-associated complex subunit alpha, muscle-specific form OS=Homo sapiens GN=NACA PE=1 SV=1	T	2024	0.9232	303
E9PAV3	Nascent polypeptide-associated complex subunit alpha, muscle-specific form OS=Homo sapiens GN=NACA PE=1 SV=1	E	2027	0.6889	303
E9PAV3	Nascent polypeptide-associated complex subunit alpha, muscle-specific form OS=Homo sapiens GN=NACA PE=1 SV=1	E	2028	0.7458	303
E9PAV3	Nascent polypeptide-associated complex subunit alpha, muscle-specific form OS=Homo sapiens GN=NACA PE=1 SV=1	S	2029	0.8069	303
E9PAV3	Nascent polypeptide-associated complex subunit alpha, muscle-specific form OS=Homo sapiens GN=NACA PE=1 SV=1	E	2030	0.7834	303
E9PAV3	Nascent polypeptide-associated complex subunit alpha, muscle-specific form OS=Homo sapiens GN=NACA PE=1 SV=1	E	2031	0.8226	303
E9PAV3	Nascent polypeptide-associated complex subunit alpha, muscle-specific form OS=Homo sapiens GN=NACA PE=1 SV=1	E	2032	0.7137	303
E9PAV3	Nascent polypeptide-associated complex subunit alpha, muscle-specific form OS=Homo sapiens GN=NACA PE=1 SV=1	E	2033	0.6169	303
E9PAV3	Nascent polypeptide-associated complex subunit alpha, muscle-specific form OS=Homo sapiens GN=NACA PE=1 SV=1	D	2035	0.4069	303
E9PAV3	Nascent polypeptide-associated complex subunit alpha, muscle-specific form OS=Homo sapiens GN=NACA PE=1 SV=1	E	2036	0.1176	303
E9PAV3	Nascent polypeptide-associated complex subunit alpha, muscle-specific form OS=Homo sapiens GN=NACA PE=1 SV=1	T	2037	0.1176	303
E9PAV3	Nascent polypeptide-associated complex subunit alpha, muscle-specific form OS=Homo sapiens GN=NACA PE=1 SV=1	E	2040	0.5785	303
O00139	Kinesin-like protein KIF2A OS=Homo sapiens GN=KIF2A PE=1 SV=3	K	52	0	9
O00139	Kinesin-like protein KIF2A OS=Homo sapiens GN=KIF2A PE=1 SV=3	E	53	0	13
O00139	Kinesin-like protein KIF2A OS=Homo sapiens GN=KIF2A PE=1 SV=3	D	55	0	13
O00139	Kinesin-like protein KIF2A OS=Homo sapiens GN=KIF2A PE=1 SV=3	E	57	0	13
O00139	Kinesin-like protein KIF2A OS=Homo sapiens GN=KIF2A PE=1 SV=3	S	58	0	13
O00139	Kinesin-like protein KIF2A OS=Homo sapiens GN=KIF2A PE=1 SV=3	S	61	0	13
O00139	Kinesin-like protein KIF2A OS=Homo sapiens GN=KIF2A PE=1 SV=3	D	65	0	13
O00139	Kinesin-like protein KIF2A OS=Homo sapiens GN=KIF2A PE=1 SV=3	D	69	0.0006	13
O00139	Kinesin-like protein KIF2A OS=Homo sapiens GN=KIF2A PE=1 SV=3	E	70	0.0006	13
O00139	Kinesin-like protein KIF2A OS=Homo sapiens GN=KIF2A PE=1 SV=3	E	71	0.0006	13
O00139	Kinesin-like protein KIF2A OS=Homo sapiens GN=KIF2A PE=1 SV=3	E	73	0.0021	13
O00139	Kinesin-like protein KIF2A OS=Homo sapiens GN=KIF2A PE=1 SV=3	S	75	0.1073	13
O00139	Kinesin-like protein KIF2A OS=Homo sapiens GN=KIF2A PE=1 SV=3	E	77	0.9614	13
O00139	Kinesin-like protein KIF2A OS=Homo sapiens GN=KIF2A PE=1 SV=3	T	78	0.8327	13
O00139	Kinesin-like protein KIF2A OS=Homo sapiens GN=KIF2A PE=1 SV=3	S	84	0.6102	13
O00139	Kinesin-like protein KIF2A OS=Homo sapiens GN=KIF2A PE=1 SV=3	S	85	0.1211	13
O00148	ATP-dependent RNA helicase DDX39A OS=Homo sapiens GN=DDX39A PE=1 SV=2	E	3	0.7917	19
O00148	ATP-dependent RNA helicase DDX39A OS=Homo sapiens GN=DDX39A PE=1 SV=2	D	5	0.7274	19
O00148	ATP-dependent RNA helicase DDX39A OS=Homo sapiens GN=DDX39A PE=1 SV=2	E	7	0.4393	19
O00148	ATP-dependent RNA helicase DDX39A OS=Homo sapiens GN=DDX39A PE=1 SV=2	D	9	0.5767	19
O00148	ATP-dependent RNA helicase DDX39A OS=Homo sapiens GN=DDX39A PE=1 SV=2	D	12	0.097	19
O00148	ATP-dependent RNA helicase DDX39A OS=Homo sapiens GN=DDX39A PE=1 SV=2	Y	13	0.0821	19
O00148	ATP-dependent RNA helicase DDX39A OS=Homo sapiens GN=DDX39A PE=1 SV=2	D	14	0.0821	19
O00148	ATP-dependent RNA helicase DDX39A OS=Homo sapiens GN=DDX39A PE=1 SV=2	E	15	0.0821	19
O00148	ATP-dependent RNA helicase DDX39A OS=Homo sapiens GN=DDX39A PE=1 SV=2	E	16	0.4427	19
O00148	ATP-dependent RNA helicase DDX39A OS=Homo sapiens GN=DDX39A PE=1 SV=2	E	17	0.0821	19
O00148	ATP-dependent RNA helicase DDX39A OS=Homo sapiens GN=DDX39A PE=1 SV=2	E	18	0.0821	19
O00148	ATP-dependent RNA helicase DDX39A OS=Homo sapiens GN=DDX39A PE=1 SV=2	E	24	0	19
O00148	ATP-dependent RNA helicase DDX39A OS=Homo sapiens GN=DDX39A PE=1 SV=2	S	25	0	19
O00148	ATP-dependent RNA helicase DDX39A OS=Homo sapiens GN=DDX39A PE=1 SV=2	T	26	0	19
O00148	ATP-dependent RNA helicase DDX39A OS=Homo sapiens GN=DDX39A PE=1 SV=2	K	31	0	16
O00148	ATP-dependent RNA helicase DDX39A OS=Homo sapiens GN=DDX39A PE=1 SV=2	E	407	0	2
O00148	ATP-dependent RNA helicase DDX39A OS=Homo sapiens GN=DDX39A PE=1 SV=2	E	412	0	2
O00148	ATP-dependent RNA helicase DDX39A OS=Homo sapiens GN=DDX39A PE=1 SV=2	E	415	0	2
O00148	ATP-dependent RNA helicase DDX39A OS=Homo sapiens GN=DDX39A PE=1 SV=2	E	416	0	2
O00148	ATP-dependent RNA helicase DDX39A OS=Homo sapiens GN=DDX39A PE=1 SV=2	D	418	0	2
O00148	ATP-dependent RNA helicase DDX39A OS=Homo sapiens GN=DDX39A PE=1 SV=2	S	420	0	2
O00148	ATP-dependent RNA helicase DDX39A OS=Homo sapiens GN=DDX39A PE=1 SV=2	T	421	0.0005	2
O00148	ATP-dependent RNA helicase DDX39A OS=Homo sapiens GN=DDX39A PE=1 SV=2	Y	422	0.0043	2
O00148	ATP-dependent RNA helicase DDX39A OS=Homo sapiens GN=DDX39A PE=1 SV=2	E	424	0.4756	2
O00148	ATP-dependent RNA helicase DDX39A OS=Homo sapiens GN=DDX39A PE=1 SV=2	S	426	0.4756	2
O00159	Unconventional myosin-Ic OS=Homo sapiens GN=MYO1C PE=1 SV=4	T	35	0.3263	1
O00159	Unconventional myosin-Ic OS=Homo sapiens GN=MYO1C PE=1 SV=4	E	37	0.3263	1
O00159	Unconventional myosin-Ic OS=Homo sapiens GN=MYO1C PE=1 SV=4	S	38	0.3263	1
O00159	Unconventional myosin-Ic OS=Homo sapiens GN=MYO1C PE=1 SV=4	T	41	0.0182	1
O00159	Unconventional myosin-Ic OS=Homo sapiens GN=MYO1C PE=1 SV=4	H	546	0.5	1
O00159	Unconventional myosin-Ic OS=Homo sapiens GN=MYO1C PE=1 SV=4	Y	547	0.5	1
O00159	Unconventional myosin-Ic OS=Homo sapiens GN=MYO1C PE=1 SV=4	E	550	0	1
O00159	Unconventional myosin-Ic OS=Homo sapiens GN=MYO1C PE=1 SV=4	T	552	0	1
O00159	Unconventional myosin-Ic OS=Homo sapiens GN=MYO1C PE=1 SV=4	Y	553	0	1
O00159	Unconventional myosin-Ic OS=Homo sapiens GN=MYO1C PE=1 SV=4	S	554	0	1
O00159	Unconventional myosin-Ic OS=Homo sapiens GN=MYO1C PE=1 SV=4	T	556	0	1
O00159	Unconventional myosin-Ic OS=Homo sapiens GN=MYO1C PE=1 SV=4	D	560	0	1
O00161	Synaptosomal-associated protein 23 OS=Homo sapiens GN=SNAP23 PE=1 SV=1	H	14	0.0007	1
O00161	Synaptosomal-associated protein 23 OS=Homo sapiens GN=SNAP23 PE=1 SV=1	T	17	0.0134	1
O00161	Synaptosomal-associated protein 23 OS=Homo sapiens GN=SNAP23 PE=1 SV=1	D	18	0.0712	1
O00161	Synaptosomal-associated protein 23 OS=Homo sapiens GN=SNAP23 PE=1 SV=1	E	19	0.4212	1
O00161	Synaptosomal-associated protein 23 OS=Homo sapiens GN=SNAP23 PE=1 SV=1	S	20	0.4212	1
O00161	Synaptosomal-associated protein 23 OS=Homo sapiens GN=SNAP23 PE=1 SV=1	E	22	0.0712	1
O00161	Synaptosomal-associated protein 23 OS=Homo sapiens GN=SNAP23 PE=1 SV=1	S	23	0.0007	1
O00161	Synaptosomal-associated protein 23 OS=Homo sapiens GN=SNAP23 PE=1 SV=1	T	24	0.0002	1
O00161	Synaptosomal-associated protein 23 OS=Homo sapiens GN=SNAP23 PE=1 SV=1	R	25	0.0002	1
O00161	Synaptosomal-associated protein 23 OS=Homo sapiens GN=SNAP23 PE=1 SV=1	T	101	0.0001	2
O00161	Synaptosomal-associated protein 23 OS=Homo sapiens GN=SNAP23 PE=1 SV=1	T	102	0.0001	2
O00161	Synaptosomal-associated protein 23 OS=Homo sapiens GN=SNAP23 PE=1 SV=1	D	105	0	2
O00161	Synaptosomal-associated protein 23 OS=Homo sapiens GN=SNAP23 PE=1 SV=1	E	108	0.0133	2
O00161	Synaptosomal-associated protein 23 OS=Homo sapiens GN=SNAP23 PE=1 SV=1	S	110	0.9867	2
O00161	Synaptosomal-associated protein 23 OS=Homo sapiens GN=SNAP23 PE=1 SV=1	C	112	0	2
O00161	Synaptosomal-associated protein 23 OS=Homo sapiens GN=SNAP23 PE=1 SV=1	S	116	0.0052	2
O00170	AH receptor-interacting protein OS=Homo sapiens GN=AIP PE=1 SV=2	T	40	0.0044	2
O00170	AH receptor-interacting protein OS=Homo sapiens GN=AIP PE=1 SV=2	H	42	0.0044	2
O00170	AH receptor-interacting protein OS=Homo sapiens GN=AIP PE=1 SV=2	S	43	0.9292	2
O00170	AH receptor-interacting protein OS=Homo sapiens GN=AIP PE=1 SV=2	D	44	0.9321	2
O00170	AH receptor-interacting protein OS=Homo sapiens GN=AIP PE=1 SV=2	D	45	0.0624	2
O00170	AH receptor-interacting protein OS=Homo sapiens GN=AIP PE=1 SV=2	E	46	0.0003	2
O00170	AH receptor-interacting protein OS=Homo sapiens GN=AIP PE=1 SV=2	T	48	0	2
O00170	AH receptor-interacting protein OS=Homo sapiens GN=AIP PE=1 SV=2	D	51	0	2
O00170	AH receptor-interacting protein OS=Homo sapiens GN=AIP PE=1 SV=2	D	52	0	2
O00170	AH receptor-interacting protein OS=Homo sapiens GN=AIP PE=1 SV=2	S	53	0	2
O00178	GTP-binding protein 1 OS=Homo sapiens GN=GTPBP1 PE=1 SV=3	H	39	0.0999	8
O00178	GTP-binding protein 1 OS=Homo sapiens GN=GTPBP1 PE=1 SV=3	D	43	0.8566	8
O00178	GTP-binding protein 1 OS=Homo sapiens GN=GTPBP1 PE=1 SV=3	S	44	0.9085	8
O00178	GTP-binding protein 1 OS=Homo sapiens GN=GTPBP1 PE=1 SV=3	D	45	0.8219	8
O00178	GTP-binding protein 1 OS=Homo sapiens GN=GTPBP1 PE=1 SV=3	C	46	0	8
O00178	GTP-binding protein 1 OS=Homo sapiens GN=GTPBP1 PE=1 SV=3	S	47	0.4555	8
O00178	GTP-binding protein 1 OS=Homo sapiens GN=GTPBP1 PE=1 SV=3	E	48	0.4555	8
O00178	GTP-binding protein 1 OS=Homo sapiens GN=GTPBP1 PE=1 SV=3	D	49	0.8274	8
O00178	GTP-binding protein 1 OS=Homo sapiens GN=GTPBP1 PE=1 SV=3	E	51	0.4196	8
O00178	GTP-binding protein 1 OS=Homo sapiens GN=GTPBP1 PE=1 SV=3	E	56	0.0004	8
O00178	GTP-binding protein 1 OS=Homo sapiens GN=GTPBP1 PE=1 SV=3	E	58	0.0002	8
O00178	GTP-binding protein 1 OS=Homo sapiens GN=GTPBP1 PE=1 SV=3	D	60	0	8
O00178	GTP-binding protein 1 OS=Homo sapiens GN=GTPBP1 PE=1 SV=3	T	62	0	8
O00178	GTP-binding protein 1 OS=Homo sapiens GN=GTPBP1 PE=1 SV=3	S	63	0	8
O00180	Potassium channel subfamily K member 1 OS=Homo sapiens GN=KCNK1 PE=1 SV=1	D	285	0	3
O00180	Potassium channel subfamily K member 1 OS=Homo sapiens GN=KCNK1 PE=1 SV=1	K	286	0	3
O00180	Potassium channel subfamily K member 1 OS=Homo sapiens GN=KCNK1 PE=1 SV=1	D	287	0	3
O00180	Potassium channel subfamily K member 1 OS=Homo sapiens GN=KCNK1 PE=1 SV=1	E	288	0	3
O00180	Potassium channel subfamily K member 1 OS=Homo sapiens GN=KCNK1 PE=1 SV=1	D	289	0	3
O00180	Potassium channel subfamily K member 1 OS=Homo sapiens GN=KCNK1 PE=1 SV=1	H	292	0.0001	3
O00180	Potassium channel subfamily K member 1 OS=Homo sapiens GN=KCNK1 PE=1 SV=1	E	295	0.002	3
O00180	Potassium channel subfamily K member 1 OS=Homo sapiens GN=KCNK1 PE=1 SV=1	H	296	0.0409	3
O00180	Potassium channel subfamily K member 1 OS=Homo sapiens GN=KCNK1 PE=1 SV=1	D	297	0.8306	3
O00180	Potassium channel subfamily K member 1 OS=Homo sapiens GN=KCNK1 PE=1 SV=1	S	300	0.664	3
O00180	Potassium channel subfamily K member 1 OS=Homo sapiens GN=KCNK1 PE=1 SV=1	S	302	0.8756	3
O00180	Potassium channel subfamily K member 1 OS=Homo sapiens GN=KCNK1 PE=1 SV=1	S	303	0.8594	3
O00180	Potassium channel subfamily K member 1 OS=Homo sapiens GN=KCNK1 PE=1 SV=1	T	305	0.7285	3
O00180	Potassium channel subfamily K member 1 OS=Homo sapiens GN=KCNK1 PE=1 SV=1	D	306	0.1468	3
O00180	Potassium channel subfamily K member 1 OS=Homo sapiens GN=KCNK1 PE=1 SV=1	K	312	0	2
O00180	Potassium channel subfamily K member 1 OS=Homo sapiens GN=KCNK1 PE=1 SV=1	E	313	0	2
O00180	Potassium channel subfamily K member 1 OS=Homo sapiens GN=KCNK1 PE=1 SV=1	D	314	0	2
O00192	Armadillo repeat protein deleted in velo-cardio-facial syndrome OS=Homo sapiens GN=ARVCF PE=1 SV=1	R	766	0.8227	1
O00192	Armadillo repeat protein deleted in velo-cardio-facial syndrome OS=Homo sapiens GN=ARVCF PE=1 SV=1	C	770	0.0938	1
O00192	Armadillo repeat protein deleted in velo-cardio-facial syndrome OS=Homo sapiens GN=ARVCF PE=1 SV=1	E	772	0.0345	1
O00192	Armadillo repeat protein deleted in velo-cardio-facial syndrome OS=Homo sapiens GN=ARVCF PE=1 SV=1	E	773	0.0345	1
O00192	Armadillo repeat protein deleted in velo-cardio-facial syndrome OS=Homo sapiens GN=ARVCF PE=1 SV=1	D	774	0.0056	1
O00192	Armadillo repeat protein deleted in velo-cardio-facial syndrome OS=Homo sapiens GN=ARVCF PE=1 SV=1	T	775	0.0025	1
O00192	Armadillo repeat protein deleted in velo-cardio-facial syndrome OS=Homo sapiens GN=ARVCF PE=1 SV=1	T	782	0.0006	1
O00192	Armadillo repeat protein deleted in velo-cardio-facial syndrome OS=Homo sapiens GN=ARVCF PE=1 SV=1	H	784	0.0012	1
O00192	Armadillo repeat protein deleted in velo-cardio-facial syndrome OS=Homo sapiens GN=ARVCF PE=1 SV=1	E	785	0.0012	1
O00192	Armadillo repeat protein deleted in velo-cardio-facial syndrome OS=Homo sapiens GN=ARVCF PE=1 SV=1	S	788	0.0012	1
O00192	Armadillo repeat protein deleted in velo-cardio-facial syndrome OS=Homo sapiens GN=ARVCF PE=1 SV=1	D	789	0.0006	1
O00192	Armadillo repeat protein deleted in velo-cardio-facial syndrome OS=Homo sapiens GN=ARVCF PE=1 SV=1	S	790	0.0012	1
O00192	Armadillo repeat protein deleted in velo-cardio-facial syndrome OS=Homo sapiens GN=ARVCF PE=1 SV=1	D	792	0.0003	1
O00192	Armadillo repeat protein deleted in velo-cardio-facial syndrome OS=Homo sapiens GN=ARVCF PE=1 SV=1	R	795	0.0001	1
O00192	Armadillo repeat protein deleted in velo-cardio-facial syndrome OS=Homo sapiens GN=ARVCF PE=1 SV=1	S	796	0.0001	1
O00193	Small acidic protein OS=Homo sapiens GN=SMAP PE=1 SV=1	R	14	0.3051	24
O00193	Small acidic protein OS=Homo sapiens GN=SMAP PE=1 SV=1	S	15	0.9903	71
O00193	Small acidic protein OS=Homo sapiens GN=SMAP PE=1 SV=1	S	17	0.9931	71
O00193	Small acidic protein OS=Homo sapiens GN=SMAP PE=1 SV=1	D	19	0.8946	71
O00193	Small acidic protein OS=Homo sapiens GN=SMAP PE=1 SV=1	D	20	0.68	71
O00193	Small acidic protein OS=Homo sapiens GN=SMAP PE=1 SV=1	D	21	0.8261	71
O00193	Small acidic protein OS=Homo sapiens GN=SMAP PE=1 SV=1	S	24	0.9466	71
O00193	Small acidic protein OS=Homo sapiens GN=SMAP PE=1 SV=1	S	25	0.397	71
O00193	Small acidic protein OS=Homo sapiens GN=SMAP PE=1 SV=1	E	28	0.0714	71
O00193	Small acidic protein OS=Homo sapiens GN=SMAP PE=1 SV=1	D	31	0.0009	71
O00193	Small acidic protein OS=Homo sapiens GN=SMAP PE=1 SV=1	E	35	0.0017	71
O00193	Small acidic protein OS=Homo sapiens GN=SMAP PE=1 SV=1	E	36	0.0006	71
O00193	Small acidic protein OS=Homo sapiens GN=SMAP PE=1 SV=1	R	37	0	16
O00193	Small acidic protein OS=Homo sapiens GN=SMAP PE=1 SV=1	E	145	0.0011	1
O00193	Small acidic protein OS=Homo sapiens GN=SMAP PE=1 SV=1	E	146	0.0097	1
O00193	Small acidic protein OS=Homo sapiens GN=SMAP PE=1 SV=1	S	147	0.9794	1
O00193	Small acidic protein OS=Homo sapiens GN=SMAP PE=1 SV=1	E	149	0.0097	1
O00193	Small acidic protein OS=Homo sapiens GN=SMAP PE=1 SV=1	E	150	0.0001	1
O00193	Small acidic protein OS=Homo sapiens GN=SMAP PE=1 SV=1	E	155	0	1
O00193	Small acidic protein OS=Homo sapiens GN=SMAP PE=1 SV=1	H	156	0	1
O00193	Small acidic protein OS=Homo sapiens GN=SMAP PE=1 SV=1	D	158	0	1
O00193	Small acidic protein OS=Homo sapiens GN=SMAP PE=1 SV=1	E	159	0	1
O00193	Small acidic protein OS=Homo sapiens GN=SMAP PE=1 SV=1	E	161	0	1
O00193	Small acidic protein OS=Homo sapiens GN=SMAP PE=1 SV=1	D	162	0	1
O00194	Ras-related protein Rab-27B OS=Homo sapiens GN=RAB27B PE=1 SV=4	R	184	0.4835	1
O00194	Ras-related protein Rab-27B OS=Homo sapiens GN=RAB27B PE=1 SV=4	E	186	0.157	1
O00194	Ras-related protein Rab-27B OS=Homo sapiens GN=RAB27B PE=1 SV=4	C	188	0.157	1
O00194	Ras-related protein Rab-27B OS=Homo sapiens GN=RAB27B PE=1 SV=4	E	190	0.087	1
O00194	Ras-related protein Rab-27B OS=Homo sapiens GN=RAB27B PE=1 SV=4	K	191	0.087	1
O00194	Ras-related protein Rab-27B OS=Homo sapiens GN=RAB27B PE=1 SV=4	T	192	0.087	1
O00194	Ras-related protein Rab-27B OS=Homo sapiens GN=RAB27B PE=1 SV=4	D	196	0.087	1
O00194	Ras-related protein Rab-27B OS=Homo sapiens GN=RAB27B PE=1 SV=4	T	197	0.087	1
O00194	Ras-related protein Rab-27B OS=Homo sapiens GN=RAB27B PE=1 SV=4	S	203	0.5178	1
O00194	Ras-related protein Rab-27B OS=Homo sapiens GN=RAB27B PE=1 SV=4	D	207	0.0572	1
O00194	Ras-related protein Rab-27B OS=Homo sapiens GN=RAB27B PE=1 SV=4	E	209	0.0565	1
O00194	Ras-related protein Rab-27B OS=Homo sapiens GN=RAB27B PE=1 SV=4	K	210	0.0565	1
O00194	Ras-related protein Rab-27B OS=Homo sapiens GN=RAB27B PE=1 SV=4	E	213	0.0566	1
O00203	AP-3 complex subunit beta-1 OS=Homo sapiens GN=AP3B1 PE=1 SV=3	E	262	0.0001	6
O00203	AP-3 complex subunit beta-1 OS=Homo sapiens GN=AP3B1 PE=1 SV=3	D	264	0.0002	6
O00203	AP-3 complex subunit beta-1 OS=Homo sapiens GN=AP3B1 PE=1 SV=3	E	265	0.0004	6
O00203	AP-3 complex subunit beta-1 OS=Homo sapiens GN=AP3B1 PE=1 SV=3	E	267	0.0004	6
O00203	AP-3 complex subunit beta-1 OS=Homo sapiens GN=AP3B1 PE=1 SV=3	D	268	0.0004	6
O00203	AP-3 complex subunit beta-1 OS=Homo sapiens GN=AP3B1 PE=1 SV=3	K	271	0.0238	6
O00203	AP-3 complex subunit beta-1 OS=Homo sapiens GN=AP3B1 PE=1 SV=3	Y	274	0.024	6
O00203	AP-3 complex subunit beta-1 OS=Homo sapiens GN=AP3B1 PE=1 SV=3	E	275	0.1133	6
O00203	AP-3 complex subunit beta-1 OS=Homo sapiens GN=AP3B1 PE=1 SV=3	S	276	0.8277	6
O00203	AP-3 complex subunit beta-1 OS=Homo sapiens GN=AP3B1 PE=1 SV=3	D	277	0.7478	6
O00203	AP-3 complex subunit beta-1 OS=Homo sapiens GN=AP3B1 PE=1 SV=3	D	278	0.8311	6
O00203	AP-3 complex subunit beta-1 OS=Homo sapiens GN=AP3B1 PE=1 SV=3	D	279	0.2827	6
O00203	AP-3 complex subunit beta-1 OS=Homo sapiens GN=AP3B1 PE=1 SV=3	K	281	0.0538	6
O00203	AP-3 complex subunit beta-1 OS=Homo sapiens GN=AP3B1 PE=1 SV=3	E	282	0.011	6
O00203	AP-3 complex subunit beta-1 OS=Homo sapiens GN=AP3B1 PE=1 SV=3	S	330	0	1
O00203	AP-3 complex subunit beta-1 OS=Homo sapiens GN=AP3B1 PE=1 SV=3	E	331	0	1
O00203	AP-3 complex subunit beta-1 OS=Homo sapiens GN=AP3B1 PE=1 SV=3	S	336	0.0175	1
O00203	AP-3 complex subunit beta-1 OS=Homo sapiens GN=AP3B1 PE=1 SV=3	K	337	0.099	1
O00203	AP-3 complex subunit beta-1 OS=Homo sapiens GN=AP3B1 PE=1 SV=3	S	338	0.9009	1
O00203	AP-3 complex subunit beta-1 OS=Homo sapiens GN=AP3B1 PE=1 SV=3	R	341	0.9824	1
O00231	26S proteasome non-ATPase regulatory subunit 11 OS=Homo sapiens GN=PSMD11 PE=1 SV=3	E	47	0.041	1
O00231	26S proteasome non-ATPase regulatory subunit 11 OS=Homo sapiens GN=PSMD11 PE=1 SV=3	S	49	0.9533	1
O00231	26S proteasome non-ATPase regulatory subunit 11 OS=Homo sapiens GN=PSMD11 PE=1 SV=3	E	52	0.9614	1
O00231	26S proteasome non-ATPase regulatory subunit 11 OS=Homo sapiens GN=PSMD11 PE=1 SV=3	S	55	0.0922	1
O00231	26S proteasome non-ATPase regulatory subunit 11 OS=Homo sapiens GN=PSMD11 PE=1 SV=3	K	59	0.9573	1
O00231	26S proteasome non-ATPase regulatory subunit 11 OS=Homo sapiens GN=PSMD11 PE=1 SV=3	T	60	0.9573	1
O00231	26S proteasome non-ATPase regulatory subunit 11 OS=Homo sapiens GN=PSMD11 PE=1 SV=3	E	65	0.9592	1
O00232	26S proteasome non-ATPase regulatory subunit 12 OS=Homo sapiens GN=PSMD12 PE=1 SV=3	E	42	0.0474	2
O00232	26S proteasome non-ATPase regulatory subunit 12 OS=Homo sapiens GN=PSMD12 PE=1 SV=3	E	45	0.452	2
O00232	26S proteasome non-ATPase regulatory subunit 12 OS=Homo sapiens GN=PSMD12 PE=1 SV=3	T	46	0.452	2
O00232	26S proteasome non-ATPase regulatory subunit 12 OS=Homo sapiens GN=PSMD12 PE=1 SV=3	S	49	0.7816	2
O00232	26S proteasome non-ATPase regulatory subunit 12 OS=Homo sapiens GN=PSMD12 PE=1 SV=3	E	51	0.0242	2
O00232	26S proteasome non-ATPase regulatory subunit 12 OS=Homo sapiens GN=PSMD12 PE=1 SV=3	K	52	0.0242	2
O00232	26S proteasome non-ATPase regulatory subunit 12 OS=Homo sapiens GN=PSMD12 PE=1 SV=3	T	54	0.869	2
O00255	Menin OS=Homo sapiens GN=MEN1 PE=1 SV=4	T	585	0	1
O00255	Menin OS=Homo sapiens GN=MEN1 PE=1 SV=4	S	588	0	1
O00255	Menin OS=Homo sapiens GN=MEN1 PE=1 SV=4	K	593	1	1
O00257	E3 SUMO-protein ligase CBX4 OS=Homo sapiens GN=CBX4 PE=1 SV=3	S	432	0.0004	5
O00257	E3 SUMO-protein ligase CBX4 OS=Homo sapiens GN=CBX4 PE=1 SV=3	S	434	0.0004	5
O00257	E3 SUMO-protein ligase CBX4 OS=Homo sapiens GN=CBX4 PE=1 SV=3	T	435	0.0013	5
O00257	E3 SUMO-protein ligase CBX4 OS=Homo sapiens GN=CBX4 PE=1 SV=3	T	437	0.0044	5
O00257	E3 SUMO-protein ligase CBX4 OS=Homo sapiens GN=CBX4 PE=1 SV=3	C	438	0	5
O00257	E3 SUMO-protein ligase CBX4 OS=Homo sapiens GN=CBX4 PE=1 SV=3	S	442	0.0154	5
O00257	E3 SUMO-protein ligase CBX4 OS=Homo sapiens GN=CBX4 PE=1 SV=3	E	446	0.0564	5
O00257	E3 SUMO-protein ligase CBX4 OS=Homo sapiens GN=CBX4 PE=1 SV=3	R	447	0.0564	5
O00257	E3 SUMO-protein ligase CBX4 OS=Homo sapiens GN=CBX4 PE=1 SV=3	D	450	0.8652	5
O00257	E3 SUMO-protein ligase CBX4 OS=Homo sapiens GN=CBX4 PE=1 SV=3	E	461	0.0114	5
O00257	E3 SUMO-protein ligase CBX4 OS=Homo sapiens GN=CBX4 PE=1 SV=3	D	466	0.1812	5
O00257	E3 SUMO-protein ligase CBX4 OS=Homo sapiens GN=CBX4 PE=1 SV=3	S	467	0.6175	5
O00257	E3 SUMO-protein ligase CBX4 OS=Homo sapiens GN=CBX4 PE=1 SV=3	D	468	0.429	5
O00257	E3 SUMO-protein ligase CBX4 OS=Homo sapiens GN=CBX4 PE=1 SV=3	D	470	0.1115	5
O00257	E3 SUMO-protein ligase CBX4 OS=Homo sapiens GN=CBX4 PE=1 SV=3	E	471	0.0803	5
O00257	E3 SUMO-protein ligase CBX4 OS=Homo sapiens GN=CBX4 PE=1 SV=3	D	474	0.0182	5
O00264	Membrane-associated progesterone receptor component 1 OS=Homo sapiens GN=PGRMC1 PE=1 SV=3	R	47	0.0002	9
O00264	Membrane-associated progesterone receptor component 1 OS=Homo sapiens GN=PGRMC1 PE=1 SV=3	D	49	0.003	16
O00264	Membrane-associated progesterone receptor component 1 OS=Homo sapiens GN=PGRMC1 PE=1 SV=3	S	54	0.9644	16
O00264	Membrane-associated progesterone receptor component 1 OS=Homo sapiens GN=PGRMC1 PE=1 SV=3	D	56	0.4415	16
O00264	Membrane-associated progesterone receptor component 1 OS=Homo sapiens GN=PGRMC1 PE=1 SV=3	S	57	0.9887	16
O00264	Membrane-associated progesterone receptor component 1 OS=Homo sapiens GN=PGRMC1 PE=1 SV=3	D	58	0.8287	16
O00264	Membrane-associated progesterone receptor component 1 OS=Homo sapiens GN=PGRMC1 PE=1 SV=3	D	59	0.0982	16
O00264	Membrane-associated progesterone receptor component 1 OS=Homo sapiens GN=PGRMC1 PE=1 SV=3	D	60	0.5877	16
O00264	Membrane-associated progesterone receptor component 1 OS=Homo sapiens GN=PGRMC1 PE=1 SV=3	E	61	0.0982	16
O00264	Membrane-associated progesterone receptor component 1 OS=Homo sapiens GN=PGRMC1 PE=1 SV=3	K	172	0.0061	52
O00264	Membrane-associated progesterone receptor component 1 OS=Homo sapiens GN=PGRMC1 PE=1 SV=3	E	173	0.0411	62
O00264	Membrane-associated progesterone receptor component 1 OS=Homo sapiens GN=PGRMC1 PE=1 SV=3	E	175	0.0248	62
O00264	Membrane-associated progesterone receptor component 1 OS=Homo sapiens GN=PGRMC1 PE=1 SV=3	E	176	0.1092	62
O00264	Membrane-associated progesterone receptor component 1 OS=Homo sapiens GN=PGRMC1 PE=1 SV=3	T	178	0.8242	62
O00264	Membrane-associated progesterone receptor component 1 OS=Homo sapiens GN=PGRMC1 PE=1 SV=3	Y	180	0.9907	62
O00264	Membrane-associated progesterone receptor component 1 OS=Homo sapiens GN=PGRMC1 PE=1 SV=3	S	181	0.9985	62
O00264	Membrane-associated progesterone receptor component 1 OS=Homo sapiens GN=PGRMC1 PE=1 SV=3	D	182	0.7393	62
O00264	Membrane-associated progesterone receptor component 1 OS=Homo sapiens GN=PGRMC1 PE=1 SV=3	E	183	0.6125	62
O00264	Membrane-associated progesterone receptor component 1 OS=Homo sapiens GN=PGRMC1 PE=1 SV=3	E	184	0.0919	62
O00264	Membrane-associated progesterone receptor component 1 OS=Homo sapiens GN=PGRMC1 PE=1 SV=3	E	185	0.1351	62
O00264	Membrane-associated progesterone receptor component 1 OS=Homo sapiens GN=PGRMC1 PE=1 SV=3	K	187	0.006	56
O00264	Membrane-associated progesterone receptor component 1 OS=Homo sapiens GN=PGRMC1 PE=1 SV=3	D	188	0.006	56
O00264	Membrane-associated progesterone receptor component 1 OS=Homo sapiens GN=PGRMC1 PE=1 SV=3	E	189	0.2718	56
O00264	Membrane-associated progesterone receptor component 1 OS=Homo sapiens GN=PGRMC1 PE=1 SV=3	S	190	0.0386	56
O00264	Membrane-associated progesterone receptor component 1 OS=Homo sapiens GN=PGRMC1 PE=1 SV=3	R	192	0.0026	3
O00268	Transcription initiation factor TFIID subunit 4 OS=Homo sapiens GN=TAF4 PE=1 SV=2	S	5	0.3332	1
O00268	Transcription initiation factor TFIID subunit 4 OS=Homo sapiens GN=TAF4 PE=1 SV=2	D	6	0.3332	1
O00268	Transcription initiation factor TFIID subunit 4 OS=Homo sapiens GN=TAF4 PE=1 SV=2	D	9	0.3332	1
O00268	Transcription initiation factor TFIID subunit 4 OS=Homo sapiens GN=TAF4 PE=1 SV=2	E	10	0.0004	1
O00268	Transcription initiation factor TFIID subunit 4 OS=Homo sapiens GN=TAF4 PE=1 SV=2	S	15	0	1
O00268	Transcription initiation factor TFIID subunit 4 OS=Homo sapiens GN=TAF4 PE=1 SV=2	E	16	0	1
O00268	Transcription initiation factor TFIID subunit 4 OS=Homo sapiens GN=TAF4 PE=1 SV=2	D	18	0	1
O00268	Transcription initiation factor TFIID subunit 4 OS=Homo sapiens GN=TAF4 PE=1 SV=2	E	19	0	1
O00273	DNA fragmentation factor subunit alpha OS=Homo sapiens GN=DFFA PE=1 SV=1	Y	96	0.0007	2
O00273	DNA fragmentation factor subunit alpha OS=Homo sapiens GN=DFFA PE=1 SV=1	S	99	0.0007	2
O00273	DNA fragmentation factor subunit alpha OS=Homo sapiens GN=DFFA PE=1 SV=1	D	100	0.0007	2
O00273	DNA fragmentation factor subunit alpha OS=Homo sapiens GN=DFFA PE=1 SV=1	T	103	0.0007	2
O00273	DNA fragmentation factor subunit alpha OS=Homo sapiens GN=DFFA PE=1 SV=1	S	107	0.9487	2
O00273	DNA fragmentation factor subunit alpha OS=Homo sapiens GN=DFFA PE=1 SV=1	E	109	0.1065	2
O00273	DNA fragmentation factor subunit alpha OS=Homo sapiens GN=DFFA PE=1 SV=1	S	110	0.1065	2
O00273	DNA fragmentation factor subunit alpha OS=Homo sapiens GN=DFFA PE=1 SV=1	D	112	0.0023	2
O00273	DNA fragmentation factor subunit alpha OS=Homo sapiens GN=DFFA PE=1 SV=1	D	114	0.0001	2
O00273	DNA fragmentation factor subunit alpha OS=Homo sapiens GN=DFFA PE=1 SV=1	E	115	0	2
O00273	DNA fragmentation factor subunit alpha OS=Homo sapiens GN=DFFA PE=1 SV=1	T	116	0	2
O00273	DNA fragmentation factor subunit alpha OS=Homo sapiens GN=DFFA PE=1 SV=1	D	117	0	2
O00273	DNA fragmentation factor subunit alpha OS=Homo sapiens GN=DFFA PE=1 SV=1	S	118	0	2
O00273	DNA fragmentation factor subunit alpha OS=Homo sapiens GN=DFFA PE=1 SV=1	S	308	0	4
O00273	DNA fragmentation factor subunit alpha OS=Homo sapiens GN=DFFA PE=1 SV=1	S	310	0	4
O00273	DNA fragmentation factor subunit alpha OS=Homo sapiens GN=DFFA PE=1 SV=1	S	312	0.0007	4
O00273	DNA fragmentation factor subunit alpha OS=Homo sapiens GN=DFFA PE=1 SV=1	K	313	0.0042	4
O00273	DNA fragmentation factor subunit alpha OS=Homo sapiens GN=DFFA PE=1 SV=1	S	315	0.9997	4
O00273	DNA fragmentation factor subunit alpha OS=Homo sapiens GN=DFFA PE=1 SV=1	D	319	0.9126	4
O00273	DNA fragmentation factor subunit alpha OS=Homo sapiens GN=DFFA PE=1 SV=1	K	324	0	2
O00291	Huntingtin-interacting protein 1 OS=Homo sapiens GN=HIP1 PE=1 SV=5	E	901	0	1
O00291	Huntingtin-interacting protein 1 OS=Homo sapiens GN=HIP1 PE=1 SV=5	E	902	0	1
O00291	Huntingtin-interacting protein 1 OS=Homo sapiens GN=HIP1 PE=1 SV=5	C	906	0	1
O00291	Huntingtin-interacting protein 1 OS=Homo sapiens GN=HIP1 PE=1 SV=5	S	907	0	1
O00291	Huntingtin-interacting protein 1 OS=Homo sapiens GN=HIP1 PE=1 SV=5	H	908	0	1
O00291	Huntingtin-interacting protein 1 OS=Homo sapiens GN=HIP1 PE=1 SV=5	E	909	0	1
O00291	Huntingtin-interacting protein 1 OS=Homo sapiens GN=HIP1 PE=1 SV=5	S	913	0	1
O00291	Huntingtin-interacting protein 1 OS=Homo sapiens GN=HIP1 PE=1 SV=5	T	914	0	1
O00291	Huntingtin-interacting protein 1 OS=Homo sapiens GN=HIP1 PE=1 SV=5	S	921	0.4598	1
O00291	Huntingtin-interacting protein 1 OS=Homo sapiens GN=HIP1 PE=1 SV=5	K	922	0.4598	1
O00291	Huntingtin-interacting protein 1 OS=Homo sapiens GN=HIP1 PE=1 SV=5	K	924	0.1606	1
O00291	Huntingtin-interacting protein 1 OS=Homo sapiens GN=HIP1 PE=1 SV=5	D	926	0.4598	1
O00299	Chloride intracellular channel protein 1 OS=Homo sapiens GN=CLIC1 PE=1 SV=4	E	3	0.4759	1
O00299	Chloride intracellular channel protein 1 OS=Homo sapiens GN=CLIC1 PE=1 SV=4	E	4	0.4759	1
O00299	Chloride intracellular channel protein 1 OS=Homo sapiens GN=CLIC1 PE=1 SV=4	E	9	0.0483	1
O00299	Chloride intracellular channel protein 1 OS=Homo sapiens GN=CLIC1 PE=1 SV=4	K	138	0.9999	1
O00299	Chloride intracellular channel protein 1 OS=Homo sapiens GN=CLIC1 PE=1 SV=4	D	141	0.0002	4
O00299	Chloride intracellular channel protein 1 OS=Homo sapiens GN=CLIC1 PE=1 SV=4	Y	143	0.0002	4
O00299	Chloride intracellular channel protein 1 OS=Homo sapiens GN=CLIC1 PE=1 SV=4	T	145	0.0009	4
O00299	Chloride intracellular channel protein 1 OS=Homo sapiens GN=CLIC1 PE=1 SV=4	S	146	0.0009	4
O00299	Chloride intracellular channel protein 1 OS=Homo sapiens GN=CLIC1 PE=1 SV=4	E	150	0.12	4
O00299	Chloride intracellular channel protein 1 OS=Homo sapiens GN=CLIC1 PE=1 SV=4	E	151	0.0222	4
O00299	Chloride intracellular channel protein 1 OS=Homo sapiens GN=CLIC1 PE=1 SV=4	D	153	0.102	4
O00299	Chloride intracellular channel protein 1 OS=Homo sapiens GN=CLIC1 PE=1 SV=4	E	154	0.102	4
O00299	Chloride intracellular channel protein 1 OS=Homo sapiens GN=CLIC1 PE=1 SV=4	T	155	0.6738	4
O00299	Chloride intracellular channel protein 1 OS=Homo sapiens GN=CLIC1 PE=1 SV=4	S	156	0.8341	4
O00299	Chloride intracellular channel protein 1 OS=Homo sapiens GN=CLIC1 PE=1 SV=4	E	158	0.0228	4
O00299	Chloride intracellular channel protein 1 OS=Homo sapiens GN=CLIC1 PE=1 SV=4	D	159	0.0009	4
O00299	Chloride intracellular channel protein 1 OS=Homo sapiens GN=CLIC1 PE=1 SV=4	E	160	0.0002	4
O00299	Chloride intracellular channel protein 1 OS=Homo sapiens GN=CLIC1 PE=1 SV=4	S	163	0	4
O00299	Chloride intracellular channel protein 1 OS=Homo sapiens GN=CLIC1 PE=1 SV=4	E	217	0.0011	2
O00299	Chloride intracellular channel protein 1 OS=Homo sapiens GN=CLIC1 PE=1 SV=4	E	218	0.0073	2
O00299	Chloride intracellular channel protein 1 OS=Homo sapiens GN=CLIC1 PE=1 SV=4	S	221	0.3884	2
O00299	Chloride intracellular channel protein 1 OS=Homo sapiens GN=CLIC1 PE=1 SV=4	T	222	0.0519	2
O00299	Chloride intracellular channel protein 1 OS=Homo sapiens GN=CLIC1 PE=1 SV=4	C	223	0.0773	2
O00299	Chloride intracellular channel protein 1 OS=Homo sapiens GN=CLIC1 PE=1 SV=4	D	225	0.0773	2
O00299	Chloride intracellular channel protein 1 OS=Homo sapiens GN=CLIC1 PE=1 SV=4	D	226	0.6788	2
O00299	Chloride intracellular channel protein 1 OS=Homo sapiens GN=CLIC1 PE=1 SV=4	E	227	0.0773	2
O00299	Chloride intracellular channel protein 1 OS=Homo sapiens GN=CLIC1 PE=1 SV=4	E	228	0.0073	2
O00299	Chloride intracellular channel protein 1 OS=Homo sapiens GN=CLIC1 PE=1 SV=4	E	230	0	2
O00299	Chloride intracellular channel protein 1 OS=Homo sapiens GN=CLIC1 PE=1 SV=4	Y	233	0	2
O00299	Chloride intracellular channel protein 1 OS=Homo sapiens GN=CLIC1 PE=1 SV=4	E	234	0	2
O00327	Aryl hydrocarbon receptor nuclear translocator-like protein 1 OS=Homo sapiens GN=ARNTL PE=1 SV=2	K	40	0.9185	6
O00327	Aryl hydrocarbon receptor nuclear translocator-like protein 1 OS=Homo sapiens GN=ARNTL PE=1 SV=2	S	42	0.4589	6
O00327	Aryl hydrocarbon receptor nuclear translocator-like protein 1 OS=Homo sapiens GN=ARNTL PE=1 SV=2	S	43	0.1994	6
O00327	Aryl hydrocarbon receptor nuclear translocator-like protein 1 OS=Homo sapiens GN=ARNTL PE=1 SV=2	T	44	0.1994	6
O00327	Aryl hydrocarbon receptor nuclear translocator-like protein 1 OS=Homo sapiens GN=ARNTL PE=1 SV=2	D	45	0.3962	6
O00327	Aryl hydrocarbon receptor nuclear translocator-like protein 1 OS=Homo sapiens GN=ARNTL PE=1 SV=2	Y	46	0.1994	6
O00327	Aryl hydrocarbon receptor nuclear translocator-like protein 1 OS=Homo sapiens GN=ARNTL PE=1 SV=2	E	48	0.0113	6
O00327	Aryl hydrocarbon receptor nuclear translocator-like protein 1 OS=Homo sapiens GN=ARNTL PE=1 SV=2	S	49	0.0006	6
O00327	Aryl hydrocarbon receptor nuclear translocator-like protein 1 OS=Homo sapiens GN=ARNTL PE=1 SV=2	D	51	0.0006	6
O00327	Aryl hydrocarbon receptor nuclear translocator-like protein 1 OS=Homo sapiens GN=ARNTL PE=1 SV=2	T	52	0	6
O00327	Aryl hydrocarbon receptor nuclear translocator-like protein 1 OS=Homo sapiens GN=ARNTL PE=1 SV=2	D	53	0	6
O00327	Aryl hydrocarbon receptor nuclear translocator-like protein 1 OS=Homo sapiens GN=ARNTL PE=1 SV=2	K	54	0	6
O00327	Aryl hydrocarbon receptor nuclear translocator-like protein 1 OS=Homo sapiens GN=ARNTL PE=1 SV=2	D	55	0	6
O00327	Aryl hydrocarbon receptor nuclear translocator-like protein 1 OS=Homo sapiens GN=ARNTL PE=1 SV=2	D	56	0	6
O00327	Aryl hydrocarbon receptor nuclear translocator-like protein 1 OS=Homo sapiens GN=ARNTL PE=1 SV=2	H	58	0	6
O00409	Forkhead box protein N3 OS=Homo sapiens GN=FOXN3 PE=1 SV=1	S	83	0.8854	1
O00409	Forkhead box protein N3 OS=Homo sapiens GN=FOXN3 PE=1 SV=1	S	85	0.1145	1
O00409	Forkhead box protein N3 OS=Homo sapiens GN=FOXN3 PE=1 SV=1	D	89	0.0001	1
O00409	Forkhead box protein N3 OS=Homo sapiens GN=FOXN3 PE=1 SV=1	D	91	0	1
O00409	Forkhead box protein N3 OS=Homo sapiens GN=FOXN3 PE=1 SV=1	D	92	0	1
O00409	Forkhead box protein N3 OS=Homo sapiens GN=FOXN3 PE=1 SV=1	D	93	0	1
O00409	Forkhead box protein N3 OS=Homo sapiens GN=FOXN3 PE=1 SV=1	T	94	0	1
O00409	Forkhead box protein N3 OS=Homo sapiens GN=FOXN3 PE=1 SV=1	S	97	0.9922	1
O00409	Forkhead box protein N3 OS=Homo sapiens GN=FOXN3 PE=1 SV=1	H	100	0.0026	1
O00409	Forkhead box protein N3 OS=Homo sapiens GN=FOXN3 PE=1 SV=1	S	101	0.0026	1
O00409	Forkhead box protein N3 OS=Homo sapiens GN=FOXN3 PE=1 SV=1	D	102	0.0026	1
O00409	Forkhead box protein N3 OS=Homo sapiens GN=FOXN3 PE=1 SV=1	Y	105	0.0001	1
O00409	Forkhead box protein N3 OS=Homo sapiens GN=FOXN3 PE=1 SV=1	D	106	0.0001	1
O00409	Forkhead box protein N3 OS=Homo sapiens GN=FOXN3 PE=1 SV=1	E	455	0	1
O00409	Forkhead box protein N3 OS=Homo sapiens GN=FOXN3 PE=1 SV=1	S	459	0.0002	1
O00409	Forkhead box protein N3 OS=Homo sapiens GN=FOXN3 PE=1 SV=1	H	462	0.9982	1
O00410	Importin-5 OS=Homo sapiens GN=IPO5 PE=1 SV=4	T	633	0	10
O00410	Importin-5 OS=Homo sapiens GN=IPO5 PE=1 SV=4	S	635	0	10
O00410	Importin-5 OS=Homo sapiens GN=IPO5 PE=1 SV=4	K	637	0.0001	10
O00410	Importin-5 OS=Homo sapiens GN=IPO5 PE=1 SV=4	E	639	0.0001	10
O00410	Importin-5 OS=Homo sapiens GN=IPO5 PE=1 SV=4	D	644	0.0045	10
O00410	Importin-5 OS=Homo sapiens GN=IPO5 PE=1 SV=4	T	645	0.0045	10
O00410	Importin-5 OS=Homo sapiens GN=IPO5 PE=1 SV=4	D	647	0.0212	10
O00410	Importin-5 OS=Homo sapiens GN=IPO5 PE=1 SV=4	E	649	0.0103	10
O00410	Importin-5 OS=Homo sapiens GN=IPO5 PE=1 SV=4	S	652	0.1116	10
O00410	Importin-5 OS=Homo sapiens GN=IPO5 PE=1 SV=4	D	653	0.1116	10
O00410	Importin-5 OS=Homo sapiens GN=IPO5 PE=1 SV=4	D	654	0.1153	10
O00410	Importin-5 OS=Homo sapiens GN=IPO5 PE=1 SV=4	D	655	0.8353	10
O00410	Importin-5 OS=Homo sapiens GN=IPO5 PE=1 SV=4	E	658	0.7922	10
O00410	Importin-5 OS=Homo sapiens GN=IPO5 PE=1 SV=4	D	664	0.0003	10
O00410	Importin-5 OS=Homo sapiens GN=IPO5 PE=1 SV=4	S	667	0	10
O00410	Importin-5 OS=Homo sapiens GN=IPO5 PE=1 SV=4	R	815	0	1
O00410	Importin-5 OS=Homo sapiens GN=IPO5 PE=1 SV=4	D	817	0	1
O00410	Importin-5 OS=Homo sapiens GN=IPO5 PE=1 SV=4	E	818	0	1
O00410	Importin-5 OS=Homo sapiens GN=IPO5 PE=1 SV=4	D	819	0	1
O00410	Importin-5 OS=Homo sapiens GN=IPO5 PE=1 SV=4	Y	820	0	1
O00410	Importin-5 OS=Homo sapiens GN=IPO5 PE=1 SV=4	D	821	0	1
O00410	Importin-5 OS=Homo sapiens GN=IPO5 PE=1 SV=4	E	822	0	1
O00410	Importin-5 OS=Homo sapiens GN=IPO5 PE=1 SV=4	E	825	0.0003	1
O00410	Importin-5 OS=Homo sapiens GN=IPO5 PE=1 SV=4	E	826	0.0087	1
O00410	Importin-5 OS=Homo sapiens GN=IPO5 PE=1 SV=4	S	827	0.0544	1
O00410	Importin-5 OS=Homo sapiens GN=IPO5 PE=1 SV=4	D	830	0.0544	1
O00410	Importin-5 OS=Homo sapiens GN=IPO5 PE=1 SV=4	E	831	0.0544	1
O00410	Importin-5 OS=Homo sapiens GN=IPO5 PE=1 SV=4	D	832	0.3593	1
O00410	Importin-5 OS=Homo sapiens GN=IPO5 PE=1 SV=4	D	833	0.3593	1
O00410	Importin-5 OS=Homo sapiens GN=IPO5 PE=1 SV=4	D	835	0.0544	1
O00410	Importin-5 OS=Homo sapiens GN=IPO5 PE=1 SV=4	Y	837	0.0544	1
O00410	Importin-5 OS=Homo sapiens GN=IPO5 PE=1 SV=4	T	840	0.0003	1
O00418	Eukaryotic elongation factor 2 kinase OS=Homo sapiens GN=EEF2K PE=1 SV=2	E	434	0	7
O00418	Eukaryotic elongation factor 2 kinase OS=Homo sapiens GN=EEF2K PE=1 SV=2	S	435	0	7
O00418	Eukaryotic elongation factor 2 kinase OS=Homo sapiens GN=EEF2K PE=1 SV=2	E	436	0.0006	7
O00418	Eukaryotic elongation factor 2 kinase OS=Homo sapiens GN=EEF2K PE=1 SV=2	S	438	0.0033	7
O00418	Eukaryotic elongation factor 2 kinase OS=Homo sapiens GN=EEF2K PE=1 SV=2	D	440	0.0179	7
O00418	Eukaryotic elongation factor 2 kinase OS=Homo sapiens GN=EEF2K PE=1 SV=2	S	441	0.1051	7
O00418	Eukaryotic elongation factor 2 kinase OS=Homo sapiens GN=EEF2K PE=1 SV=2	Y	443	0.4333	7
O00418	Eukaryotic elongation factor 2 kinase OS=Homo sapiens GN=EEF2K PE=1 SV=2	S	445	0.9503	7
O00418	Eukaryotic elongation factor 2 kinase OS=Homo sapiens GN=EEF2K PE=1 SV=2	E	446	0.973	7
O00418	Eukaryotic elongation factor 2 kinase OS=Homo sapiens GN=EEF2K PE=1 SV=2	K	447	0.0297	7
O00418	Eukaryotic elongation factor 2 kinase OS=Homo sapiens GN=EEF2K PE=1 SV=2	R	448	0.0044	7
O00418	Eukaryotic elongation factor 2 kinase OS=Homo sapiens GN=EEF2K PE=1 SV=2	E	450	0.0044	7
O00418	Eukaryotic elongation factor 2 kinase OS=Homo sapiens GN=EEF2K PE=1 SV=2	D	452	0.0044	7
O00418	Eukaryotic elongation factor 2 kinase OS=Homo sapiens GN=EEF2K PE=1 SV=2	D	453	0.0002	7
O00418	Eukaryotic elongation factor 2 kinase OS=Homo sapiens GN=EEF2K PE=1 SV=2	E	455	0.0001	7
O00418	Eukaryotic elongation factor 2 kinase OS=Homo sapiens GN=EEF2K PE=1 SV=2	K	467	0	1
O00418	Eukaryotic elongation factor 2 kinase OS=Homo sapiens GN=EEF2K PE=1 SV=2	Y	468	0	1
O00418	Eukaryotic elongation factor 2 kinase OS=Homo sapiens GN=EEF2K PE=1 SV=2	E	469	0.0043	1
O00418	Eukaryotic elongation factor 2 kinase OS=Homo sapiens GN=EEF2K PE=1 SV=2	S	470	0.9306	1
O00418	Eukaryotic elongation factor 2 kinase OS=Homo sapiens GN=EEF2K PE=1 SV=2	D	471	0.0605	1
O00418	Eukaryotic elongation factor 2 kinase OS=Homo sapiens GN=EEF2K PE=1 SV=2	E	472	0.0043	1
O00418	Eukaryotic elongation factor 2 kinase OS=Homo sapiens GN=EEF2K PE=1 SV=2	D	473	0.0003	1
O00418	Eukaryotic elongation factor 2 kinase OS=Homo sapiens GN=EEF2K PE=1 SV=2	S	474	0	1
O00418	Eukaryotic elongation factor 2 kinase OS=Homo sapiens GN=EEF2K PE=1 SV=2	S	477	0	1
O00418	Eukaryotic elongation factor 2 kinase OS=Homo sapiens GN=EEF2K PE=1 SV=2	S	478	0	1
O00429	Dynamin-1-like protein OS=Homo sapiens GN=DNM1L PE=1 SV=2	S	607	0	6
O00429	Dynamin-1-like protein OS=Homo sapiens GN=DNM1L PE=1 SV=2	K	608	0	6
O00429	Dynamin-1-like protein OS=Homo sapiens GN=DNM1L PE=1 SV=2	S	616	0.9999	6
O00429	Dynamin-1-like protein OS=Homo sapiens GN=DNM1L PE=1 SV=2	K	619	0.1414	1
O00429	Dynamin-1-like protein OS=Homo sapiens GN=DNM1L PE=1 SV=2	H	621	0.0252	1
O00429	Dynamin-1-like protein OS=Homo sapiens GN=DNM1L PE=1 SV=2	D	627	0	1
O00442	RNA 3'-terminal phosphate cyclase OS=Homo sapiens GN=RTCA PE=1 SV=1	D	237	0.9987	1
O00442	RNA 3'-terminal phosphate cyclase OS=Homo sapiens GN=RTCA PE=1 SV=1	E	251	0.4802	1
O00442	RNA 3'-terminal phosphate cyclase OS=Homo sapiens GN=RTCA PE=1 SV=1	T	252	0.4802	1
O00442	RNA 3'-terminal phosphate cyclase OS=Homo sapiens GN=RTCA PE=1 SV=1	S	253	0.009	1
O00442	RNA 3'-terminal phosphate cyclase OS=Homo sapiens GN=RTCA PE=1 SV=1	T	254	0.0317	1
O00442	RNA 3'-terminal phosphate cyclase OS=Homo sapiens GN=RTCA PE=1 SV=1	C	256	0	1
O00442	RNA 3'-terminal phosphate cyclase OS=Homo sapiens GN=RTCA PE=1 SV=1	S	261	0.0001	1
O00442	RNA 3'-terminal phosphate cyclase OS=Homo sapiens GN=RTCA PE=1 SV=1	S	262	0.0001	1
O00443	Phosphatidylinositol 4-phosphate 3-kinase C2 domain-containing subunit alpha OS=Homo sapiens GN=PIK3C2A PE=1 SV=2	D	877	0	1
O00443	Phosphatidylinositol 4-phosphate 3-kinase C2 domain-containing subunit alpha OS=Homo sapiens GN=PIK3C2A PE=1 SV=2	H	880	1	1
O00444	Serine/threonine-protein kinase PLK4 OS=Homo sapiens GN=PLK4 PE=1 SV=3	H	165	0.0005	1
O00444	Serine/threonine-protein kinase PLK4 OS=Homo sapiens GN=PLK4 PE=1 SV=3	E	166	0.0002	1
O00444	Serine/threonine-protein kinase PLK4 OS=Homo sapiens GN=PLK4 PE=1 SV=3	K	167	0.0004	1
O00444	Serine/threonine-protein kinase PLK4 OS=Homo sapiens GN=PLK4 PE=1 SV=3	H	168	0.0016	1
O00444	Serine/threonine-protein kinase PLK4 OS=Homo sapiens GN=PLK4 PE=1 SV=3	Y	169	0.0016	1
O00444	Serine/threonine-protein kinase PLK4 OS=Homo sapiens GN=PLK4 PE=1 SV=3	T	170	0.0016	1
O00444	Serine/threonine-protein kinase PLK4 OS=Homo sapiens GN=PLK4 PE=1 SV=3	C	172	0.134	1
O00444	Serine/threonine-protein kinase PLK4 OS=Homo sapiens GN=PLK4 PE=1 SV=3	T	174	0.7246	1
O00444	Serine/threonine-protein kinase PLK4 OS=Homo sapiens GN=PLK4 PE=1 SV=3	Y	177	0.1349	1
O00444	Serine/threonine-protein kinase PLK4 OS=Homo sapiens GN=PLK4 PE=1 SV=3	S	179	0.1319	1
O00444	Serine/threonine-protein kinase PLK4 OS=Homo sapiens GN=PLK4 PE=1 SV=3	E	181	0.1319	1
O00444	Serine/threonine-protein kinase PLK4 OS=Homo sapiens GN=PLK4 PE=1 SV=3	T	184	0.7105	1
O00458	Interferon-related developmental regulator 1 OS=Homo sapiens GN=IFRD1 PE=1 SV=4	D	350	0	3
O00458	Interferon-related developmental regulator 1 OS=Homo sapiens GN=IFRD1 PE=1 SV=4	T	353	0.0002	3
O00458	Interferon-related developmental regulator 1 OS=Homo sapiens GN=IFRD1 PE=1 SV=4	E	354	0.0993	3
O00458	Interferon-related developmental regulator 1 OS=Homo sapiens GN=IFRD1 PE=1 SV=4	T	355	0.9925	3
O00458	Interferon-related developmental regulator 1 OS=Homo sapiens GN=IFRD1 PE=1 SV=4	K	357	0.0016	3
O00458	Interferon-related developmental regulator 1 OS=Homo sapiens GN=IFRD1 PE=1 SV=4	E	361	0.0016	3
O00459	Phosphatidylinositol 3-kinase regulatory subunit beta OS=Homo sapiens GN=PIK3R2 PE=1 SV=2	R	199	0.8311	1
O00459	Phosphatidylinositol 3-kinase regulatory subunit beta OS=Homo sapiens GN=PIK3R2 PE=1 SV=2	E	200	0.1689	1
O00459	Phosphatidylinositol 3-kinase regulatory subunit beta OS=Homo sapiens GN=PIK3R2 PE=1 SV=2	E	210	0.1655	1
O00459	Phosphatidylinositol 3-kinase regulatory subunit beta OS=Homo sapiens GN=PIK3R2 PE=1 SV=2	T	213	0.8176	1
O00459	Phosphatidylinositol 3-kinase regulatory subunit beta OS=Homo sapiens GN=PIK3R2 PE=1 SV=2	H	217	0.0084	1
O00461	Golgi integral membrane protein 4 OS=Homo sapiens GN=GOLIM4 PE=1 SV=1	H	482	0.388	12
O00461	Golgi integral membrane protein 4 OS=Homo sapiens GN=GOLIM4 PE=1 SV=1	Y	483	0.4482	12
O00461	Golgi integral membrane protein 4 OS=Homo sapiens GN=GOLIM4 PE=1 SV=1	D	484	0.5003	12
O00461	Golgi integral membrane protein 4 OS=Homo sapiens GN=GOLIM4 PE=1 SV=1	D	487	0.9985	12
O00461	Golgi integral membrane protein 4 OS=Homo sapiens GN=GOLIM4 PE=1 SV=1	D	489	0.9892	12
O00461	Golgi integral membrane protein 4 OS=Homo sapiens GN=GOLIM4 PE=1 SV=1	E	495	0.9987	12
O00461	Golgi integral membrane protein 4 OS=Homo sapiens GN=GOLIM4 PE=1 SV=1	D	496	0.9982	12
O00461	Golgi integral membrane protein 4 OS=Homo sapiens GN=GOLIM4 PE=1 SV=1	E	502	0.1899	12
O00461	Golgi integral membrane protein 4 OS=Homo sapiens GN=GOLIM4 PE=1 SV=1	E	503	0.0415	12
O00461	Golgi integral membrane protein 4 OS=Homo sapiens GN=GOLIM4 PE=1 SV=1	Y	506	0.0002	12
O00461	Golgi integral membrane protein 4 OS=Homo sapiens GN=GOLIM4 PE=1 SV=1	E	507	0	12
O00461	Golgi integral membrane protein 4 OS=Homo sapiens GN=GOLIM4 PE=1 SV=1	E	632	0.1808	4
O00461	Golgi integral membrane protein 4 OS=Homo sapiens GN=GOLIM4 PE=1 SV=1	E	634	0.1808	4
O00461	Golgi integral membrane protein 4 OS=Homo sapiens GN=GOLIM4 PE=1 SV=1	H	635	0.1808	4
O00461	Golgi integral membrane protein 4 OS=Homo sapiens GN=GOLIM4 PE=1 SV=1	E	638	0.1268	4
O00461	Golgi integral membrane protein 4 OS=Homo sapiens GN=GOLIM4 PE=1 SV=1	E	639	0.6022	4
O00461	Golgi integral membrane protein 4 OS=Homo sapiens GN=GOLIM4 PE=1 SV=1	T	640	0.1268	4
O00461	Golgi integral membrane protein 4 OS=Homo sapiens GN=GOLIM4 PE=1 SV=1	Y	641	0.1808	4
O00461	Golgi integral membrane protein 4 OS=Homo sapiens GN=GOLIM4 PE=1 SV=1	E	643	0.0686	4
O00461	Golgi integral membrane protein 4 OS=Homo sapiens GN=GOLIM4 PE=1 SV=1	D	645	0.2939	4
O00461	Golgi integral membrane protein 4 OS=Homo sapiens GN=GOLIM4 PE=1 SV=1	E	646	0.2939	4
O00461	Golgi integral membrane protein 4 OS=Homo sapiens GN=GOLIM4 PE=1 SV=1	T	648	0.2187	4
O00461	Golgi integral membrane protein 4 OS=Homo sapiens GN=GOLIM4 PE=1 SV=1	D	649	0.2187	4
O00461	Golgi integral membrane protein 4 OS=Homo sapiens GN=GOLIM4 PE=1 SV=1	D	650	0.2187	4
O00461	Golgi integral membrane protein 4 OS=Homo sapiens GN=GOLIM4 PE=1 SV=1	K	651	0.2187	4
O00461	Golgi integral membrane protein 4 OS=Homo sapiens GN=GOLIM4 PE=1 SV=1	D	654	0.0556	4
O00461	Golgi integral membrane protein 4 OS=Homo sapiens GN=GOLIM4 PE=1 SV=1	E	656	0.0152	4
O00461	Golgi integral membrane protein 4 OS=Homo sapiens GN=GOLIM4 PE=1 SV=1	E	657	0.0152	4
O00461	Golgi integral membrane protein 4 OS=Homo sapiens GN=GOLIM4 PE=1 SV=1	E	659	0.0045	4
O00463	TNF receptor-associated factor 5 OS=Homo sapiens GN=TRAF5 PE=1 SV=2	Y	125	0	1
O00463	TNF receptor-associated factor 5 OS=Homo sapiens GN=TRAF5 PE=1 SV=2	D	127	0	1
O00463	TNF receptor-associated factor 5 OS=Homo sapiens GN=TRAF5 PE=1 SV=2	H	128	0	1
O00463	TNF receptor-associated factor 5 OS=Homo sapiens GN=TRAF5 PE=1 SV=2	C	132	0	1
O00463	TNF receptor-associated factor 5 OS=Homo sapiens GN=TRAF5 PE=1 SV=2	C	139	0.0188	1
O00463	TNF receptor-associated factor 5 OS=Homo sapiens GN=TRAF5 PE=1 SV=2	S	140	0.0189	1
O00463	TNF receptor-associated factor 5 OS=Homo sapiens GN=TRAF5 PE=1 SV=2	E	142	0.1212	1
O00470	Homeobox protein Meis1 OS=Homo sapiens GN=MEIS1 PE=1 SV=1	D	184	0	10
O00470	Homeobox protein Meis1 OS=Homo sapiens GN=MEIS1 PE=1 SV=1	D	188	0.0163	10
O00470	Homeobox protein Meis1 OS=Homo sapiens GN=MEIS1 PE=1 SV=1	D	189	0.0877	10
O00470	Homeobox protein Meis1 OS=Homo sapiens GN=MEIS1 PE=1 SV=1	R	190	0.0055	10
O00470	Homeobox protein Meis1 OS=Homo sapiens GN=MEIS1 PE=1 SV=1	E	191	0.0163	10
O00470	Homeobox protein Meis1 OS=Homo sapiens GN=MEIS1 PE=1 SV=1	S	194	0.1395	10
O00470	Homeobox protein Meis1 OS=Homo sapiens GN=MEIS1 PE=1 SV=1	K	195	0.3006	10
O00470	Homeobox protein Meis1 OS=Homo sapiens GN=MEIS1 PE=1 SV=1	S	196	0.9985	10
O00470	Homeobox protein Meis1 OS=Homo sapiens GN=MEIS1 PE=1 SV=1	D	197	0.7332	10
O00470	Homeobox protein Meis1 OS=Homo sapiens GN=MEIS1 PE=1 SV=1	S	198	0.9543	10
O00470	Homeobox protein Meis1 OS=Homo sapiens GN=MEIS1 PE=1 SV=1	E	199	0.2242	10
O00470	Homeobox protein Meis1 OS=Homo sapiens GN=MEIS1 PE=1 SV=1	D	200	0.2242	10
O00470	Homeobox protein Meis1 OS=Homo sapiens GN=MEIS1 PE=1 SV=1	T	202	0.0043	10
O00470	Homeobox protein Meis1 OS=Homo sapiens GN=MEIS1 PE=1 SV=1	S	225	0.0001	1
O00470	Homeobox protein Meis1 OS=Homo sapiens GN=MEIS1 PE=1 SV=1	T	228	0.0003	1
O00470	Homeobox protein Meis1 OS=Homo sapiens GN=MEIS1 PE=1 SV=1	S	232	0.0008	1
O00470	Homeobox protein Meis1 OS=Homo sapiens GN=MEIS1 PE=1 SV=1	S	233	0.0023	1
O00470	Homeobox protein Meis1 OS=Homo sapiens GN=MEIS1 PE=1 SV=1	H	236	0.0075	1
O00470	Homeobox protein Meis1 OS=Homo sapiens GN=MEIS1 PE=1 SV=1	T	237	0.0256	1
O00470	Homeobox protein Meis1 OS=Homo sapiens GN=MEIS1 PE=1 SV=1	S	238	0.0256	1
O00470	Homeobox protein Meis1 OS=Homo sapiens GN=MEIS1 PE=1 SV=1	H	239	0.0075	1
O00470	Homeobox protein Meis1 OS=Homo sapiens GN=MEIS1 PE=1 SV=1	S	240	0.0023	1
O00470	Homeobox protein Meis1 OS=Homo sapiens GN=MEIS1 PE=1 SV=1	D	242	0.0008	1
O00470	Homeobox protein Meis1 OS=Homo sapiens GN=MEIS1 PE=1 SV=1	S	244	0.0917	1
O00470	Homeobox protein Meis1 OS=Homo sapiens GN=MEIS1 PE=1 SV=1	S	245	0.3457	1
O00470	Homeobox protein Meis1 OS=Homo sapiens GN=MEIS1 PE=1 SV=1	E	246	0.3457	1
O00470	Homeobox protein Meis1 OS=Homo sapiens GN=MEIS1 PE=1 SV=1	D	249	0.0917	1
O00470	Homeobox protein Meis1 OS=Homo sapiens GN=MEIS1 PE=1 SV=1	D	252	0.0256	1
O00470	Homeobox protein Meis1 OS=Homo sapiens GN=MEIS1 PE=1 SV=1	S	254	0.0256	1
O00470	Homeobox protein Meis1 OS=Homo sapiens GN=MEIS1 PE=1 SV=1	S	257	0.0003	1
O00470	Homeobox protein Meis1 OS=Homo sapiens GN=MEIS1 PE=1 SV=1	S	259	0.0001	1
O00470	Homeobox protein Meis1 OS=Homo sapiens GN=MEIS1 PE=1 SV=1	T	260	0.0003	1
O00470	Homeobox protein Meis1 OS=Homo sapiens GN=MEIS1 PE=1 SV=1	D	262	0.0003	1
O00470	Homeobox protein Meis1 OS=Homo sapiens GN=MEIS1 PE=1 SV=1	D	263	0.0001	1
O00470	Homeobox protein Meis1 OS=Homo sapiens GN=MEIS1 PE=1 SV=1	D	264	0	1
O00470	Homeobox protein Meis1 OS=Homo sapiens GN=MEIS1 PE=1 SV=1	D	265	0	1
O00470	Homeobox protein Meis1 OS=Homo sapiens GN=MEIS1 PE=1 SV=1	D	267	0	1
O00470	Homeobox protein Meis1 OS=Homo sapiens GN=MEIS1 PE=1 SV=1	K	268	0	1
O00470	Homeobox protein Meis1 OS=Homo sapiens GN=MEIS1 PE=1 SV=1	D	269	0	1
O00471	Exocyst complex component 5 OS=Homo sapiens GN=EXOC5 PE=1 SV=1	T	3	0.3321	5
O00471	Exocyst complex component 5 OS=Homo sapiens GN=EXOC5 PE=1 SV=1	T	4	0.9138	5
O00471	Exocyst complex component 5 OS=Homo sapiens GN=EXOC5 PE=1 SV=1	E	6	0.8855	5
O00471	Exocyst complex component 5 OS=Homo sapiens GN=EXOC5 PE=1 SV=1	E	9	0.8661	5
O00471	Exocyst complex component 5 OS=Homo sapiens GN=EXOC5 PE=1 SV=1	E	10	0.0119	5
O00471	Exocyst complex component 5 OS=Homo sapiens GN=EXOC5 PE=1 SV=1	D	15	0	5
O00471	Exocyst complex component 5 OS=Homo sapiens GN=EXOC5 PE=1 SV=1	E	16	0	5
O00471	Exocyst complex component 5 OS=Homo sapiens GN=EXOC5 PE=1 SV=1	Y	17	0	5
O00471	Exocyst complex component 5 OS=Homo sapiens GN=EXOC5 PE=1 SV=1	E	19	0	5
O00488	Zinc finger protein 593 OS=Homo sapiens GN=ZNF593 PE=1 SV=2	R	116	0	1
O00488	Zinc finger protein 593 OS=Homo sapiens GN=ZNF593 PE=1 SV=2	T	121	0	2
O00488	Zinc finger protein 593 OS=Homo sapiens GN=ZNF593 PE=1 SV=2	E	122	0	2
O00488	Zinc finger protein 593 OS=Homo sapiens GN=ZNF593 PE=1 SV=2	S	124	0	2
O00488	Zinc finger protein 593 OS=Homo sapiens GN=ZNF593 PE=1 SV=2	T	125	0	2
O00488	Zinc finger protein 593 OS=Homo sapiens GN=ZNF593 PE=1 SV=2	E	126	0	2
O00488	Zinc finger protein 593 OS=Homo sapiens GN=ZNF593 PE=1 SV=2	E	129	0.0001	2
O00488	Zinc finger protein 593 OS=Homo sapiens GN=ZNF593 PE=1 SV=2	D	131	0.028	2
O00488	Zinc finger protein 593 OS=Homo sapiens GN=ZNF593 PE=1 SV=2	T	132	0.324	2
O00488	Zinc finger protein 593 OS=Homo sapiens GN=ZNF593 PE=1 SV=2	S	133	0.324	2
O00488	Zinc finger protein 593 OS=Homo sapiens GN=ZNF593 PE=1 SV=2	T	134	0.8234	2
O00499	Myc box-dependent-interacting protein 1 OS=Homo sapiens GN=BIN1 PE=1 SV=1	K	295	0.7791	2
O00499	Myc box-dependent-interacting protein 1 OS=Homo sapiens GN=BIN1 PE=1 SV=1	S	296	0.5049	8
O00499	Myc box-dependent-interacting protein 1 OS=Homo sapiens GN=BIN1 PE=1 SV=1	S	298	0.9987	8
O00499	Myc box-dependent-interacting protein 1 OS=Homo sapiens GN=BIN1 PE=1 SV=1	D	301	0.9634	8
O00499	Myc box-dependent-interacting protein 1 OS=Homo sapiens GN=BIN1 PE=1 SV=1	S	303	0.9915	8
O00499	Myc box-dependent-interacting protein 1 OS=Homo sapiens GN=BIN1 PE=1 SV=1	T	307	0.6645	8
O00499	Myc box-dependent-interacting protein 1 OS=Homo sapiens GN=BIN1 PE=1 SV=1	E	309	0.1106	8
O00499	Myc box-dependent-interacting protein 1 OS=Homo sapiens GN=BIN1 PE=1 SV=1	H	314	0	5
O00499	Myc box-dependent-interacting protein 1 OS=Homo sapiens GN=BIN1 PE=1 SV=1	E	315	0	5
O00499	Myc box-dependent-interacting protein 1 OS=Homo sapiens GN=BIN1 PE=1 SV=1	E	317	0	5
O00499	Myc box-dependent-interacting protein 1 OS=Homo sapiens GN=BIN1 PE=1 SV=1	T	323	0	5
O00499	Myc box-dependent-interacting protein 1 OS=Homo sapiens GN=BIN1 PE=1 SV=1	T	327	0.0017	5
O00499	Myc box-dependent-interacting protein 1 OS=Homo sapiens GN=BIN1 PE=1 SV=1	K	330	0.4621	5
O00499	Myc box-dependent-interacting protein 1 OS=Homo sapiens GN=BIN1 PE=1 SV=1	S	331	0.832	5
O00499	Myc box-dependent-interacting protein 1 OS=Homo sapiens GN=BIN1 PE=1 SV=1	S	333	0.0973	5
O00505	Importin subunit alpha-4 OS=Homo sapiens GN=KPNA3 PE=1 SV=2	R	49	0	3
O00505	Importin subunit alpha-4 OS=Homo sapiens GN=KPNA3 PE=1 SV=2	E	54	0.097	25
O00505	Importin subunit alpha-4 OS=Homo sapiens GN=KPNA3 PE=1 SV=2	E	55	0.097	25
O00505	Importin subunit alpha-4 OS=Homo sapiens GN=KPNA3 PE=1 SV=2	S	56	0.9848	25
O00505	Importin subunit alpha-4 OS=Homo sapiens GN=KPNA3 PE=1 SV=2	E	58	0.8317	25
O00505	Importin subunit alpha-4 OS=Homo sapiens GN=KPNA3 PE=1 SV=2	D	59	0.4628	25
O00505	Importin subunit alpha-4 OS=Homo sapiens GN=KPNA3 PE=1 SV=2	S	60	0.9838	25
O00505	Importin subunit alpha-4 OS=Homo sapiens GN=KPNA3 PE=1 SV=2	D	61	0.9135	25
O00505	Importin subunit alpha-4 OS=Homo sapiens GN=KPNA3 PE=1 SV=2	D	63	0.0936	25
O00505	Importin subunit alpha-4 OS=Homo sapiens GN=KPNA3 PE=1 SV=2	D	65	0.0144	25
O00541	Pescadillo homolog OS=Homo sapiens GN=PES1 PE=1 SV=1	T	515	1	1
O00541	Pescadillo homolog OS=Homo sapiens GN=PES1 PE=1 SV=1	K	517	0	1
O00541	Pescadillo homolog OS=Homo sapiens GN=PES1 PE=1 SV=1	E	519	0	1
O00541	Pescadillo homolog OS=Homo sapiens GN=PES1 PE=1 SV=1	D	520	0	1
O00541	Pescadillo homolog OS=Homo sapiens GN=PES1 PE=1 SV=1	K	558	0.0074	1
O00541	Pescadillo homolog OS=Homo sapiens GN=PES1 PE=1 SV=1	R	560	0.9176	1
O00541	Pescadillo homolog OS=Homo sapiens GN=PES1 PE=1 SV=1	E	561	0.0749	1
O00559	Receptor-binding cancer antigen expressed on SiSo cells OS=Homo sapiens GN=EBAG9 PE=1 SV=1	K	34	0.0002	1
O00559	Receptor-binding cancer antigen expressed on SiSo cells OS=Homo sapiens GN=EBAG9 PE=1 SV=1	S	36	0.1011	2
O00559	Receptor-binding cancer antigen expressed on SiSo cells OS=Homo sapiens GN=EBAG9 PE=1 SV=1	D	38	0.8848	2
O00559	Receptor-binding cancer antigen expressed on SiSo cells OS=Homo sapiens GN=EBAG9 PE=1 SV=1	T	41	0.9941	2
O00559	Receptor-binding cancer antigen expressed on SiSo cells OS=Homo sapiens GN=EBAG9 PE=1 SV=1	T	44	0.1123	2
O00559	Receptor-binding cancer antigen expressed on SiSo cells OS=Homo sapiens GN=EBAG9 PE=1 SV=1	T	45	0.7445	2
O00559	Receptor-binding cancer antigen expressed on SiSo cells OS=Homo sapiens GN=EBAG9 PE=1 SV=1	D	47	0.1093	2
O00559	Receptor-binding cancer antigen expressed on SiSo cells OS=Homo sapiens GN=EBAG9 PE=1 SV=1	Y	48	0.0174	2
O00559	Receptor-binding cancer antigen expressed on SiSo cells OS=Homo sapiens GN=EBAG9 PE=1 SV=1	S	49	0.0174	2
O00559	Receptor-binding cancer antigen expressed on SiSo cells OS=Homo sapiens GN=EBAG9 PE=1 SV=1	S	50	0.003	2
O00559	Receptor-binding cancer antigen expressed on SiSo cells OS=Homo sapiens GN=EBAG9 PE=1 SV=1	T	55	0.0004	1
O00559	Receptor-binding cancer antigen expressed on SiSo cells OS=Homo sapiens GN=EBAG9 PE=1 SV=1	D	56	0.0021	1
O00559	Receptor-binding cancer antigen expressed on SiSo cells OS=Homo sapiens GN=EBAG9 PE=1 SV=1	E	58	0.0107	1
O00559	Receptor-binding cancer antigen expressed on SiSo cells OS=Homo sapiens GN=EBAG9 PE=1 SV=1	E	59	0.0617	1
O00559	Receptor-binding cancer antigen expressed on SiSo cells OS=Homo sapiens GN=EBAG9 PE=1 SV=1	T	61	0.395	1
O00559	Receptor-binding cancer antigen expressed on SiSo cells OS=Homo sapiens GN=EBAG9 PE=1 SV=1	S	62	0.395	1
O00559	Receptor-binding cancer antigen expressed on SiSo cells OS=Homo sapiens GN=EBAG9 PE=1 SV=1	D	64	0.0617	1
O00559	Receptor-binding cancer antigen expressed on SiSo cells OS=Homo sapiens GN=EBAG9 PE=1 SV=1	E	65	0.0617	1
O00559	Receptor-binding cancer antigen expressed on SiSo cells OS=Homo sapiens GN=EBAG9 PE=1 SV=1	D	66	0.0107	1
O00559	Receptor-binding cancer antigen expressed on SiSo cells OS=Homo sapiens GN=EBAG9 PE=1 SV=1	T	69	0.0004	1
O00559	Receptor-binding cancer antigen expressed on SiSo cells OS=Homo sapiens GN=EBAG9 PE=1 SV=1	S	70	0.0004	1
O00566	U3 small nucleolar ribonucleoprotein protein MPP10 OS=Homo sapiens GN=MPHOSPH10 PE=1 SV=2	S	158	0.0131	2
O00566	U3 small nucleolar ribonucleoprotein protein MPP10 OS=Homo sapiens GN=MPHOSPH10 PE=1 SV=2	D	159	0.0933	2
O00566	U3 small nucleolar ribonucleoprotein protein MPP10 OS=Homo sapiens GN=MPHOSPH10 PE=1 SV=2	R	161	0.0933	2
O00566	U3 small nucleolar ribonucleoprotein protein MPP10 OS=Homo sapiens GN=MPHOSPH10 PE=1 SV=2	K	162	0.0933	2
O00566	U3 small nucleolar ribonucleoprotein protein MPP10 OS=Homo sapiens GN=MPHOSPH10 PE=1 SV=2	S	163	0.9977	4
O00566	U3 small nucleolar ribonucleoprotein protein MPP10 OS=Homo sapiens GN=MPHOSPH10 PE=1 SV=2	S	167	0.8679	4
O00566	U3 small nucleolar ribonucleoprotein protein MPP10 OS=Homo sapiens GN=MPHOSPH10 PE=1 SV=2	D	168	0.1953	4
O00566	U3 small nucleolar ribonucleoprotein protein MPP10 OS=Homo sapiens GN=MPHOSPH10 PE=1 SV=2	E	169	0.1953	4
O00566	U3 small nucleolar ribonucleoprotein protein MPP10 OS=Homo sapiens GN=MPHOSPH10 PE=1 SV=2	D	170	0.1953	4
O00566	U3 small nucleolar ribonucleoprotein protein MPP10 OS=Homo sapiens GN=MPHOSPH10 PE=1 SV=2	S	171	0.1953	4
O00566	U3 small nucleolar ribonucleoprotein protein MPP10 OS=Homo sapiens GN=MPHOSPH10 PE=1 SV=2	D	172	0.0243	4
O00566	U3 small nucleolar ribonucleoprotein protein MPP10 OS=Homo sapiens GN=MPHOSPH10 PE=1 SV=2	D	174	0.0001	4
O00566	U3 small nucleolar ribonucleoprotein protein MPP10 OS=Homo sapiens GN=MPHOSPH10 PE=1 SV=2	D	176	0	4
O00566	U3 small nucleolar ribonucleoprotein protein MPP10 OS=Homo sapiens GN=MPHOSPH10 PE=1 SV=2	S	178	0	4
O00566	U3 small nucleolar ribonucleoprotein protein MPP10 OS=Homo sapiens GN=MPHOSPH10 PE=1 SV=2	K	179	0	1
O00566	U3 small nucleolar ribonucleoprotein protein MPP10 OS=Homo sapiens GN=MPHOSPH10 PE=1 SV=2	E	181	0	1
O00566	U3 small nucleolar ribonucleoprotein protein MPP10 OS=Homo sapiens GN=MPHOSPH10 PE=1 SV=2	S	184	0	1
O00566	U3 small nucleolar ribonucleoprotein protein MPP10 OS=Homo sapiens GN=MPHOSPH10 PE=1 SV=2	S	642	0.0001	1
O00566	U3 small nucleolar ribonucleoprotein protein MPP10 OS=Homo sapiens GN=MPHOSPH10 PE=1 SV=2	S	643	0.0001	1
O00566	U3 small nucleolar ribonucleoprotein protein MPP10 OS=Homo sapiens GN=MPHOSPH10 PE=1 SV=2	S	648	0.9241	1
O00566	U3 small nucleolar ribonucleoprotein protein MPP10 OS=Homo sapiens GN=MPHOSPH10 PE=1 SV=2	K	649	0.0757	1
O00566	U3 small nucleolar ribonucleoprotein protein MPP10 OS=Homo sapiens GN=MPHOSPH10 PE=1 SV=2	D	652	0	1
O00567	Nucleolar protein 56 OS=Homo sapiens GN=NOP56 PE=1 SV=4	H	311	0.0028	1
O00567	Nucleolar protein 56 OS=Homo sapiens GN=NOP56 PE=1 SV=4	S	314	0.0107	1
O00567	Nucleolar protein 56 OS=Homo sapiens GN=NOP56 PE=1 SV=4	T	316	0.9761	1
O00567	Nucleolar protein 56 OS=Homo sapiens GN=NOP56 PE=1 SV=4	K	320	0.1315	1
O00567	Nucleolar protein 56 OS=Homo sapiens GN=NOP56 PE=1 SV=4	Y	321	0.6213	1
O00567	Nucleolar protein 56 OS=Homo sapiens GN=NOP56 PE=1 SV=4	S	324	0.1244	1
O00567	Nucleolar protein 56 OS=Homo sapiens GN=NOP56 PE=1 SV=4	T	325	0.1245	1
O00567	Nucleolar protein 56 OS=Homo sapiens GN=NOP56 PE=1 SV=4	E	332	0.002	1
O00567	Nucleolar protein 56 OS=Homo sapiens GN=NOP56 PE=1 SV=4	K	510	0.0004	13
O00567	Nucleolar protein 56 OS=Homo sapiens GN=NOP56 PE=1 SV=4	S	511	0.0019	40
O00567	Nucleolar protein 56 OS=Homo sapiens GN=NOP56 PE=1 SV=4	S	513	0.0101	40
O00567	Nucleolar protein 56 OS=Homo sapiens GN=NOP56 PE=1 SV=4	K	514	0.0031	40
O00567	Nucleolar protein 56 OS=Homo sapiens GN=NOP56 PE=1 SV=4	E	515	0.0824	50
O00567	Nucleolar protein 56 OS=Homo sapiens GN=NOP56 PE=1 SV=4	E	516	0.8986	50
O00567	Nucleolar protein 56 OS=Homo sapiens GN=NOP56 PE=1 SV=4	S	519	0.9994	50
O00567	Nucleolar protein 56 OS=Homo sapiens GN=NOP56 PE=1 SV=4	S	520	0.9981	50
O00567	Nucleolar protein 56 OS=Homo sapiens GN=NOP56 PE=1 SV=4	D	521	0.8951	50
O00567	Nucleolar protein 56 OS=Homo sapiens GN=NOP56 PE=1 SV=4	E	523	0.6855	50
O00567	Nucleolar protein 56 OS=Homo sapiens GN=NOP56 PE=1 SV=4	E	524	0.0292	50
O00567	Nucleolar protein 56 OS=Homo sapiens GN=NOP56 PE=1 SV=4	T	525	0.0015	50
O00567	Nucleolar protein 56 OS=Homo sapiens GN=NOP56 PE=1 SV=4	S	528	0.0001	50
O00567	Nucleolar protein 56 OS=Homo sapiens GN=NOP56 PE=1 SV=4	T	529	0	50
O00567	Nucleolar protein 56 OS=Homo sapiens GN=NOP56 PE=1 SV=4	S	530	0	50
O00567	Nucleolar protein 56 OS=Homo sapiens GN=NOP56 PE=1 SV=4	K	533	0	14
O00571	ATP-dependent RNA helicase DDX3X OS=Homo sapiens GN=DDX3X PE=1 SV=3	C	128	0	1
O00571	ATP-dependent RNA helicase DDX3X OS=Homo sapiens GN=DDX3X PE=1 SV=3	D	129	0.0004	1
O00571	ATP-dependent RNA helicase DDX3X OS=Homo sapiens GN=DDX3X PE=1 SV=3	K	130	0.0004	1
O00571	ATP-dependent RNA helicase DDX3X OS=Homo sapiens GN=DDX3X PE=1 SV=3	S	131	0.0038	1
O00571	ATP-dependent RNA helicase DDX3X OS=Homo sapiens GN=DDX3X PE=1 SV=3	D	132	0.0403	1
O00571	ATP-dependent RNA helicase DDX3X OS=Homo sapiens GN=DDX3X PE=1 SV=3	E	133	0.0403	1
O00571	ATP-dependent RNA helicase DDX3X OS=Homo sapiens GN=DDX3X PE=1 SV=3	D	134	0.4574	1
O00571	ATP-dependent RNA helicase DDX3X OS=Homo sapiens GN=DDX3X PE=1 SV=3	D	135	0.4574	1
O00571	ATP-dependent RNA helicase DDX3X OS=Homo sapiens GN=DDX3X PE=1 SV=3	S	137	0	1
O00571	ATP-dependent RNA helicase DDX3X OS=Homo sapiens GN=DDX3X PE=1 SV=3	K	138	0	1
O00571	ATP-dependent RNA helicase DDX3X OS=Homo sapiens GN=DDX3X PE=1 SV=3	S	143	0	1
O00571	ATP-dependent RNA helicase DDX3X OS=Homo sapiens GN=DDX3X PE=1 SV=3	E	144	0	1
O00571	ATP-dependent RNA helicase DDX3X OS=Homo sapiens GN=DDX3X PE=1 SV=3	H	512	0	1
O00571	ATP-dependent RNA helicase DDX3X OS=Homo sapiens GN=DDX3X PE=1 SV=3	D	517	0.0002	1
O00571	ATP-dependent RNA helicase DDX3X OS=Homo sapiens GN=DDX3X PE=1 SV=3	S	520	0.0958	1
O00571	ATP-dependent RNA helicase DDX3X OS=Homo sapiens GN=DDX3X PE=1 SV=3	D	521	0.9024	1
O00571	ATP-dependent RNA helicase DDX3X OS=Homo sapiens GN=DDX3X PE=1 SV=3	E	523	0.0014	1
O00571	ATP-dependent RNA helicase DDX3X OS=Homo sapiens GN=DDX3X PE=1 SV=3	E	524	0.0002	1
O00571	ATP-dependent RNA helicase DDX3X OS=Homo sapiens GN=DDX3X PE=1 SV=3	Y	525	0	1
O00571	ATP-dependent RNA helicase DDX3X OS=Homo sapiens GN=DDX3X PE=1 SV=3	H	527	0	1
O00592	Podocalyxin OS=Homo sapiens GN=PODXL PE=1 SV=2	T	497	0.0004	13
O00592	Podocalyxin OS=Homo sapiens GN=PODXL PE=1 SV=2	E	498	0.0015	13
O00592	Podocalyxin OS=Homo sapiens GN=PODXL PE=1 SV=2	E	499	0.0015	13
O00592	Podocalyxin OS=Homo sapiens GN=PODXL PE=1 SV=2	T	502	0.0257	13
O00592	Podocalyxin OS=Homo sapiens GN=PODXL PE=1 SV=2	E	504	0.5633	13
O00592	Podocalyxin OS=Homo sapiens GN=PODXL PE=1 SV=2	Y	507	0.1166	13
O00592	Podocalyxin OS=Homo sapiens GN=PODXL PE=1 SV=2	H	508	0.1166	13
O00592	Podocalyxin OS=Homo sapiens GN=PODXL PE=1 SV=2	D	509	0.1166	13
O00592	Podocalyxin OS=Homo sapiens GN=PODXL PE=1 SV=2	T	512	0.0257	13
O00592	Podocalyxin OS=Homo sapiens GN=PODXL PE=1 SV=2	E	514	0.006	13
O00592	Podocalyxin OS=Homo sapiens GN=PODXL PE=1 SV=2	E	517	0.0212	13
O00592	Podocalyxin OS=Homo sapiens GN=PODXL PE=1 SV=2	T	518	0.1183	13
O00592	Podocalyxin OS=Homo sapiens GN=PODXL PE=1 SV=2	S	519	0.7392	13
O00592	Podocalyxin OS=Homo sapiens GN=PODXL PE=1 SV=2	S	520	0.1244	13
O00592	Podocalyxin OS=Homo sapiens GN=PODXL PE=1 SV=2	E	521	0.693	13
O00592	Podocalyxin OS=Homo sapiens GN=PODXL PE=1 SV=2	E	524	0.1332	13
O00592	Podocalyxin OS=Homo sapiens GN=PODXL PE=1 SV=2	K	526	0.052	8
O00592	Podocalyxin OS=Homo sapiens GN=PODXL PE=1 SV=2	S	529	0.9867	14
O00592	Podocalyxin OS=Homo sapiens GN=PODXL PE=1 SV=2	E	533	0.7739	14
O00592	Podocalyxin OS=Homo sapiens GN=PODXL PE=1 SV=2	D	536	0.4134	14
O00592	Podocalyxin OS=Homo sapiens GN=PODXL PE=1 SV=2	S	537	0.8411	14
O00592	Podocalyxin OS=Homo sapiens GN=PODXL PE=1 SV=2	D	543	0.1374	14
O00592	Podocalyxin OS=Homo sapiens GN=PODXL PE=1 SV=2	T	546	0.0365	14
O00592	Podocalyxin OS=Homo sapiens GN=PODXL PE=1 SV=2	K	547	0.0104	14
O00592	Podocalyxin OS=Homo sapiens GN=PODXL PE=1 SV=2	D	548	0.0032	14
O00592	Podocalyxin OS=Homo sapiens GN=PODXL PE=1 SV=2	D	549	0.0104	14
O00592	Podocalyxin OS=Homo sapiens GN=PODXL PE=1 SV=2	D	551	0.0104	14
O00592	Podocalyxin OS=Homo sapiens GN=PODXL PE=1 SV=2	E	552	0.0104	14
O00592	Podocalyxin OS=Homo sapiens GN=PODXL PE=1 SV=2	E	553	0.0032	14
O00592	Podocalyxin OS=Homo sapiens GN=PODXL PE=1 SV=2	E	554	0.0104	14
O00592	Podocalyxin OS=Homo sapiens GN=PODXL PE=1 SV=2	D	555	0.0032	14
O00592	Podocalyxin OS=Homo sapiens GN=PODXL PE=1 SV=2	T	556	0.0011	14
O00592	Podocalyxin OS=Homo sapiens GN=PODXL PE=1 SV=2	H	557	0.0004	14
O00629	Importin subunit alpha-3 OS=Homo sapiens GN=KPNA4 PE=1 SV=1	D	8	0	1
O00629	Importin subunit alpha-3 OS=Homo sapiens GN=KPNA4 PE=1 SV=1	R	11	0	1
O00629	Importin subunit alpha-3 OS=Homo sapiens GN=KPNA4 PE=1 SV=1	K	13	0	1
O00629	Importin subunit alpha-3 OS=Homo sapiens GN=KPNA4 PE=1 SV=1	H	53	0	1
O00629	Importin subunit alpha-3 OS=Homo sapiens GN=KPNA4 PE=1 SV=1	E	54	0.0002	1
O00629	Importin subunit alpha-3 OS=Homo sapiens GN=KPNA4 PE=1 SV=1	D	55	0.0002	1
O00629	Importin subunit alpha-3 OS=Homo sapiens GN=KPNA4 PE=1 SV=1	C	57	0	1
O00629	Importin subunit alpha-3 OS=Homo sapiens GN=KPNA4 PE=1 SV=1	E	58	0.0042	1
O00629	Importin subunit alpha-3 OS=Homo sapiens GN=KPNA4 PE=1 SV=1	D	59	0.0224	1
O00629	Importin subunit alpha-3 OS=Homo sapiens GN=KPNA4 PE=1 SV=1	S	60	0.8363	1
O00629	Importin subunit alpha-3 OS=Homo sapiens GN=KPNA4 PE=1 SV=1	D	61	0.1312	1
O00629	Importin subunit alpha-3 OS=Homo sapiens GN=KPNA4 PE=1 SV=1	D	63	0.0042	1
O00629	Importin subunit alpha-3 OS=Homo sapiens GN=KPNA4 PE=1 SV=1	D	65	0.0009	1
O00629	Importin subunit alpha-3 OS=Homo sapiens GN=KPNA4 PE=1 SV=1	Y	66	0.0002	1
O00712	Nuclear factor 1 B-type OS=Homo sapiens GN=NFIB PE=1 SV=2	T	274	0.0136	8
O00712	Nuclear factor 1 B-type OS=Homo sapiens GN=NFIB PE=1 SV=2	S	276	0.0704	8
O00712	Nuclear factor 1 B-type OS=Homo sapiens GN=NFIB PE=1 SV=2	D	278	0.3871	8
O00712	Nuclear factor 1 B-type OS=Homo sapiens GN=NFIB PE=1 SV=2	E	279	0.3871	8
O00712	Nuclear factor 1 B-type OS=Homo sapiens GN=NFIB PE=1 SV=2	E	282	0.1459	8
O00712	Nuclear factor 1 B-type OS=Homo sapiens GN=NFIB PE=1 SV=2	S	284	0.8082	8
O00712	Nuclear factor 1 B-type OS=Homo sapiens GN=NFIB PE=1 SV=2	T	286	0.7447	8
O00712	Nuclear factor 1 B-type OS=Homo sapiens GN=NFIB PE=1 SV=2	D	288	0.2753	8
O00712	Nuclear factor 1 B-type OS=Homo sapiens GN=NFIB PE=1 SV=2	Y	290	0.0533	8
O00712	Nuclear factor 1 B-type OS=Homo sapiens GN=NFIB PE=1 SV=2	S	292	0.8265	8
O00712	Nuclear factor 1 B-type OS=Homo sapiens GN=NFIB PE=1 SV=2	S	294	0.8357	8
O00712	Nuclear factor 1 B-type OS=Homo sapiens GN=NFIB PE=1 SV=2	S	295	0.9591	8
O00712	Nuclear factor 1 B-type OS=Homo sapiens GN=NFIB PE=1 SV=2	S	300	0.0072	8
O00743	Serine/threonine-protein phosphatase 6 catalytic subunit OS=Homo sapiens GN=PPP6C PE=1 SV=1	C	192	0	7
O00743	Serine/threonine-protein phosphatase 6 catalytic subunit OS=Homo sapiens GN=PPP6C PE=1 SV=1	D	193	0.9624	7
O00743	Serine/threonine-protein phosphatase 6 catalytic subunit OS=Homo sapiens GN=PPP6C PE=1 SV=1	S	197	0.9833	7
O00743	Serine/threonine-protein phosphatase 6 catalytic subunit OS=Homo sapiens GN=PPP6C PE=1 SV=1	D	198	0.5	7
O00743	Serine/threonine-protein phosphatase 6 catalytic subunit OS=Homo sapiens GN=PPP6C PE=1 SV=1	E	200	0.1965	7
O00743	Serine/threonine-protein phosphatase 6 catalytic subunit OS=Homo sapiens GN=PPP6C PE=1 SV=1	D	201	0.1965	7
O00743	Serine/threonine-protein phosphatase 6 catalytic subunit OS=Homo sapiens GN=PPP6C PE=1 SV=1	D	203	0.0107	7
O00743	Serine/threonine-protein phosphatase 6 catalytic subunit OS=Homo sapiens GN=PPP6C PE=1 SV=1	T	204	0.003	7
O00743	Serine/threonine-protein phosphatase 6 catalytic subunit OS=Homo sapiens GN=PPP6C PE=1 SV=1	S	208	0.003	7
O00750	Phosphatidylinositol 4-phosphate 3-kinase C2 domain-containing subunit beta OS=Homo sapiens GN=PIK3C2B PE=1 SV=2	S	535	0.0015	1
O00750	Phosphatidylinositol 4-phosphate 3-kinase C2 domain-containing subunit beta OS=Homo sapiens GN=PIK3C2B PE=1 SV=2	K	537	0.0045	1
O00750	Phosphatidylinositol 4-phosphate 3-kinase C2 domain-containing subunit beta OS=Homo sapiens GN=PIK3C2B PE=1 SV=2	C	540	0.6201	2
O00750	Phosphatidylinositol 4-phosphate 3-kinase C2 domain-containing subunit beta OS=Homo sapiens GN=PIK3C2B PE=1 SV=2	E	547	0.7442	2
O00750	Phosphatidylinositol 4-phosphate 3-kinase C2 domain-containing subunit beta OS=Homo sapiens GN=PIK3C2B PE=1 SV=2	T	548	0.2461	2
O00750	Phosphatidylinositol 4-phosphate 3-kinase C2 domain-containing subunit beta OS=Homo sapiens GN=PIK3C2B PE=1 SV=2	E	550	0.2429	2
O00750	Phosphatidylinositol 4-phosphate 3-kinase C2 domain-containing subunit beta OS=Homo sapiens GN=PIK3C2B PE=1 SV=2	T	552	0.2429	2
O00750	Phosphatidylinositol 4-phosphate 3-kinase C2 domain-containing subunit beta OS=Homo sapiens GN=PIK3C2B PE=1 SV=2	S	553	0.2429	2
O00750	Phosphatidylinositol 4-phosphate 3-kinase C2 domain-containing subunit beta OS=Homo sapiens GN=PIK3C2B PE=1 SV=2	C	561	0.1054	2
O00750	Phosphatidylinositol 4-phosphate 3-kinase C2 domain-containing subunit beta OS=Homo sapiens GN=PIK3C2B PE=1 SV=2	S	563	0.4452	2
O00767	Acyl-CoA desaturase OS=Homo sapiens GN=SCD PE=1 SV=2	E	195	0.0001	1
O00767	Acyl-CoA desaturase OS=Homo sapiens GN=SCD PE=1 SV=2	K	196	0.0007	1
O00767	Acyl-CoA desaturase OS=Homo sapiens GN=SCD PE=1 SV=2	S	198	0.9919	1
O00767	Acyl-CoA desaturase OS=Homo sapiens GN=SCD PE=1 SV=2	T	199	0.0072	1
O00767	Acyl-CoA desaturase OS=Homo sapiens GN=SCD PE=1 SV=2	D	201	0.0001	1
O00767	Acyl-CoA desaturase OS=Homo sapiens GN=SCD PE=1 SV=2	S	203	0	1
O00767	Acyl-CoA desaturase OS=Homo sapiens GN=SCD PE=1 SV=2	D	204	0	1
O00767	Acyl-CoA desaturase OS=Homo sapiens GN=SCD PE=1 SV=2	E	206	0	1
O00767	Acyl-CoA desaturase OS=Homo sapiens GN=SCD PE=1 SV=2	E	208	0	1
O14497	AT-rich interactive domain-containing protein 1A OS=Homo sapiens GN=ARID1A PE=1 SV=3	S	357	0.0059	7
O14497	AT-rich interactive domain-containing protein 1A OS=Homo sapiens GN=ARID1A PE=1 SV=3	H	358	0.0012	7
O14497	AT-rich interactive domain-containing protein 1A OS=Homo sapiens GN=ARID1A PE=1 SV=3	H	359	0.0059	7
O14497	AT-rich interactive domain-containing protein 1A OS=Homo sapiens GN=ARID1A PE=1 SV=3	S	363	1	7
O14497	AT-rich interactive domain-containing protein 1A OS=Homo sapiens GN=ARID1A PE=1 SV=3	S	366	0.1125	7
O14497	AT-rich interactive domain-containing protein 1A OS=Homo sapiens GN=ARID1A PE=1 SV=3	S	367	0.0156	7
O14497	AT-rich interactive domain-containing protein 1A OS=Homo sapiens GN=ARID1A PE=1 SV=3	Y	1055	0.0074	1
O14497	AT-rich interactive domain-containing protein 1A OS=Homo sapiens GN=ARID1A PE=1 SV=3	S	1057	0.4963	1
O14497	AT-rich interactive domain-containing protein 1A OS=Homo sapiens GN=ARID1A PE=1 SV=3	S	1754	0.5	5
O14497	AT-rich interactive domain-containing protein 1A OS=Homo sapiens GN=ARID1A PE=1 SV=3	S	1755	0.9039	5
O14497	AT-rich interactive domain-containing protein 1A OS=Homo sapiens GN=ARID1A PE=1 SV=3	E	1760	0.0001	5
O14497	AT-rich interactive domain-containing protein 1A OS=Homo sapiens GN=ARID1A PE=1 SV=3	E	1763	0	5
O14497	AT-rich interactive domain-containing protein 1A OS=Homo sapiens GN=ARID1A PE=1 SV=3	E	1764	0	5
O14497	AT-rich interactive domain-containing protein 1A OS=Homo sapiens GN=ARID1A PE=1 SV=3	E	1765	0	5
O14497	AT-rich interactive domain-containing protein 1A OS=Homo sapiens GN=ARID1A PE=1 SV=3	E	1766	0	5
O14497	AT-rich interactive domain-containing protein 1A OS=Homo sapiens GN=ARID1A PE=1 SV=3	E	1767	0	5
O14497	AT-rich interactive domain-containing protein 1A OS=Homo sapiens GN=ARID1A PE=1 SV=3	K	1880	0.0019	1
O14497	AT-rich interactive domain-containing protein 1A OS=Homo sapiens GN=ARID1A PE=1 SV=3	H	1881	0.626	2
O14497	AT-rich interactive domain-containing protein 1A OS=Homo sapiens GN=ARID1A PE=1 SV=3	T	1883	0.4534	2
O14497	AT-rich interactive domain-containing protein 1A OS=Homo sapiens GN=ARID1A PE=1 SV=3	T	1884	0.4534	2
O14497	AT-rich interactive domain-containing protein 1A OS=Homo sapiens GN=ARID1A PE=1 SV=3	E	1886	0.0691	2
O14497	AT-rich interactive domain-containing protein 1A OS=Homo sapiens GN=ARID1A PE=1 SV=3	T	1888	0.0281	2
O14497	AT-rich interactive domain-containing protein 1A OS=Homo sapiens GN=ARID1A PE=1 SV=3	T	1891	0.0281	2
O14497	AT-rich interactive domain-containing protein 1A OS=Homo sapiens GN=ARID1A PE=1 SV=3	T	1892	0.0281	2
O14497	AT-rich interactive domain-containing protein 1A OS=Homo sapiens GN=ARID1A PE=1 SV=3	D	1893	0.0068	2
O14497	AT-rich interactive domain-containing protein 1A OS=Homo sapiens GN=ARID1A PE=1 SV=3	E	1895	0.0005	2
O14497	AT-rich interactive domain-containing protein 1A OS=Homo sapiens GN=ARID1A PE=1 SV=3	D	1900	0	2
O14497	AT-rich interactive domain-containing protein 1A OS=Homo sapiens GN=ARID1A PE=1 SV=3	E	1904	0	2
O14497	AT-rich interactive domain-containing protein 1A OS=Homo sapiens GN=ARID1A PE=1 SV=3	H	2018	0.0009	1
O14497	AT-rich interactive domain-containing protein 1A OS=Homo sapiens GN=ARID1A PE=1 SV=3	H	2019	0.0009	1
O14503	Class E basic helix-loop-helix protein 40 OS=Homo sapiens GN=BHLHE40 PE=1 SV=1	T	226	0.3241	1
O14503	Class E basic helix-loop-helix protein 40 OS=Homo sapiens GN=BHLHE40 PE=1 SV=1	H	229	0.3241	1
O14503	Class E basic helix-loop-helix protein 40 OS=Homo sapiens GN=BHLHE40 PE=1 SV=1	S	230	0.3241	1
O14503	Class E basic helix-loop-helix protein 40 OS=Homo sapiens GN=BHLHE40 PE=1 SV=1	S	231	0.0192	1
O14503	Class E basic helix-loop-helix protein 40 OS=Homo sapiens GN=BHLHE40 PE=1 SV=1	E	233	0.0015	1
O14503	Class E basic helix-loop-helix protein 40 OS=Homo sapiens GN=BHLHE40 PE=1 SV=1	S	235	0.0015	1
O14503	Class E basic helix-loop-helix protein 40 OS=Homo sapiens GN=BHLHE40 PE=1 SV=1	S	237	0.0005	1
O14503	Class E basic helix-loop-helix protein 40 OS=Homo sapiens GN=BHLHE40 PE=1 SV=1	D	238	0.0015	1
O14503	Class E basic helix-loop-helix protein 40 OS=Homo sapiens GN=BHLHE40 PE=1 SV=1	T	239	0.0015	1
O14503	Class E basic helix-loop-helix protein 40 OS=Homo sapiens GN=BHLHE40 PE=1 SV=1	D	240	0.0015	1
O14503	Class E basic helix-loop-helix protein 40 OS=Homo sapiens GN=BHLHE40 PE=1 SV=1	T	241	0.0005	1
O14503	Class E basic helix-loop-helix protein 40 OS=Homo sapiens GN=BHLHE40 PE=1 SV=1	D	242	0.0001	1
O14503	Class E basic helix-loop-helix protein 40 OS=Homo sapiens GN=BHLHE40 PE=1 SV=1	S	243	0.0001	1
O14503	Class E basic helix-loop-helix protein 40 OS=Homo sapiens GN=BHLHE40 PE=1 SV=1	Y	245	0	1
O14503	Class E basic helix-loop-helix protein 40 OS=Homo sapiens GN=BHLHE40 PE=1 SV=1	E	248	0	1
O14503	Class E basic helix-loop-helix protein 40 OS=Homo sapiens GN=BHLHE40 PE=1 SV=1	S	249	0	1
O14503	Class E basic helix-loop-helix protein 40 OS=Homo sapiens GN=BHLHE40 PE=1 SV=1	E	250	0	1
O14503	Class E basic helix-loop-helix protein 40 OS=Homo sapiens GN=BHLHE40 PE=1 SV=1	K	251	0	1
O14503	Class E basic helix-loop-helix protein 40 OS=Homo sapiens GN=BHLHE40 PE=1 SV=1	D	253	0	1
O14523	Phospholipid transfer protein C2CD2L OS=Homo sapiens GN=C2CD2L PE=1 SV=3	S	606	0.0152	2
O14523	Phospholipid transfer protein C2CD2L OS=Homo sapiens GN=C2CD2L PE=1 SV=3	D	607	0.0034	2
O14523	Phospholipid transfer protein C2CD2L OS=Homo sapiens GN=C2CD2L PE=1 SV=3	S	609	0.0152	2
O14523	Phospholipid transfer protein C2CD2L OS=Homo sapiens GN=C2CD2L PE=1 SV=3	E	610	0.0008	2
O14523	Phospholipid transfer protein C2CD2L OS=Homo sapiens GN=C2CD2L PE=1 SV=3	R	611	0.0008	2
O14523	Phospholipid transfer protein C2CD2L OS=Homo sapiens GN=C2CD2L PE=1 SV=3	S	613	0.0034	2
O14523	Phospholipid transfer protein C2CD2L OS=Homo sapiens GN=C2CD2L PE=1 SV=3	D	615	0.0152	2
O14523	Phospholipid transfer protein C2CD2L OS=Homo sapiens GN=C2CD2L PE=1 SV=3	D	616	0.0152	2
O14523	Phospholipid transfer protein C2CD2L OS=Homo sapiens GN=C2CD2L PE=1 SV=3	E	618	0.3818	2
O14523	Phospholipid transfer protein C2CD2L OS=Homo sapiens GN=C2CD2L PE=1 SV=3	S	619	0.0253	2
O14523	Phospholipid transfer protein C2CD2L OS=Homo sapiens GN=C2CD2L PE=1 SV=3	E	620	0.8049	2
O14523	Phospholipid transfer protein C2CD2L OS=Homo sapiens GN=C2CD2L PE=1 SV=3	T	621	0.1382	2
O14523	Phospholipid transfer protein C2CD2L OS=Homo sapiens GN=C2CD2L PE=1 SV=3	S	623	0.0735	2
O14523	Phospholipid transfer protein C2CD2L OS=Homo sapiens GN=C2CD2L PE=1 SV=3	T	624	0.0049	2
O14523	Phospholipid transfer protein C2CD2L OS=Homo sapiens GN=C2CD2L PE=1 SV=3	E	628	0.0008	2
O14523	Phospholipid transfer protein C2CD2L OS=Homo sapiens GN=C2CD2L PE=1 SV=3	T	629	0.0002	2
O14545	TRAF-type zinc finger domain-containing protein 1 OS=Homo sapiens GN=TRAFD1 PE=1 SV=1	S	320	0.0001	2
O14545	TRAF-type zinc finger domain-containing protein 1 OS=Homo sapiens GN=TRAFD1 PE=1 SV=1	T	323	0.8644	2
O14545	TRAF-type zinc finger domain-containing protein 1 OS=Homo sapiens GN=TRAFD1 PE=1 SV=1	S	325	0.3325	2
O14545	TRAF-type zinc finger domain-containing protein 1 OS=Homo sapiens GN=TRAFD1 PE=1 SV=1	S	326	0.3325	2
O14545	TRAF-type zinc finger domain-containing protein 1 OS=Homo sapiens GN=TRAFD1 PE=1 SV=1	S	327	0.3325	2
O14545	TRAF-type zinc finger domain-containing protein 1 OS=Homo sapiens GN=TRAFD1 PE=1 SV=1	D	408	0	6
O14545	TRAF-type zinc finger domain-containing protein 1 OS=Homo sapiens GN=TRAFD1 PE=1 SV=1	S	409	0	6
O14545	TRAF-type zinc finger domain-containing protein 1 OS=Homo sapiens GN=TRAFD1 PE=1 SV=1	E	413	0.0086	6
O14545	TRAF-type zinc finger domain-containing protein 1 OS=Homo sapiens GN=TRAFD1 PE=1 SV=1	T	414	0.3326	6
O14545	TRAF-type zinc finger domain-containing protein 1 OS=Homo sapiens GN=TRAFD1 PE=1 SV=1	S	415	0.8873	6
O14545	TRAF-type zinc finger domain-containing protein 1 OS=Homo sapiens GN=TRAFD1 PE=1 SV=1	E	417	0.9256	6
O14579	Coatomer subunit epsilon OS=Homo sapiens GN=COPE PE=1 SV=3	S	10	0.0056	1
O14579	Coatomer subunit epsilon OS=Homo sapiens GN=COPE PE=1 SV=3	S	13	0.0056	1
O14579	Coatomer subunit epsilon OS=Homo sapiens GN=COPE PE=1 SV=3	E	15	0.0056	1
O14579	Coatomer subunit epsilon OS=Homo sapiens GN=COPE PE=1 SV=3	D	17	0.0671	1
O14579	Coatomer subunit epsilon OS=Homo sapiens GN=COPE PE=1 SV=3	E	18	0.0671	1
O14579	Coatomer subunit epsilon OS=Homo sapiens GN=COPE PE=1 SV=3	D	21	0.849	1
O14617	AP-3 complex subunit delta-1 OS=Homo sapiens GN=AP3D1 PE=1 SV=1	H	655	0.0005	2
O14617	AP-3 complex subunit delta-1 OS=Homo sapiens GN=AP3D1 PE=1 SV=1	R	656	0.9279	2
O14617	AP-3 complex subunit delta-1 OS=Homo sapiens GN=AP3D1 PE=1 SV=1	S	658	0.9597	2
O14617	AP-3 complex subunit delta-1 OS=Homo sapiens GN=AP3D1 PE=1 SV=1	E	659	0.0403	2
O14617	AP-3 complex subunit delta-1 OS=Homo sapiens GN=AP3D1 PE=1 SV=1	D	661	0	2
O14617	AP-3 complex subunit delta-1 OS=Homo sapiens GN=AP3D1 PE=1 SV=1	E	662	0	2
O14617	AP-3 complex subunit delta-1 OS=Homo sapiens GN=AP3D1 PE=1 SV=1	E	663	0	2
O14617	AP-3 complex subunit delta-1 OS=Homo sapiens GN=AP3D1 PE=1 SV=1	E	664	0	2
O14617	AP-3 complex subunit delta-1 OS=Homo sapiens GN=AP3D1 PE=1 SV=1	T	824	0.0011	2
O14617	AP-3 complex subunit delta-1 OS=Homo sapiens GN=AP3D1 PE=1 SV=1	E	825	0.0092	2
O14617	AP-3 complex subunit delta-1 OS=Homo sapiens GN=AP3D1 PE=1 SV=1	T	826	0.0794	2
O14617	AP-3 complex subunit delta-1 OS=Homo sapiens GN=AP3D1 PE=1 SV=1	S	827	0.0794	2
O14617	AP-3 complex subunit delta-1 OS=Homo sapiens GN=AP3D1 PE=1 SV=1	K	828	0.0794	2
O14617	AP-3 complex subunit delta-1 OS=Homo sapiens GN=AP3D1 PE=1 SV=1	S	829	0.9831	2
O14617	AP-3 complex subunit delta-1 OS=Homo sapiens GN=AP3D1 PE=1 SV=1	E	831	0.0092	2
O14617	AP-3 complex subunit delta-1 OS=Homo sapiens GN=AP3D1 PE=1 SV=1	K	832	0	2
O14617	AP-3 complex subunit delta-1 OS=Homo sapiens GN=AP3D1 PE=1 SV=1	D	833	0	2
O14617	AP-3 complex subunit delta-1 OS=Homo sapiens GN=AP3D1 PE=1 SV=1	E	838	0	2
O14639	Actin-binding LIM protein 1 OS=Homo sapiens GN=ABLIM1 PE=1 SV=3	T	429	0.0944	5
O14639	Actin-binding LIM protein 1 OS=Homo sapiens GN=ABLIM1 PE=1 SV=3	S	431	0.9996	5
O14639	Actin-binding LIM protein 1 OS=Homo sapiens GN=ABLIM1 PE=1 SV=3	T	433	0.0004	5
O14639	Actin-binding LIM protein 1 OS=Homo sapiens GN=ABLIM1 PE=1 SV=3	S	435	0.8949	5
O14639	Actin-binding LIM protein 1 OS=Homo sapiens GN=ABLIM1 PE=1 SV=3	E	437	0.0931	5
O14639	Actin-binding LIM protein 1 OS=Homo sapiens GN=ABLIM1 PE=1 SV=3	Y	439	0.0105	5
O14639	Actin-binding LIM protein 1 OS=Homo sapiens GN=ABLIM1 PE=1 SV=3	D	441	0.0013	5
O14639	Actin-binding LIM protein 1 OS=Homo sapiens GN=ABLIM1 PE=1 SV=3	S	450	0.0066	1
O14639	Actin-binding LIM protein 1 OS=Homo sapiens GN=ABLIM1 PE=1 SV=3	T	451	0.0066	1
O14639	Actin-binding LIM protein 1 OS=Homo sapiens GN=ABLIM1 PE=1 SV=3	S	452	0.9867	1
O14639	Actin-binding LIM protein 1 OS=Homo sapiens GN=ABLIM1 PE=1 SV=3	S	455	0	1
O14639	Actin-binding LIM protein 1 OS=Homo sapiens GN=ABLIM1 PE=1 SV=3	S	458	0	1
O14639	Actin-binding LIM protein 1 OS=Homo sapiens GN=ABLIM1 PE=1 SV=3	Y	461	0	1
O14639	Actin-binding LIM protein 1 OS=Homo sapiens GN=ABLIM1 PE=1 SV=3	S	462	0	1
O14639	Actin-binding LIM protein 1 OS=Homo sapiens GN=ABLIM1 PE=1 SV=3	R	585	0.0125	3
O14639	Actin-binding LIM protein 1 OS=Homo sapiens GN=ABLIM1 PE=1 SV=3	S	586	0.2479	4
O14639	Actin-binding LIM protein 1 OS=Homo sapiens GN=ABLIM1 PE=1 SV=3	S	587	0.9998	4
O14639	Actin-binding LIM protein 1 OS=Homo sapiens GN=ABLIM1 PE=1 SV=3	R	589	0.2479	4
O14639	Actin-binding LIM protein 1 OS=Homo sapiens GN=ABLIM1 PE=1 SV=3	E	590	0.2479	4
O14639	Actin-binding LIM protein 1 OS=Homo sapiens GN=ABLIM1 PE=1 SV=3	E	591	0.0078	4
O14639	Actin-binding LIM protein 1 OS=Homo sapiens GN=ABLIM1 PE=1 SV=3	D	592	0.0004	4
O14639	Actin-binding LIM protein 1 OS=Homo sapiens GN=ABLIM1 PE=1 SV=3	D	593	0.0001	4
O14639	Actin-binding LIM protein 1 OS=Homo sapiens GN=ABLIM1 PE=1 SV=3	E	594	0	4
O14639	Actin-binding LIM protein 1 OS=Homo sapiens GN=ABLIM1 PE=1 SV=3	E	595	0	4
O14640	Segment polarity protein dishevelled homolog DVL-1 OS=Homo sapiens GN=DVL1 PE=1 SV=2	D	170	0	3
O14640	Segment polarity protein dishevelled homolog DVL-1 OS=Homo sapiens GN=DVL1 PE=1 SV=2	D	176	0	3
O14640	Segment polarity protein dishevelled homolog DVL-1 OS=Homo sapiens GN=DVL1 PE=1 SV=2	S	177	0	3
O14640	Segment polarity protein dishevelled homolog DVL-1 OS=Homo sapiens GN=DVL1 PE=1 SV=2	S	179	0	3
O14640	Segment polarity protein dishevelled homolog DVL-1 OS=Homo sapiens GN=DVL1 PE=1 SV=2	T	180	0	3
O14640	Segment polarity protein dishevelled homolog DVL-1 OS=Homo sapiens GN=DVL1 PE=1 SV=2	S	183	0	3
O14640	Segment polarity protein dishevelled homolog DVL-1 OS=Homo sapiens GN=DVL1 PE=1 SV=2	S	184	0	3
O14640	Segment polarity protein dishevelled homolog DVL-1 OS=Homo sapiens GN=DVL1 PE=1 SV=2	E	185	0	3
O14640	Segment polarity protein dishevelled homolog DVL-1 OS=Homo sapiens GN=DVL1 PE=1 SV=2	E	187	0.0001	3
O14640	Segment polarity protein dishevelled homolog DVL-1 OS=Homo sapiens GN=DVL1 PE=1 SV=2	S	188	0.0003	3
O14640	Segment polarity protein dishevelled homolog DVL-1 OS=Homo sapiens GN=DVL1 PE=1 SV=2	S	189	0.001	3
O14640	Segment polarity protein dishevelled homolog DVL-1 OS=Homo sapiens GN=DVL1 PE=1 SV=2	S	190	0.001	3
O14640	Segment polarity protein dishevelled homolog DVL-1 OS=Homo sapiens GN=DVL1 PE=1 SV=2	D	193	0.3041	3
O14640	Segment polarity protein dishevelled homolog DVL-1 OS=Homo sapiens GN=DVL1 PE=1 SV=2	S	194	0.4485	3
O14640	Segment polarity protein dishevelled homolog DVL-1 OS=Homo sapiens GN=DVL1 PE=1 SV=2	D	195	0.4485	3
O14640	Segment polarity protein dishevelled homolog DVL-1 OS=Homo sapiens GN=DVL1 PE=1 SV=2	E	196	0.3878	3
O14640	Segment polarity protein dishevelled homolog DVL-1 OS=Homo sapiens GN=DVL1 PE=1 SV=2	D	197	0.3878	3
O14640	Segment polarity protein dishevelled homolog DVL-1 OS=Homo sapiens GN=DVL1 PE=1 SV=2	S	199	0.0911	3
O14640	Segment polarity protein dishevelled homolog DVL-1 OS=Homo sapiens GN=DVL1 PE=1 SV=2	T	200	0.0226	3
O14640	Segment polarity protein dishevelled homolog DVL-1 OS=Homo sapiens GN=DVL1 PE=1 SV=2	S	201	0.0059	3
O14641	Segment polarity protein dishevelled homolog DVL-2 OS=Homo sapiens GN=DVL2 PE=1 SV=1	S	4	0.0056	1
O14641	Segment polarity protein dishevelled homolog DVL-2 OS=Homo sapiens GN=DVL2 PE=1 SV=1	S	5	0.0056	1
O14641	Segment polarity protein dishevelled homolog DVL-2 OS=Homo sapiens GN=DVL2 PE=1 SV=1	T	6	0.0022	1
O14641	Segment polarity protein dishevelled homolog DVL-2 OS=Homo sapiens GN=DVL2 PE=1 SV=1	E	13	0.0155	1
O14641	Segment polarity protein dishevelled homolog DVL-2 OS=Homo sapiens GN=DVL2 PE=1 SV=1	T	14	0.0155	1
O14641	Segment polarity protein dishevelled homolog DVL-2 OS=Homo sapiens GN=DVL2 PE=1 SV=1	K	15	0.0463	1
O14641	Segment polarity protein dishevelled homolog DVL-2 OS=Homo sapiens GN=DVL2 PE=1 SV=1	Y	18	0.148	1
O14641	Segment polarity protein dishevelled homolog DVL-2 OS=Homo sapiens GN=DVL2 PE=1 SV=1	H	19	0.5046	1
O14641	Segment polarity protein dishevelled homolog DVL-2 OS=Homo sapiens GN=DVL2 PE=1 SV=1	D	21	0.148	1
O14641	Segment polarity protein dishevelled homolog DVL-2 OS=Homo sapiens GN=DVL2 PE=1 SV=1	E	22	0.0463	1
O14641	Segment polarity protein dishevelled homolog DVL-2 OS=Homo sapiens GN=DVL2 PE=1 SV=1	E	23	0.0463	1
O14641	Segment polarity protein dishevelled homolog DVL-2 OS=Homo sapiens GN=DVL2 PE=1 SV=1	E	24	0.0056	1
O14641	Segment polarity protein dishevelled homolog DVL-2 OS=Homo sapiens GN=DVL2 PE=1 SV=1	T	25	0.0056	1
O14641	Segment polarity protein dishevelled homolog DVL-2 OS=Homo sapiens GN=DVL2 PE=1 SV=1	Y	27	0.0022	1
O14641	Segment polarity protein dishevelled homolog DVL-2 OS=Homo sapiens GN=DVL2 PE=1 SV=1	K	30	0.0009	1
O14641	Segment polarity protein dishevelled homolog DVL-2 OS=Homo sapiens GN=DVL2 PE=1 SV=1	E	36	0.0009	1
O14641	Segment polarity protein dishevelled homolog DVL-2 OS=Homo sapiens GN=DVL2 PE=1 SV=1	H	188	0.0001	5
O14641	Segment polarity protein dishevelled homolog DVL-2 OS=Homo sapiens GN=DVL2 PE=1 SV=1	Y	192	0.0003	5
O14641	Segment polarity protein dishevelled homolog DVL-2 OS=Homo sapiens GN=DVL2 PE=1 SV=1	E	193	0.0003	5
O14641	Segment polarity protein dishevelled homolog DVL-2 OS=Homo sapiens GN=DVL2 PE=1 SV=1	S	194	0.0003	5
O14641	Segment polarity protein dishevelled homolog DVL-2 OS=Homo sapiens GN=DVL2 PE=1 SV=1	S	195	0.0009	5
O14641	Segment polarity protein dishevelled homolog DVL-2 OS=Homo sapiens GN=DVL2 PE=1 SV=1	S	196	0.0009	5
O14641	Segment polarity protein dishevelled homolog DVL-2 OS=Homo sapiens GN=DVL2 PE=1 SV=1	T	197	0.0009	5
O14641	Segment polarity protein dishevelled homolog DVL-2 OS=Homo sapiens GN=DVL2 PE=1 SV=1	T	200	0.0307	5
O14641	Segment polarity protein dishevelled homolog DVL-2 OS=Homo sapiens GN=DVL2 PE=1 SV=1	S	201	0.1152	5
O14641	Segment polarity protein dishevelled homolog DVL-2 OS=Homo sapiens GN=DVL2 PE=1 SV=1	E	202	0.1152	5
O14641	Segment polarity protein dishevelled homolog DVL-2 OS=Homo sapiens GN=DVL2 PE=1 SV=1	E	204	0.4593	5
O14641	Segment polarity protein dishevelled homolog DVL-2 OS=Homo sapiens GN=DVL2 PE=1 SV=1	S	205	0.1152	5
O14641	Segment polarity protein dishevelled homolog DVL-2 OS=Homo sapiens GN=DVL2 PE=1 SV=1	T	206	0.4361	5
O14641	Segment polarity protein dishevelled homolog DVL-2 OS=Homo sapiens GN=DVL2 PE=1 SV=1	S	207	0.4361	5
O14641	Segment polarity protein dishevelled homolog DVL-2 OS=Homo sapiens GN=DVL2 PE=1 SV=1	D	210	0.1242	5
O14641	Segment polarity protein dishevelled homolog DVL-2 OS=Homo sapiens GN=DVL2 PE=1 SV=1	S	211	0.7842	5
O14641	Segment polarity protein dishevelled homolog DVL-2 OS=Homo sapiens GN=DVL2 PE=1 SV=1	D	212	0.2894	5
O14641	Segment polarity protein dishevelled homolog DVL-2 OS=Homo sapiens GN=DVL2 PE=1 SV=1	E	213	0.2894	5
O14641	Segment polarity protein dishevelled homolog DVL-2 OS=Homo sapiens GN=DVL2 PE=1 SV=1	E	214	0.0531	5
O14641	Segment polarity protein dishevelled homolog DVL-2 OS=Homo sapiens GN=DVL2 PE=1 SV=1	D	215	0.0102	5
O14641	Segment polarity protein dishevelled homolog DVL-2 OS=Homo sapiens GN=DVL2 PE=1 SV=1	T	216	0.0026	5
O14641	Segment polarity protein dishevelled homolog DVL-2 OS=Homo sapiens GN=DVL2 PE=1 SV=1	S	218	0.0003	5
O14646	Chromodomain-helicase-DNA-binding protein 1 OS=Homo sapiens GN=CHD1 PE=1 SV=2	K	1383	0.1017	4
O14646	Chromodomain-helicase-DNA-binding protein 1 OS=Homo sapiens GN=CHD1 PE=1 SV=2	S	1384	0.4493	8
O14646	Chromodomain-helicase-DNA-binding protein 1 OS=Homo sapiens GN=CHD1 PE=1 SV=2	S	1385	0.7928	8
O14646	Chromodomain-helicase-DNA-binding protein 1 OS=Homo sapiens GN=CHD1 PE=1 SV=2	S	1387	0.3589	8
O14646	Chromodomain-helicase-DNA-binding protein 1 OS=Homo sapiens GN=CHD1 PE=1 SV=2	D	1388	0.3589	8
O14646	Chromodomain-helicase-DNA-binding protein 1 OS=Homo sapiens GN=CHD1 PE=1 SV=2	H	1392	0.0671	8
O14646	Chromodomain-helicase-DNA-binding protein 1 OS=Homo sapiens GN=CHD1 PE=1 SV=2	T	1394	0.0671	8
O14646	Chromodomain-helicase-DNA-binding protein 1 OS=Homo sapiens GN=CHD1 PE=1 SV=2	S	1396	0.0133	8
O14646	Chromodomain-helicase-DNA-binding protein 1 OS=Homo sapiens GN=CHD1 PE=1 SV=2	E	1398	0.0024	8
O14646	Chromodomain-helicase-DNA-binding protein 1 OS=Homo sapiens GN=CHD1 PE=1 SV=2	S	1403	0	8
O14646	Chromodomain-helicase-DNA-binding protein 1 OS=Homo sapiens GN=CHD1 PE=1 SV=2	E	1404	0	8
O14646	Chromodomain-helicase-DNA-binding protein 1 OS=Homo sapiens GN=CHD1 PE=1 SV=2	E	1405	0	8
O14646	Chromodomain-helicase-DNA-binding protein 1 OS=Homo sapiens GN=CHD1 PE=1 SV=2	S	1406	0	8
O14646	Chromodomain-helicase-DNA-binding protein 1 OS=Homo sapiens GN=CHD1 PE=1 SV=2	E	1407	0	8
O14646	Chromodomain-helicase-DNA-binding protein 1 OS=Homo sapiens GN=CHD1 PE=1 SV=2	E	1408	0	8
O14646	Chromodomain-helicase-DNA-binding protein 1 OS=Homo sapiens GN=CHD1 PE=1 SV=2	D	1410	0	8
O14647	Chromodomain-helicase-DNA-binding protein 2 OS=Homo sapiens GN=CHD2 PE=1 SV=2	H	1368	0	6
O14647	Chromodomain-helicase-DNA-binding protein 2 OS=Homo sapiens GN=CHD2 PE=1 SV=2	S	1369	0	6
O14647	Chromodomain-helicase-DNA-binding protein 2 OS=Homo sapiens GN=CHD2 PE=1 SV=2	D	1370	0	6
O14647	Chromodomain-helicase-DNA-binding protein 2 OS=Homo sapiens GN=CHD2 PE=1 SV=2	S	1373	0	6
O14647	Chromodomain-helicase-DNA-binding protein 2 OS=Homo sapiens GN=CHD2 PE=1 SV=2	E	1374	0	6
O14647	Chromodomain-helicase-DNA-binding protein 2 OS=Homo sapiens GN=CHD2 PE=1 SV=2	E	1375	0	6
O14647	Chromodomain-helicase-DNA-binding protein 2 OS=Homo sapiens GN=CHD2 PE=1 SV=2	E	1377	0	6
O14647	Chromodomain-helicase-DNA-binding protein 2 OS=Homo sapiens GN=CHD2 PE=1 SV=2	K	1379	0.0001	6
O14647	Chromodomain-helicase-DNA-binding protein 2 OS=Homo sapiens GN=CHD2 PE=1 SV=2	D	1380	0.0001	6
O14647	Chromodomain-helicase-DNA-binding protein 2 OS=Homo sapiens GN=CHD2 PE=1 SV=2	D	1381	0.0005	6
O14647	Chromodomain-helicase-DNA-binding protein 2 OS=Homo sapiens GN=CHD2 PE=1 SV=2	E	1384	0.8143	6
O14647	Chromodomain-helicase-DNA-binding protein 2 OS=Homo sapiens GN=CHD2 PE=1 SV=2	K	1385	0.1001	6
O14647	Chromodomain-helicase-DNA-binding protein 2 OS=Homo sapiens GN=CHD2 PE=1 SV=2	S	1386	0.971	6
O14647	Chromodomain-helicase-DNA-binding protein 2 OS=Homo sapiens GN=CHD2 PE=1 SV=2	S	1441	0	1
O14647	Chromodomain-helicase-DNA-binding protein 2 OS=Homo sapiens GN=CHD2 PE=1 SV=2	H	1446	0	1
O14647	Chromodomain-helicase-DNA-binding protein 2 OS=Homo sapiens GN=CHD2 PE=1 SV=2	T	1448	0	1
O14647	Chromodomain-helicase-DNA-binding protein 2 OS=Homo sapiens GN=CHD2 PE=1 SV=2	S	1451	0	1
O14647	Chromodomain-helicase-DNA-binding protein 2 OS=Homo sapiens GN=CHD2 PE=1 SV=2	E	1452	0	1
O14647	Chromodomain-helicase-DNA-binding protein 2 OS=Homo sapiens GN=CHD2 PE=1 SV=2	E	1458	0.0032	1
O14647	Chromodomain-helicase-DNA-binding protein 2 OS=Homo sapiens GN=CHD2 PE=1 SV=2	D	1459	0.0032	1
O14647	Chromodomain-helicase-DNA-binding protein 2 OS=Homo sapiens GN=CHD2 PE=1 SV=2	E	1460	0.0032	1
O14647	Chromodomain-helicase-DNA-binding protein 2 OS=Homo sapiens GN=CHD2 PE=1 SV=2	D	1461	0.0032	1
O14647	Chromodomain-helicase-DNA-binding protein 2 OS=Homo sapiens GN=CHD2 PE=1 SV=2	D	1462	0.0032	1
O14647	Chromodomain-helicase-DNA-binding protein 2 OS=Homo sapiens GN=CHD2 PE=1 SV=2	D	1463	0.0136	1
O14647	Chromodomain-helicase-DNA-binding protein 2 OS=Homo sapiens GN=CHD2 PE=1 SV=2	D	1465	0.0032	1
O14647	Chromodomain-helicase-DNA-binding protein 2 OS=Homo sapiens GN=CHD2 PE=1 SV=2	E	1467	0.0602	1
O14647	Chromodomain-helicase-DNA-binding protein 2 OS=Homo sapiens GN=CHD2 PE=1 SV=2	T	1468	0.2822	1
O14647	Chromodomain-helicase-DNA-binding protein 2 OS=Homo sapiens GN=CHD2 PE=1 SV=2	S	1470	0.2822	1
O14647	Chromodomain-helicase-DNA-binding protein 2 OS=Homo sapiens GN=CHD2 PE=1 SV=2	C	1472	0.2822	1
O14733	Dual specificity mitogen-activated protein kinase kinase 7 OS=Homo sapiens GN=MAP2K7 PE=1 SV=2	S	55	0	1
O14733	Dual specificity mitogen-activated protein kinase kinase 7 OS=Homo sapiens GN=MAP2K7 PE=1 SV=2	S	57	0	1
O14733	Dual specificity mitogen-activated protein kinase kinase 7 OS=Homo sapiens GN=MAP2K7 PE=1 SV=2	S	58	0	1
O14733	Dual specificity mitogen-activated protein kinase kinase 7 OS=Homo sapiens GN=MAP2K7 PE=1 SV=2	E	59	0	1
O14733	Dual specificity mitogen-activated protein kinase kinase 7 OS=Homo sapiens GN=MAP2K7 PE=1 SV=2	S	60	0.0001	1
O14733	Dual specificity mitogen-activated protein kinase kinase 7 OS=Homo sapiens GN=MAP2K7 PE=1 SV=2	S	61	0	1
O14733	Dual specificity mitogen-activated protein kinase kinase 7 OS=Homo sapiens GN=MAP2K7 PE=1 SV=2	H	64	0.0006	1
O14733	Dual specificity mitogen-activated protein kinase kinase 7 OS=Homo sapiens GN=MAP2K7 PE=1 SV=2	T	66	0.8703	1
O14733	Dual specificity mitogen-activated protein kinase kinase 7 OS=Homo sapiens GN=MAP2K7 PE=1 SV=2	R	70	0.1255	1
O14734	Acyl-coenzyme A thioesterase 8 OS=Homo sapiens GN=ACOT8 PE=1 SV=1	D	295	0.0004	1
O14734	Acyl-coenzyme A thioesterase 8 OS=Homo sapiens GN=ACOT8 PE=1 SV=1	T	301	0.5542	1
O14734	Acyl-coenzyme A thioesterase 8 OS=Homo sapiens GN=ACOT8 PE=1 SV=1	C	302	0.4456	1
O14734	Acyl-coenzyme A thioesterase 8 OS=Homo sapiens GN=ACOT8 PE=1 SV=1	E	305	0.4999	1
O14745	Na(+)/H(+) exchange regulatory cofactor NHE-RF1 OS=Homo sapiens GN=SLC9A3R1 PE=1 SV=4	E	271	0	1
O14745	Na(+)/H(+) exchange regulatory cofactor NHE-RF1 OS=Homo sapiens GN=SLC9A3R1 PE=1 SV=4	E	275	0	1
O14745	Na(+)/H(+) exchange regulatory cofactor NHE-RF1 OS=Homo sapiens GN=SLC9A3R1 PE=1 SV=4	E	279	0.0111	1
O14745	Na(+)/H(+) exchange regulatory cofactor NHE-RF1 OS=Homo sapiens GN=SLC9A3R1 PE=1 SV=4	S	280	0.0952	1
O14745	Na(+)/H(+) exchange regulatory cofactor NHE-RF1 OS=Homo sapiens GN=SLC9A3R1 PE=1 SV=4	R	282	0.8826	1
O14745	Na(+)/H(+) exchange regulatory cofactor NHE-RF1 OS=Homo sapiens GN=SLC9A3R1 PE=1 SV=4	S	288	0.6868	16
O14745	Na(+)/H(+) exchange regulatory cofactor NHE-RF1 OS=Homo sapiens GN=SLC9A3R1 PE=1 SV=4	S	290	0.9943	16
O14745	Na(+)/H(+) exchange regulatory cofactor NHE-RF1 OS=Homo sapiens GN=SLC9A3R1 PE=1 SV=4	S	291	0.4736	16
O14745	Na(+)/H(+) exchange regulatory cofactor NHE-RF1 OS=Homo sapiens GN=SLC9A3R1 PE=1 SV=4	D	292	0.2857	16
O14745	Na(+)/H(+) exchange regulatory cofactor NHE-RF1 OS=Homo sapiens GN=SLC9A3R1 PE=1 SV=4	T	293	0.2857	16
O14745	Na(+)/H(+) exchange regulatory cofactor NHE-RF1 OS=Homo sapiens GN=SLC9A3R1 PE=1 SV=4	S	294	0.1186	16
O14745	Na(+)/H(+) exchange regulatory cofactor NHE-RF1 OS=Homo sapiens GN=SLC9A3R1 PE=1 SV=4	E	295	0.1186	16
O14745	Na(+)/H(+) exchange regulatory cofactor NHE-RF1 OS=Homo sapiens GN=SLC9A3R1 PE=1 SV=4	E	296	0.1186	16
O14745	Na(+)/H(+) exchange regulatory cofactor NHE-RF1 OS=Homo sapiens GN=SLC9A3R1 PE=1 SV=4	S	299	0.0451	16
O14745	Na(+)/H(+) exchange regulatory cofactor NHE-RF1 OS=Homo sapiens GN=SLC9A3R1 PE=1 SV=4	D	301	0.1624	16
O14745	Na(+)/H(+) exchange regulatory cofactor NHE-RF1 OS=Homo sapiens GN=SLC9A3R1 PE=1 SV=4	S	302	0.1624	16
O14745	Na(+)/H(+) exchange regulatory cofactor NHE-RF1 OS=Homo sapiens GN=SLC9A3R1 PE=1 SV=4	K	305	0.1624	9
O14745	Na(+)/H(+) exchange regulatory cofactor NHE-RF1 OS=Homo sapiens GN=SLC9A3R1 PE=1 SV=4	D	307	0.1624	9
O14745	Na(+)/H(+) exchange regulatory cofactor NHE-RF1 OS=Homo sapiens GN=SLC9A3R1 PE=1 SV=4	S	308	0.1624	9
O14745	Na(+)/H(+) exchange regulatory cofactor NHE-RF1 OS=Homo sapiens GN=SLC9A3R1 PE=1 SV=4	T	309	0.0451	9
O14745	Na(+)/H(+) exchange regulatory cofactor NHE-RF1 OS=Homo sapiens GN=SLC9A3R1 PE=1 SV=4	S	312	0.1825	9
O14745	Na(+)/H(+) exchange regulatory cofactor NHE-RF1 OS=Homo sapiens GN=SLC9A3R1 PE=1 SV=4	S	313	0.1825	9
O14745	Na(+)/H(+) exchange regulatory cofactor NHE-RF1 OS=Homo sapiens GN=SLC9A3R1 PE=1 SV=4	T	314	0.1825	9
O14745	Na(+)/H(+) exchange regulatory cofactor NHE-RF1 OS=Homo sapiens GN=SLC9A3R1 PE=1 SV=4	S	315	0.0649	9
O14745	Na(+)/H(+) exchange regulatory cofactor NHE-RF1 OS=Homo sapiens GN=SLC9A3R1 PE=1 SV=4	S	316	0.0357	9
O14745	Na(+)/H(+) exchange regulatory cofactor NHE-RF1 OS=Homo sapiens GN=SLC9A3R1 PE=1 SV=4	S	317	0.0357	9
O14745	Na(+)/H(+) exchange regulatory cofactor NHE-RF1 OS=Homo sapiens GN=SLC9A3R1 PE=1 SV=4	D	318	0.0041	9
O14745	Na(+)/H(+) exchange regulatory cofactor NHE-RF1 OS=Homo sapiens GN=SLC9A3R1 PE=1 SV=4	D	322	0.0009	9
O14745	Na(+)/H(+) exchange regulatory cofactor NHE-RF1 OS=Homo sapiens GN=SLC9A3R1 PE=1 SV=4	S	326	0.0003	9
O14770	Homeobox protein Meis2 OS=Homo sapiens GN=MEIS2 PE=1 SV=2	D	193	0.3639	10
O14770	Homeobox protein Meis2 OS=Homo sapiens GN=MEIS2 PE=1 SV=2	S	195	0.3639	10
O14770	Homeobox protein Meis2 OS=Homo sapiens GN=MEIS2 PE=1 SV=2	S	196	0.1161	10
O14770	Homeobox protein Meis2 OS=Homo sapiens GN=MEIS2 PE=1 SV=2	K	197	0.1847	10
O14770	Homeobox protein Meis2 OS=Homo sapiens GN=MEIS2 PE=1 SV=2	S	198	0.7003	10
O14770	Homeobox protein Meis2 OS=Homo sapiens GN=MEIS2 PE=1 SV=2	D	199	0.1847	10
O14770	Homeobox protein Meis2 OS=Homo sapiens GN=MEIS2 PE=1 SV=2	H	200	0.7059	10
O14770	Homeobox protein Meis2 OS=Homo sapiens GN=MEIS2 PE=1 SV=2	E	201	0.8394	10
O14770	Homeobox protein Meis2 OS=Homo sapiens GN=MEIS2 PE=1 SV=2	E	202	0.1094	10
O14770	Homeobox protein Meis2 OS=Homo sapiens GN=MEIS2 PE=1 SV=2	S	204	0.0209	10
O14770	Homeobox protein Meis2 OS=Homo sapiens GN=MEIS2 PE=1 SV=2	S	206	0.0073	10
O14770	Homeobox protein Meis2 OS=Homo sapiens GN=MEIS2 PE=1 SV=2	S	207	0.0073	10
O14770	Homeobox protein Meis2 OS=Homo sapiens GN=MEIS2 PE=1 SV=2	T	208	0.0073	10
O14770	Homeobox protein Meis2 OS=Homo sapiens GN=MEIS2 PE=1 SV=2	D	212	0.0004	10
O14770	Homeobox protein Meis2 OS=Homo sapiens GN=MEIS2 PE=1 SV=2	H	213	0.0004	10
O14770	Homeobox protein Meis2 OS=Homo sapiens GN=MEIS2 PE=1 SV=2	S	216	0.0003	10
O14770	Homeobox protein Meis2 OS=Homo sapiens GN=MEIS2 PE=1 SV=2	S	217	0.0003	10
O14795	Protein unc-13 homolog B OS=Homo sapiens GN=UNC13B PE=1 SV=2	K	166	0.0008	12
O14795	Protein unc-13 homolog B OS=Homo sapiens GN=UNC13B PE=1 SV=2	T	170	0.1516	12
O14795	Protein unc-13 homolog B OS=Homo sapiens GN=UNC13B PE=1 SV=2	C	175	0	12
O14795	Protein unc-13 homolog B OS=Homo sapiens GN=UNC13B PE=1 SV=2	S	176	0.9999	12
O14795	Protein unc-13 homolog B OS=Homo sapiens GN=UNC13B PE=1 SV=2	E	178	0.8568	12
O14795	Protein unc-13 homolog B OS=Homo sapiens GN=UNC13B PE=1 SV=2	D	179	0.1209	12
O14795	Protein unc-13 homolog B OS=Homo sapiens GN=UNC13B PE=1 SV=2	D	181	0.7758	12
O14795	Protein unc-13 homolog B OS=Homo sapiens GN=UNC13B PE=1 SV=2	S	182	0.1305	12
O14795	Protein unc-13 homolog B OS=Homo sapiens GN=UNC13B PE=1 SV=2	D	185	0.0231	12
O14795	Protein unc-13 homolog B OS=Homo sapiens GN=UNC13B PE=1 SV=2	D	186	0.0013	12
O14795	Protein unc-13 homolog B OS=Homo sapiens GN=UNC13B PE=1 SV=2	R	187	0.0013	11
O14795	Protein unc-13 homolog B OS=Homo sapiens GN=UNC13B PE=1 SV=2	D	188	0.0013	11
O14795	Protein unc-13 homolog B OS=Homo sapiens GN=UNC13B PE=1 SV=2	S	189	0.0001	11
O14795	Protein unc-13 homolog B OS=Homo sapiens GN=UNC13B PE=1 SV=2	D	190	0	11
O14795	Protein unc-13 homolog B OS=Homo sapiens GN=UNC13B PE=1 SV=2	Y	191	0	11
O14795	Protein unc-13 homolog B OS=Homo sapiens GN=UNC13B PE=1 SV=2	S	1257	0	1
O14795	Protein unc-13 homolog B OS=Homo sapiens GN=UNC13B PE=1 SV=2	D	1261	0	1
O14795	Protein unc-13 homolog B OS=Homo sapiens GN=UNC13B PE=1 SV=2	D	1263	0	1
O14795	Protein unc-13 homolog B OS=Homo sapiens GN=UNC13B PE=1 SV=2	S	1264	0	1
O14795	Protein unc-13 homolog B OS=Homo sapiens GN=UNC13B PE=1 SV=2	R	1267	0.0001	1
O14795	Protein unc-13 homolog B OS=Homo sapiens GN=UNC13B PE=1 SV=2	D	1271	0.0052	1
O14795	Protein unc-13 homolog B OS=Homo sapiens GN=UNC13B PE=1 SV=2	D	1274	0.1466	1
O14795	Protein unc-13 homolog B OS=Homo sapiens GN=UNC13B PE=1 SV=2	T	1278	0.8468	1
O14795	Protein unc-13 homolog B OS=Homo sapiens GN=UNC13B PE=1 SV=2	T	1282	0.0061	1
O14795	Protein unc-13 homolog B OS=Homo sapiens GN=UNC13B PE=1 SV=2	C	1284	0.0262	1
O14795	Protein unc-13 homolog B OS=Homo sapiens GN=UNC13B PE=1 SV=2	E	1285	0.1427	1
O14795	Protein unc-13 homolog B OS=Homo sapiens GN=UNC13B PE=1 SV=2	E	1342	0	1
O14795	Protein unc-13 homolog B OS=Homo sapiens GN=UNC13B PE=1 SV=2	E	1343	0	1
O14795	Protein unc-13 homolog B OS=Homo sapiens GN=UNC13B PE=1 SV=2	T	1344	0	1
O14795	Protein unc-13 homolog B OS=Homo sapiens GN=UNC13B PE=1 SV=2	R	1345	0	1
O14795	Protein unc-13 homolog B OS=Homo sapiens GN=UNC13B PE=1 SV=2	T	1348	0.0001	1
O14795	Protein unc-13 homolog B OS=Homo sapiens GN=UNC13B PE=1 SV=2	K	1350	0.0039	1
O14795	Protein unc-13 homolog B OS=Homo sapiens GN=UNC13B PE=1 SV=2	C	1352	0	1
O14795	Protein unc-13 homolog B OS=Homo sapiens GN=UNC13B PE=1 SV=2	D	1356	0.9958	1
O14795	Protein unc-13 homolog B OS=Homo sapiens GN=UNC13B PE=1 SV=2	D	1360	0.4999	1
O14795	Protein unc-13 homolog B OS=Homo sapiens GN=UNC13B PE=1 SV=2	T	1361	0.4999	1
O14802	DNA-directed RNA polymerase III subunit RPC1 OS=Homo sapiens GN=POLR3A PE=1 SV=2	K	153	0	1
O14802	DNA-directed RNA polymerase III subunit RPC1 OS=Homo sapiens GN=POLR3A PE=1 SV=2	C	156	0	1
O14802	DNA-directed RNA polymerase III subunit RPC1 OS=Homo sapiens GN=POLR3A PE=1 SV=2	H	157	0.0123	1
O14802	DNA-directed RNA polymerase III subunit RPC1 OS=Homo sapiens GN=POLR3A PE=1 SV=2	H	158	0.9877	1
O14802	DNA-directed RNA polymerase III subunit RPC1 OS=Homo sapiens GN=POLR3A PE=1 SV=2	C	159	0	1
O14802	DNA-directed RNA polymerase III subunit RPC1 OS=Homo sapiens GN=POLR3A PE=1 SV=2	T	165	0.9998	1
O14802	DNA-directed RNA polymerase III subunit RPC1 OS=Homo sapiens GN=POLR3A PE=1 SV=2	S	788	0.6899	1
O14802	DNA-directed RNA polymerase III subunit RPC1 OS=Homo sapiens GN=POLR3A PE=1 SV=2	S	793	0.2896	1
O14802	DNA-directed RNA polymerase III subunit RPC1 OS=Homo sapiens GN=POLR3A PE=1 SV=2	C	798	0.1915	1
O14802	DNA-directed RNA polymerase III subunit RPC1 OS=Homo sapiens GN=POLR3A PE=1 SV=2	S	805	0.7952	1
O14802	DNA-directed RNA polymerase III subunit RPC1 OS=Homo sapiens GN=POLR3A PE=1 SV=2	S	807	0.6806	1
O14802	DNA-directed RNA polymerase III subunit RPC1 OS=Homo sapiens GN=POLR3A PE=1 SV=2	R	808	0.6806	1
O14802	DNA-directed RNA polymerase III subunit RPC1 OS=Homo sapiens GN=POLR3A PE=1 SV=2	D	811	0.7873	1
O14802	DNA-directed RNA polymerase III subunit RPC1 OS=Homo sapiens GN=POLR3A PE=1 SV=2	E	814	0.5082	1
O14802	DNA-directed RNA polymerase III subunit RPC1 OS=Homo sapiens GN=POLR3A PE=1 SV=2	T	1007	0.0117	1
O14802	DNA-directed RNA polymerase III subunit RPC1 OS=Homo sapiens GN=POLR3A PE=1 SV=2	T	1009	0.9879	1
O14802	DNA-directed RNA polymerase III subunit RPC1 OS=Homo sapiens GN=POLR3A PE=1 SV=2	E	1012	0.0003	1
O14802	DNA-directed RNA polymerase III subunit RPC1 OS=Homo sapiens GN=POLR3A PE=1 SV=2	K	1161	0.0004	1
O14802	DNA-directed RNA polymerase III subunit RPC1 OS=Homo sapiens GN=POLR3A PE=1 SV=2	D	1164	0.0004	1
O14802	DNA-directed RNA polymerase III subunit RPC1 OS=Homo sapiens GN=POLR3A PE=1 SV=2	H	1168	0.1193	1
O14802	DNA-directed RNA polymerase III subunit RPC1 OS=Homo sapiens GN=POLR3A PE=1 SV=2	E	1170	0.8799	1
O14802	DNA-directed RNA polymerase III subunit RPC1 OS=Homo sapiens GN=POLR3A PE=1 SV=2	C	1174	0.4894	1
O14802	DNA-directed RNA polymerase III subunit RPC1 OS=Homo sapiens GN=POLR3A PE=1 SV=2	T	1176	0.4894	1
O14802	DNA-directed RNA polymerase III subunit RPC1 OS=Homo sapiens GN=POLR3A PE=1 SV=2	R	1178	0.0097	1
O14802	DNA-directed RNA polymerase III subunit RPC1 OS=Homo sapiens GN=POLR3A PE=1 SV=2	E	1179	0.0097	1
O14802	DNA-directed RNA polymerase III subunit RPC1 OS=Homo sapiens GN=POLR3A PE=1 SV=2	S	1181	0.0015	1
O14828	Secretory carrier-associated membrane protein 3 OS=Homo sapiens GN=SCAMP3 PE=1 SV=3	K	74	0.0045	1
O14828	Secretory carrier-associated membrane protein 3 OS=Homo sapiens GN=SCAMP3 PE=1 SV=3	S	76	0.9906	1
O14828	Secretory carrier-associated membrane protein 3 OS=Homo sapiens GN=SCAMP3 PE=1 SV=3	T	78	0.0045	1
O14828	Secretory carrier-associated membrane protein 3 OS=Homo sapiens GN=SCAMP3 PE=1 SV=3	E	79	0.0004	1
O14841	5-oxoprolinase OS=Homo sapiens GN=OPLAH PE=1 SV=3	T	81	0.5043	1
O14841	5-oxoprolinase OS=Homo sapiens GN=OPLAH PE=1 SV=3	T	82	0.5043	1
O14841	5-oxoprolinase OS=Homo sapiens GN=OPLAH PE=1 SV=3	T	85	0.988	1
O14841	5-oxoprolinase OS=Homo sapiens GN=OPLAH PE=1 SV=3	E	90	0.0031	1
O14841	5-oxoprolinase OS=Homo sapiens GN=OPLAH PE=1 SV=3	Y	248	0.9825	1
O14841	5-oxoprolinase OS=Homo sapiens GN=OPLAH PE=1 SV=3	C	253	0.0087	1
O14841	5-oxoprolinase OS=Homo sapiens GN=OPLAH PE=1 SV=3	R	254	0.0087	1
O14893	Gem-associated protein 2 OS=Homo sapiens GN=GEMIN2 PE=1 SV=1	C	154	0	1
O14893	Gem-associated protein 2 OS=Homo sapiens GN=GEMIN2 PE=1 SV=1	D	156	0.1354	1
O14893	Gem-associated protein 2 OS=Homo sapiens GN=GEMIN2 PE=1 SV=1	T	163	0.3656	1
O14893	Gem-associated protein 2 OS=Homo sapiens GN=GEMIN2 PE=1 SV=1	E	165	0.3656	1
O14893	Gem-associated protein 2 OS=Homo sapiens GN=GEMIN2 PE=1 SV=1	S	166	0.143	1
O14893	Gem-associated protein 2 OS=Homo sapiens GN=GEMIN2 PE=1 SV=1	D	170	0.065	1
O14893	Gem-associated protein 2 OS=Homo sapiens GN=GEMIN2 PE=1 SV=1	Y	171	0.065	1
O14893	Gem-associated protein 2 OS=Homo sapiens GN=GEMIN2 PE=1 SV=1	S	181	0.7838	1
O14893	Gem-associated protein 2 OS=Homo sapiens GN=GEMIN2 PE=1 SV=1	S	184	0.5382	1
O14920	Inhibitor of nuclear factor kappa-B kinase subunit beta OS=Homo sapiens GN=IKBKB PE=1 SV=1	K	106	0.148	1
O14920	Inhibitor of nuclear factor kappa-B kinase subunit beta OS=Homo sapiens GN=IKBKB PE=1 SV=1	Y	107	0.6989	1
O14920	Inhibitor of nuclear factor kappa-B kinase subunit beta OS=Homo sapiens GN=IKBKB PE=1 SV=1	E	112	0.148	1
O14920	Inhibitor of nuclear factor kappa-B kinase subunit beta OS=Homo sapiens GN=IKBKB PE=1 SV=1	C	114	0.0028	1
O14920	Inhibitor of nuclear factor kappa-B kinase subunit beta OS=Homo sapiens GN=IKBKB PE=1 SV=1	C	115	0.0028	1
O14920	Inhibitor of nuclear factor kappa-B kinase subunit beta OS=Homo sapiens GN=IKBKB PE=1 SV=1	R	118	0.0014	1
O14920	Inhibitor of nuclear factor kappa-B kinase subunit beta OS=Homo sapiens GN=IKBKB PE=1 SV=1	E	119	0.0014	1
O14920	Inhibitor of nuclear factor kappa-B kinase subunit beta OS=Homo sapiens GN=IKBKB PE=1 SV=1	T	124	0.9841	1
O14920	Inhibitor of nuclear factor kappa-B kinase subunit beta OS=Homo sapiens GN=IKBKB PE=1 SV=1	S	127	0.0116	1
O14920	Inhibitor of nuclear factor kappa-B kinase subunit beta OS=Homo sapiens GN=IKBKB PE=1 SV=1	D	128	0.0008	1
O14920	Inhibitor of nuclear factor kappa-B kinase subunit beta OS=Homo sapiens GN=IKBKB PE=1 SV=1	S	131	0.0001	1
O14936	Peripheral plasma membrane protein CASK OS=Homo sapiens GN=CASK PE=1 SV=3	D	367	0	1
O14936	Peripheral plasma membrane protein CASK OS=Homo sapiens GN=CASK PE=1 SV=3	D	369	0	1
O14936	Peripheral plasma membrane protein CASK OS=Homo sapiens GN=CASK PE=1 SV=3	H	372	0	1
O14936	Peripheral plasma membrane protein CASK OS=Homo sapiens GN=CASK PE=1 SV=3	S	373	0	1
O14936	Peripheral plasma membrane protein CASK OS=Homo sapiens GN=CASK PE=1 SV=3	D	377	0.0001	1
O14936	Peripheral plasma membrane protein CASK OS=Homo sapiens GN=CASK PE=1 SV=3	H	379	0.0038	1
O14936	Peripheral plasma membrane protein CASK OS=Homo sapiens GN=CASK PE=1 SV=3	H	381	0.0171	1
O14936	Peripheral plasma membrane protein CASK OS=Homo sapiens GN=CASK PE=1 SV=3	T	382	0.0171	1
O14936	Peripheral plasma membrane protein CASK OS=Homo sapiens GN=CASK PE=1 SV=3	D	385	0.4309	1
O14936	Peripheral plasma membrane protein CASK OS=Homo sapiens GN=CASK PE=1 SV=3	Y	387	0.4309	1
O14936	Peripheral plasma membrane protein CASK OS=Homo sapiens GN=CASK PE=1 SV=3	D	388	0.083	1
O14950	Myosin regulatory light chain 12B OS=Homo sapiens GN=MYL12B PE=1 SV=2	E	125	0	5
O14950	Myosin regulatory light chain 12B OS=Homo sapiens GN=MYL12B PE=1 SV=2	T	128	0	5
O14950	Myosin regulatory light chain 12B OS=Homo sapiens GN=MYL12B PE=1 SV=2	T	129	0	5
O14950	Myosin regulatory light chain 12B OS=Homo sapiens GN=MYL12B PE=1 SV=2	D	132	0.0015	5
O14950	Myosin regulatory light chain 12B OS=Homo sapiens GN=MYL12B PE=1 SV=2	R	133	0.0115	5
O14950	Myosin regulatory light chain 12B OS=Homo sapiens GN=MYL12B PE=1 SV=2	T	135	0.8387	5
O14950	Myosin regulatory light chain 12B OS=Homo sapiens GN=MYL12B PE=1 SV=2	D	136	0.8387	5
O14950	Myosin regulatory light chain 12B OS=Homo sapiens GN=MYL12B PE=1 SV=2	E	137	0.9013	5
O14950	Myosin regulatory light chain 12B OS=Homo sapiens GN=MYL12B PE=1 SV=2	E	138	0.0115	5
O14950	Myosin regulatory light chain 12B OS=Homo sapiens GN=MYL12B PE=1 SV=2	D	140	0.0002	5
O14950	Myosin regulatory light chain 12B OS=Homo sapiens GN=MYL12B PE=1 SV=2	E	141	0	5
O14950	Myosin regulatory light chain 12B OS=Homo sapiens GN=MYL12B PE=1 SV=2	Y	143	0	5
O14974	Protein phosphatase 1 regulatory subunit 12A OS=Homo sapiens GN=PPP1R12A PE=1 SV=1	H	195	0.0021	1
O14974	Protein phosphatase 1 regulatory subunit 12A OS=Homo sapiens GN=PPP1R12A PE=1 SV=1	K	197	0.0007	1
O14974	Protein phosphatase 1 regulatory subunit 12A OS=Homo sapiens GN=PPP1R12A PE=1 SV=1	S	198	0.0007	1
O14974	Protein phosphatase 1 regulatory subunit 12A OS=Homo sapiens GN=PPP1R12A PE=1 SV=1	T	201	0.0021	1
O14974	Protein phosphatase 1 regulatory subunit 12A OS=Homo sapiens GN=PPP1R12A PE=1 SV=1	H	204	0.0021	1
O14974	Protein phosphatase 1 regulatory subunit 12A OS=Homo sapiens GN=PPP1R12A PE=1 SV=1	K	413	0.0009	1
O14974	Protein phosphatase 1 regulatory subunit 12A OS=Homo sapiens GN=PPP1R12A PE=1 SV=1	T	416	0.0135	1
O14974	Protein phosphatase 1 regulatory subunit 12A OS=Homo sapiens GN=PPP1R12A PE=1 SV=1	T	417	0.0135	1
O14974	Protein phosphatase 1 regulatory subunit 12A OS=Homo sapiens GN=PPP1R12A PE=1 SV=1	T	419	0.4437	1
O14974	Protein phosphatase 1 regulatory subunit 12A OS=Homo sapiens GN=PPP1R12A PE=1 SV=1	K	420	0.4437	1
O14974	Protein phosphatase 1 regulatory subunit 12A OS=Homo sapiens GN=PPP1R12A PE=1 SV=1	S	422	0.0712	1
O14974	Protein phosphatase 1 regulatory subunit 12A OS=Homo sapiens GN=PPP1R12A PE=1 SV=1	K	442	0.0108	5
O14974	Protein phosphatase 1 regulatory subunit 12A OS=Homo sapiens GN=PPP1R12A PE=1 SV=1	T	443	0.0673	5
O14974	Protein phosphatase 1 regulatory subunit 12A OS=Homo sapiens GN=PPP1R12A PE=1 SV=1	S	445	0.5	5
O14974	Protein phosphatase 1 regulatory subunit 12A OS=Homo sapiens GN=PPP1R12A PE=1 SV=1	Y	446	0.9765	5
O14974	Protein phosphatase 1 regulatory subunit 12A OS=Homo sapiens GN=PPP1R12A PE=1 SV=1	E	451	0.005	5
O14974	Protein phosphatase 1 regulatory subunit 12A OS=Homo sapiens GN=PPP1R12A PE=1 SV=1	T	453	0.005	5
O14974	Protein phosphatase 1 regulatory subunit 12A OS=Homo sapiens GN=PPP1R12A PE=1 SV=1	S	455	0.0195	5
O14974	Protein phosphatase 1 regulatory subunit 12A OS=Homo sapiens GN=PPP1R12A PE=1 SV=1	R	504	0.9221	18
O14974	Protein phosphatase 1 regulatory subunit 12A OS=Homo sapiens GN=PPP1R12A PE=1 SV=1	S	507	0.9997	31
O14974	Protein phosphatase 1 regulatory subunit 12A OS=Homo sapiens GN=PPP1R12A PE=1 SV=1	T	508	0.7968	31
O14974	Protein phosphatase 1 regulatory subunit 12A OS=Homo sapiens GN=PPP1R12A PE=1 SV=1	S	509	0.1016	31
O14974	Protein phosphatase 1 regulatory subunit 12A OS=Homo sapiens GN=PPP1R12A PE=1 SV=1	D	510	0.9997	31
O14974	Protein phosphatase 1 regulatory subunit 12A OS=Homo sapiens GN=PPP1R12A PE=1 SV=1	E	512	0.0095	31
O14974	Protein phosphatase 1 regulatory subunit 12A OS=Homo sapiens GN=PPP1R12A PE=1 SV=1	E	513	0.0024	31
O14974	Protein phosphatase 1 regulatory subunit 12A OS=Homo sapiens GN=PPP1R12A PE=1 SV=1	K	514	0.0004	19
O14974	Protein phosphatase 1 regulatory subunit 12A OS=Homo sapiens GN=PPP1R12A PE=1 SV=1	E	515	0.0001	19
O14974	Protein phosphatase 1 regulatory subunit 12A OS=Homo sapiens GN=PPP1R12A PE=1 SV=1	R	851	0	2
O14974	Protein phosphatase 1 regulatory subunit 12A OS=Homo sapiens GN=PPP1R12A PE=1 SV=1	S	852	0.8376	18
O14974	Protein phosphatase 1 regulatory subunit 12A OS=Homo sapiens GN=PPP1R12A PE=1 SV=1	T	853	0.8066	18
O14974	Protein phosphatase 1 regulatory subunit 12A OS=Homo sapiens GN=PPP1R12A PE=1 SV=1	S	856	0.0106	18
O14974	Protein phosphatase 1 regulatory subunit 12A OS=Homo sapiens GN=PPP1R12A PE=1 SV=1	T	859	0.0291	18
O14974	Protein phosphatase 1 regulatory subunit 12A OS=Homo sapiens GN=PPP1R12A PE=1 SV=1	D	861	0.9368	18
O14974	Protein phosphatase 1 regulatory subunit 12A OS=Homo sapiens GN=PPP1R12A PE=1 SV=1	S	862	0.1482	18
O14974	Protein phosphatase 1 regulatory subunit 12A OS=Homo sapiens GN=PPP1R12A PE=1 SV=1	D	863	0.1135	18
O14974	Protein phosphatase 1 regulatory subunit 12A OS=Homo sapiens GN=PPP1R12A PE=1 SV=1	E	864	0.1135	18
O14974	Protein phosphatase 1 regulatory subunit 12A OS=Homo sapiens GN=PPP1R12A PE=1 SV=1	E	866	0.8669	18
O14974	Protein phosphatase 1 regulatory subunit 12A OS=Homo sapiens GN=PPP1R12A PE=1 SV=1	E	868	0.6897	18
O14974	Protein phosphatase 1 regulatory subunit 12A OS=Homo sapiens GN=PPP1R12A PE=1 SV=1	S	871	0.9173	18
O14974	Protein phosphatase 1 regulatory subunit 12A OS=Homo sapiens GN=PPP1R12A PE=1 SV=1	D	872	0.5329	18
O14974	Protein phosphatase 1 regulatory subunit 12A OS=Homo sapiens GN=PPP1R12A PE=1 SV=1	T	873	0.2631	18
O14974	Protein phosphatase 1 regulatory subunit 12A OS=Homo sapiens GN=PPP1R12A PE=1 SV=1	E	874	0.0969	18
O14974	Protein phosphatase 1 regulatory subunit 12A OS=Homo sapiens GN=PPP1R12A PE=1 SV=1	E	875	0.0969	18
O14974	Protein phosphatase 1 regulatory subunit 12A OS=Homo sapiens GN=PPP1R12A PE=1 SV=1	S	877	0.0969	18
O14974	Protein phosphatase 1 regulatory subunit 12A OS=Homo sapiens GN=PPP1R12A PE=1 SV=1	K	879	0.0566	18
O14974	Protein phosphatase 1 regulatory subunit 12A OS=Homo sapiens GN=PPP1R12A PE=1 SV=1	K	880	0.0003	6
O14974	Protein phosphatase 1 regulatory subunit 12A OS=Homo sapiens GN=PPP1R12A PE=1 SV=1	E	881	0.0004	6
O14974	Protein phosphatase 1 regulatory subunit 12A OS=Homo sapiens GN=PPP1R12A PE=1 SV=1	T	882	0.0004	6
O14974	Protein phosphatase 1 regulatory subunit 12A OS=Homo sapiens GN=PPP1R12A PE=1 SV=1	T	884	0	6
O14974	Protein phosphatase 1 regulatory subunit 12A OS=Homo sapiens GN=PPP1R12A PE=1 SV=1	D	885	0	6
O14974	Protein phosphatase 1 regulatory subunit 12A OS=Homo sapiens GN=PPP1R12A PE=1 SV=1	S	886	0	6
O14974	Protein phosphatase 1 regulatory subunit 12A OS=Homo sapiens GN=PPP1R12A PE=1 SV=1	S	888	0.0001	6
O14974	Protein phosphatase 1 regulatory subunit 12A OS=Homo sapiens GN=PPP1R12A PE=1 SV=1	S	908	0.9167	6
O14974	Protein phosphatase 1 regulatory subunit 12A OS=Homo sapiens GN=PPP1R12A PE=1 SV=1	S	910	0.9999	6
O14974	Protein phosphatase 1 regulatory subunit 12A OS=Homo sapiens GN=PPP1R12A PE=1 SV=1	Y	911	0.0769	6
O14974	Protein phosphatase 1 regulatory subunit 12A OS=Homo sapiens GN=PPP1R12A PE=1 SV=1	S	912	0.0769	6
O14974	Protein phosphatase 1 regulatory subunit 12A OS=Homo sapiens GN=PPP1R12A PE=1 SV=1	Y	913	0.0769	6
O14974	Protein phosphatase 1 regulatory subunit 12A OS=Homo sapiens GN=PPP1R12A PE=1 SV=1	E	915	0	6
O14974	Protein phosphatase 1 regulatory subunit 12A OS=Homo sapiens GN=PPP1R12A PE=1 SV=1	E	916	0	6
O14974	Protein phosphatase 1 regulatory subunit 12A OS=Homo sapiens GN=PPP1R12A PE=1 SV=1	Y	936	0.9996	7
O14974	Protein phosphatase 1 regulatory subunit 12A OS=Homo sapiens GN=PPP1R12A PE=1 SV=1	E	937	0.0902	7
O14974	Protein phosphatase 1 regulatory subunit 12A OS=Homo sapiens GN=PPP1R12A PE=1 SV=1	E	942	0.0054	7
O14974	Protein phosphatase 1 regulatory subunit 12A OS=Homo sapiens GN=PPP1R12A PE=1 SV=1	E	944	0.4998	7
O14974	Protein phosphatase 1 regulatory subunit 12A OS=Homo sapiens GN=PPP1R12A PE=1 SV=1	K	945	0.4998	7
O14974	Protein phosphatase 1 regulatory subunit 12A OS=Homo sapiens GN=PPP1R12A PE=1 SV=1	R	993	0.0189	6
O14974	Protein phosphatase 1 regulatory subunit 12A OS=Homo sapiens GN=PPP1R12A PE=1 SV=1	S	995	0.4811	6
O14974	Protein phosphatase 1 regulatory subunit 12A OS=Homo sapiens GN=PPP1R12A PE=1 SV=1	E	996	0.9561	6
O14974	Protein phosphatase 1 regulatory subunit 12A OS=Homo sapiens GN=PPP1R12A PE=1 SV=1	E	998	0.9589	6
O14974	Protein phosphatase 1 regulatory subunit 12A OS=Homo sapiens GN=PPP1R12A PE=1 SV=1	E	999	0.0002	6
O14974	Protein phosphatase 1 regulatory subunit 12A OS=Homo sapiens GN=PPP1R12A PE=1 SV=1	E	1000	0	6
O14976	Cyclin-G-associated kinase OS=Homo sapiens GN=GAK PE=1 SV=2	S	760	0.8372	4
O14976	Cyclin-G-associated kinase OS=Homo sapiens GN=GAK PE=1 SV=2	T	761	0.1496	4
O14976	Cyclin-G-associated kinase OS=Homo sapiens GN=GAK PE=1 SV=2	Y	764	0.4365	4
O14976	Cyclin-G-associated kinase OS=Homo sapiens GN=GAK PE=1 SV=2	D	765	0.4365	4
O14976	Cyclin-G-associated kinase OS=Homo sapiens GN=GAK PE=1 SV=2	S	770	0.0215	4
O14976	Cyclin-G-associated kinase OS=Homo sapiens GN=GAK PE=1 SV=2	E	772	0.0977	4
O14976	Cyclin-G-associated kinase OS=Homo sapiens GN=GAK PE=1 SV=2	E	774	0.0977	4
O14976	Cyclin-G-associated kinase OS=Homo sapiens GN=GAK PE=1 SV=2	T	776	0.4682	4
O14976	Cyclin-G-associated kinase OS=Homo sapiens GN=GAK PE=1 SV=2	D	777	0.0977	4
O14976	Cyclin-G-associated kinase OS=Homo sapiens GN=GAK PE=1 SV=2	S	778	0.0977	4
O14976	Cyclin-G-associated kinase OS=Homo sapiens GN=GAK PE=1 SV=2	D	779	0.1186	4
O14976	Cyclin-G-associated kinase OS=Homo sapiens GN=GAK PE=1 SV=2	S	780	0.8757	4
O14976	Cyclin-G-associated kinase OS=Homo sapiens GN=GAK PE=1 SV=2	S	783	0.0004	4
O14976	Cyclin-G-associated kinase OS=Homo sapiens GN=GAK PE=1 SV=2	S	784	0.0001	4
O14976	Cyclin-G-associated kinase OS=Homo sapiens GN=GAK PE=1 SV=2	S	785	0	4
O14976	Cyclin-G-associated kinase OS=Homo sapiens GN=GAK PE=1 SV=2	D	787	0	4
O14976	Cyclin-G-associated kinase OS=Homo sapiens GN=GAK PE=1 SV=2	S	789	0	4
O14976	Cyclin-G-associated kinase OS=Homo sapiens GN=GAK PE=1 SV=2	E	814	0.0006	2
O14976	Cyclin-G-associated kinase OS=Homo sapiens GN=GAK PE=1 SV=2	S	815	0.0006	2
O14976	Cyclin-G-associated kinase OS=Homo sapiens GN=GAK PE=1 SV=2	E	816	0.0006	2
O14976	Cyclin-G-associated kinase OS=Homo sapiens GN=GAK PE=1 SV=2	S	817	0.0006	2
O14976	Cyclin-G-associated kinase OS=Homo sapiens GN=GAK PE=1 SV=2	E	821	0.0001	2
O14976	Cyclin-G-associated kinase OS=Homo sapiens GN=GAK PE=1 SV=2	D	822	0.0006	2
O14976	Cyclin-G-associated kinase OS=Homo sapiens GN=GAK PE=1 SV=2	R	823	0.0006	2
O14976	Cyclin-G-associated kinase OS=Homo sapiens GN=GAK PE=1 SV=2	D	824	0.0006	2
O14976	Cyclin-G-associated kinase OS=Homo sapiens GN=GAK PE=1 SV=2	E	825	0.0006	2
O14976	Cyclin-G-associated kinase OS=Homo sapiens GN=GAK PE=1 SV=2	S	826	0.0133	2
O14976	Cyclin-G-associated kinase OS=Homo sapiens GN=GAK PE=1 SV=2	E	827	0.0724	2
O14976	Cyclin-G-associated kinase OS=Homo sapiens GN=GAK PE=1 SV=2	S	829	0.9812	2
O14976	Cyclin-G-associated kinase OS=Homo sapiens GN=GAK PE=1 SV=2	D	830	0.4186	2
O14976	Cyclin-G-associated kinase OS=Homo sapiens GN=GAK PE=1 SV=2	E	831	0.0724	2
O14976	Cyclin-G-associated kinase OS=Homo sapiens GN=GAK PE=1 SV=2	S	834	0.0001	2
O14976	Cyclin-G-associated kinase OS=Homo sapiens GN=GAK PE=1 SV=2	S	837	0	2
O14976	Cyclin-G-associated kinase OS=Homo sapiens GN=GAK PE=1 SV=2	S	838	0	2
O14976	Cyclin-G-associated kinase OS=Homo sapiens GN=GAK PE=1 SV=2	E	839	0	2
O14976	Cyclin-G-associated kinase OS=Homo sapiens GN=GAK PE=1 SV=2	E	842	0	2
O14976	Cyclin-G-associated kinase OS=Homo sapiens GN=GAK PE=1 SV=2	D	1222	0	1
O14976	Cyclin-G-associated kinase OS=Homo sapiens GN=GAK PE=1 SV=2	E	1225	0.5	1
O14979	Heterogeneous nuclear ribonucleoprotein D-like OS=Homo sapiens GN=HNRNPDL PE=1 SV=3	S	241	0.2698	1
O14979	Heterogeneous nuclear ribonucleoprotein D-like OS=Homo sapiens GN=HNRNPDL PE=1 SV=3	D	243	0.0439	1
O14979	Heterogeneous nuclear ribonucleoprotein D-like OS=Homo sapiens GN=HNRNPDL PE=1 SV=3	T	244	0.0075	1
O14979	Heterogeneous nuclear ribonucleoprotein D-like OS=Homo sapiens GN=HNRNPDL PE=1 SV=3	S	245	0.0075	1
O14979	Heterogeneous nuclear ribonucleoprotein D-like OS=Homo sapiens GN=HNRNPDL PE=1 SV=3	E	246	0.0439	1
O14979	Heterogeneous nuclear ribonucleoprotein D-like OS=Homo sapiens GN=HNRNPDL PE=1 SV=3	E	247	0.2698	1
O14979	Heterogeneous nuclear ribonucleoprotein D-like OS=Homo sapiens GN=HNRNPDL PE=1 SV=3	K	250	0.0439	1
O14979	Heterogeneous nuclear ribonucleoprotein D-like OS=Homo sapiens GN=HNRNPDL PE=1 SV=3	E	251	0.0439	1
O14979	Heterogeneous nuclear ribonucleoprotein D-like OS=Homo sapiens GN=HNRNPDL PE=1 SV=3	Y	252	0.2698	1
O14979	Heterogeneous nuclear ribonucleoprotein D-like OS=Homo sapiens GN=HNRNPDL PE=1 SV=3	E	258	0	1
O14979	Heterogeneous nuclear ribonucleoprotein D-like OS=Homo sapiens GN=HNRNPDL PE=1 SV=3	E	260	0	1
O14979	Heterogeneous nuclear ribonucleoprotein D-like OS=Homo sapiens GN=HNRNPDL PE=1 SV=3	E	263	0	1
O14979	Heterogeneous nuclear ribonucleoprotein D-like OS=Homo sapiens GN=HNRNPDL PE=1 SV=3	D	267	0	1
O14979	Heterogeneous nuclear ribonucleoprotein D-like OS=Homo sapiens GN=HNRNPDL PE=1 SV=3	T	268	0	1
O14980	Exportin-1 OS=Homo sapiens GN=XPO1 PE=1 SV=1	S	175	0	1
O14980	Exportin-1 OS=Homo sapiens GN=XPO1 PE=1 SV=1	E	176	0.0001	1
O14980	Exportin-1 OS=Homo sapiens GN=XPO1 PE=1 SV=1	E	177	0.0001	1
O14980	Exportin-1 OS=Homo sapiens GN=XPO1 PE=1 SV=1	D	180	0.0001	1
O14980	Exportin-1 OS=Homo sapiens GN=XPO1 PE=1 SV=1	S	182	0.0177	1
O14980	Exportin-1 OS=Homo sapiens GN=XPO1 PE=1 SV=1	S	183	0.0177	1
O14980	Exportin-1 OS=Homo sapiens GN=XPO1 PE=1 SV=1	T	187	0.9616	1
O14980	Exportin-1 OS=Homo sapiens GN=XPO1 PE=1 SV=1	K	190	0.0054	1
O14980	Exportin-1 OS=Homo sapiens GN=XPO1 PE=1 SV=1	S	191	0.0182	1
O14980	Exportin-1 OS=Homo sapiens GN=XPO1 PE=1 SV=1	D	681	0.9869	1
O14980	Exportin-1 OS=Homo sapiens GN=XPO1 PE=1 SV=1	E	683	0.899	1
O14980	Exportin-1 OS=Homo sapiens GN=XPO1 PE=1 SV=1	T	684	0.125	1
O14980	Exportin-1 OS=Homo sapiens GN=XPO1 PE=1 SV=1	K	686	0.8863	1
O14980	Exportin-1 OS=Homo sapiens GN=XPO1 PE=1 SV=1	S	690	0.1026	1
O14980	Exportin-1 OS=Homo sapiens GN=XPO1 PE=1 SV=1	S	760	0.0835	1
O14980	Exportin-1 OS=Homo sapiens GN=XPO1 PE=1 SV=1	S	764	0.0835	1
O14980	Exportin-1 OS=Homo sapiens GN=XPO1 PE=1 SV=1	R	765	0.0835	1
O14980	Exportin-1 OS=Homo sapiens GN=XPO1 PE=1 SV=1	S	766	0.1902	1
O14980	Exportin-1 OS=Homo sapiens GN=XPO1 PE=1 SV=1	D	768	0.4635	1
O14980	Exportin-1 OS=Homo sapiens GN=XPO1 PE=1 SV=1	E	774	0.09	1
O14980	Exportin-1 OS=Homo sapiens GN=XPO1 PE=1 SV=1	D	782	0.0795	1
O14980	Exportin-1 OS=Homo sapiens GN=XPO1 PE=1 SV=1	D	787	0.1657	1
O14980	Exportin-1 OS=Homo sapiens GN=XPO1 PE=1 SV=1	Y	788	0.3803	1
O14980	Exportin-1 OS=Homo sapiens GN=XPO1 PE=1 SV=1	S	1055	1	4
O14980	Exportin-1 OS=Homo sapiens GN=XPO1 PE=1 SV=1	H	1063	0	4
O14980	Exportin-1 OS=Homo sapiens GN=XPO1 PE=1 SV=1	E	1064	0	4
O14980	Exportin-1 OS=Homo sapiens GN=XPO1 PE=1 SV=1	E	1067	0	4
O14980	Exportin-1 OS=Homo sapiens GN=XPO1 PE=1 SV=1	E	1068	0	4
O14980	Exportin-1 OS=Homo sapiens GN=XPO1 PE=1 SV=1	C	1070	0	4
O14980	Exportin-1 OS=Homo sapiens GN=XPO1 PE=1 SV=1	D	1071	0	4
O15013	Rho guanine nucleotide exchange factor 10 OS=Homo sapiens GN=ARHGEF10 PE=1 SV=4	Y	42	0	1
O15013	Rho guanine nucleotide exchange factor 10 OS=Homo sapiens GN=ARHGEF10 PE=1 SV=4	D	43	0	1
O15013	Rho guanine nucleotide exchange factor 10 OS=Homo sapiens GN=ARHGEF10 PE=1 SV=4	T	44	0	1
O15013	Rho guanine nucleotide exchange factor 10 OS=Homo sapiens GN=ARHGEF10 PE=1 SV=4	E	48	0	1
O15013	Rho guanine nucleotide exchange factor 10 OS=Homo sapiens GN=ARHGEF10 PE=1 SV=4	E	49	0	1
O15013	Rho guanine nucleotide exchange factor 10 OS=Homo sapiens GN=ARHGEF10 PE=1 SV=4	E	50	0	1
O15013	Rho guanine nucleotide exchange factor 10 OS=Homo sapiens GN=ARHGEF10 PE=1 SV=4	E	51	0	1
O15013	Rho guanine nucleotide exchange factor 10 OS=Homo sapiens GN=ARHGEF10 PE=1 SV=4	E	53	0.0002	1
O15013	Rho guanine nucleotide exchange factor 10 OS=Homo sapiens GN=ARHGEF10 PE=1 SV=4	D	56	0.001	1
O15013	Rho guanine nucleotide exchange factor 10 OS=Homo sapiens GN=ARHGEF10 PE=1 SV=4	D	58	0.0049	1
O15013	Rho guanine nucleotide exchange factor 10 OS=Homo sapiens GN=ARHGEF10 PE=1 SV=4	S	59	0.0255	1
O15013	Rho guanine nucleotide exchange factor 10 OS=Homo sapiens GN=ARHGEF10 PE=1 SV=4	D	61	0.827	1
O15013	Rho guanine nucleotide exchange factor 10 OS=Homo sapiens GN=ARHGEF10 PE=1 SV=4	E	62	0.141	1
O15013	Rho guanine nucleotide exchange factor 10 OS=Homo sapiens GN=ARHGEF10 PE=1 SV=4	E	65	0.0002	1
O15013	Rho guanine nucleotide exchange factor 10 OS=Homo sapiens GN=ARHGEF10 PE=1 SV=4	D	67	0.0001	1
O15013	Rho guanine nucleotide exchange factor 10 OS=Homo sapiens GN=ARHGEF10 PE=1 SV=4	T	377	0.0822	1
O15013	Rho guanine nucleotide exchange factor 10 OS=Homo sapiens GN=ARHGEF10 PE=1 SV=4	K	378	0.0822	1
O15013	Rho guanine nucleotide exchange factor 10 OS=Homo sapiens GN=ARHGEF10 PE=1 SV=4	S	379	0.8357	1
O15013	Rho guanine nucleotide exchange factor 10 OS=Homo sapiens GN=ARHGEF10 PE=1 SV=4	D	384	0	1
O15013	Rho guanine nucleotide exchange factor 10 OS=Homo sapiens GN=ARHGEF10 PE=1 SV=4	H	385	0	1
O15014	Zinc finger protein 609 OS=Homo sapiens GN=ZNF609 PE=1 SV=2	D	14	0.0043	10
O15014	Zinc finger protein 609 OS=Homo sapiens GN=ZNF609 PE=1 SV=2	E	19	0.4483	10
O15014	Zinc finger protein 609 OS=Homo sapiens GN=ZNF609 PE=1 SV=2	T	20	0.4483	10
O15014	Zinc finger protein 609 OS=Homo sapiens GN=ZNF609 PE=1 SV=2	Y	21	0.3742	10
O15014	Zinc finger protein 609 OS=Homo sapiens GN=ZNF609 PE=1 SV=2	D	22	0.3742	10
O15014	Zinc finger protein 609 OS=Homo sapiens GN=ZNF609 PE=1 SV=2	S	23	0.2479	10
O15014	Zinc finger protein 609 OS=Homo sapiens GN=ZNF609 PE=1 SV=2	D	25	0.6487	10
O15014	Zinc finger protein 609 OS=Homo sapiens GN=ZNF609 PE=1 SV=2	E	26	0.8172	10
O15014	Zinc finger protein 609 OS=Homo sapiens GN=ZNF609 PE=1 SV=2	D	28	0.8223	10
O15014	Zinc finger protein 609 OS=Homo sapiens GN=ZNF609 PE=1 SV=2	D	37	0.0004	10
O15014	Zinc finger protein 609 OS=Homo sapiens GN=ZNF609 PE=1 SV=2	D	39	0.0004	10
O15014	Zinc finger protein 609 OS=Homo sapiens GN=ZNF609 PE=1 SV=2	D	41	0.0001	10
O15014	Zinc finger protein 609 OS=Homo sapiens GN=ZNF609 PE=1 SV=2	E	43	0.0001	10
O15014	Zinc finger protein 609 OS=Homo sapiens GN=ZNF609 PE=1 SV=2	K	44	0.0001	10
O15014	Zinc finger protein 609 OS=Homo sapiens GN=ZNF609 PE=1 SV=2	D	45	0.0001	10
O15014	Zinc finger protein 609 OS=Homo sapiens GN=ZNF609 PE=1 SV=2	K	48	0	1
O15014	Zinc finger protein 609 OS=Homo sapiens GN=ZNF609 PE=1 SV=2	E	50	0	1
O15014	Zinc finger protein 609 OS=Homo sapiens GN=ZNF609 PE=1 SV=2	S	52	0	1
O15014	Zinc finger protein 609 OS=Homo sapiens GN=ZNF609 PE=1 SV=2	S	54	0	1
O15014	Zinc finger protein 609 OS=Homo sapiens GN=ZNF609 PE=1 SV=2	C	356	0	5
O15014	Zinc finger protein 609 OS=Homo sapiens GN=ZNF609 PE=1 SV=2	D	357	0.0683	5
O15014	Zinc finger protein 609 OS=Homo sapiens GN=ZNF609 PE=1 SV=2	S	358	0.9943	5
O15014	Zinc finger protein 609 OS=Homo sapiens GN=ZNF609 PE=1 SV=2	T	360	0.0683	5
O15014	Zinc finger protein 609 OS=Homo sapiens GN=ZNF609 PE=1 SV=2	S	361	0.006	5
O15014	Zinc finger protein 609 OS=Homo sapiens GN=ZNF609 PE=1 SV=2	D	362	0	5
O15014	Zinc finger protein 609 OS=Homo sapiens GN=ZNF609 PE=1 SV=2	E	364	0	5
O15014	Zinc finger protein 609 OS=Homo sapiens GN=ZNF609 PE=1 SV=2	C	489	0	1
O15014	Zinc finger protein 609 OS=Homo sapiens GN=ZNF609 PE=1 SV=2	S	491	1	1
O15014	Zinc finger protein 609 OS=Homo sapiens GN=ZNF609 PE=1 SV=2	D	496	0	1
O15014	Zinc finger protein 609 OS=Homo sapiens GN=ZNF609 PE=1 SV=2	C	497	0	1
O15014	Zinc finger protein 609 OS=Homo sapiens GN=ZNF609 PE=1 SV=2	H	499	0	1
O15014	Zinc finger protein 609 OS=Homo sapiens GN=ZNF609 PE=1 SV=2	C	502	0	1
O15014	Zinc finger protein 609 OS=Homo sapiens GN=ZNF609 PE=1 SV=2	K	504	0	1
O15014	Zinc finger protein 609 OS=Homo sapiens GN=ZNF609 PE=1 SV=2	S	594	0.0023	2
O15014	Zinc finger protein 609 OS=Homo sapiens GN=ZNF609 PE=1 SV=2	E	596	0.001	2
O15014	Zinc finger protein 609 OS=Homo sapiens GN=ZNF609 PE=1 SV=2	D	598	0.001	2
O15014	Zinc finger protein 609 OS=Homo sapiens GN=ZNF609 PE=1 SV=2	T	599	0.001	2
O15014	Zinc finger protein 609 OS=Homo sapiens GN=ZNF609 PE=1 SV=2	D	600	0.001	2
O15014	Zinc finger protein 609 OS=Homo sapiens GN=ZNF609 PE=1 SV=2	S	605	0.0143	2
O15014	Zinc finger protein 609 OS=Homo sapiens GN=ZNF609 PE=1 SV=2	D	607	0.0143	2
O15014	Zinc finger protein 609 OS=Homo sapiens GN=ZNF609 PE=1 SV=2	S	609	0.0143	2
O15014	Zinc finger protein 609 OS=Homo sapiens GN=ZNF609 PE=1 SV=2	D	610	0.0143	2
O15014	Zinc finger protein 609 OS=Homo sapiens GN=ZNF609 PE=1 SV=2	D	611	0.0143	2
O15014	Zinc finger protein 609 OS=Homo sapiens GN=ZNF609 PE=1 SV=2	S	614	0.0056	2
O15014	Zinc finger protein 609 OS=Homo sapiens GN=ZNF609 PE=1 SV=2	D	617	0.0392	2
O15014	Zinc finger protein 609 OS=Homo sapiens GN=ZNF609 PE=1 SV=2	E	618	0.1292	2
O15014	Zinc finger protein 609 OS=Homo sapiens GN=ZNF609 PE=1 SV=2	T	619	0.3574	2
O15014	Zinc finger protein 609 OS=Homo sapiens GN=ZNF609 PE=1 SV=2	S	620	0.5739	2
O15014	Zinc finger protein 609 OS=Homo sapiens GN=ZNF609 PE=1 SV=2	D	622	0.1292	2
O15014	Zinc finger protein 609 OS=Homo sapiens GN=ZNF609 PE=1 SV=2	D	625	0.0056	2
O15014	Zinc finger protein 609 OS=Homo sapiens GN=ZNF609 PE=1 SV=2	S	626	0.0023	2
O15014	Zinc finger protein 609 OS=Homo sapiens GN=ZNF609 PE=1 SV=2	E	628	0.0005	2
O15014	Zinc finger protein 609 OS=Homo sapiens GN=ZNF609 PE=1 SV=2	T	840	0.5066	11
O15014	Zinc finger protein 609 OS=Homo sapiens GN=ZNF609 PE=1 SV=2	S	842	0.9943	11
O15014	Zinc finger protein 609 OS=Homo sapiens GN=ZNF609 PE=1 SV=2	Y	845	0.8023	11
O15014	Zinc finger protein 609 OS=Homo sapiens GN=ZNF609 PE=1 SV=2	S	846	0.3297	11
O15014	Zinc finger protein 609 OS=Homo sapiens GN=ZNF609 PE=1 SV=2	D	847	0.3297	11
O15014	Zinc finger protein 609 OS=Homo sapiens GN=ZNF609 PE=1 SV=2	S	849	0.4495	11
O15014	Zinc finger protein 609 OS=Homo sapiens GN=ZNF609 PE=1 SV=2	D	850	0.6925	11
O15014	Zinc finger protein 609 OS=Homo sapiens GN=ZNF609 PE=1 SV=2	E	853	0.6547	11
O15014	Zinc finger protein 609 OS=Homo sapiens GN=ZNF609 PE=1 SV=2	D	854	0.0393	11
O15014	Zinc finger protein 609 OS=Homo sapiens GN=ZNF609 PE=1 SV=2	E	856	0.0038	11
O15014	Zinc finger protein 609 OS=Homo sapiens GN=ZNF609 PE=1 SV=2	K	858	0.0113	11
O15014	Zinc finger protein 609 OS=Homo sapiens GN=ZNF609 PE=1 SV=2	D	860	0.0036	11
O15014	Zinc finger protein 609 OS=Homo sapiens GN=ZNF609 PE=1 SV=2	S	861	0.0013	11
O15020	Spectrin beta chain, non-erythrocytic 2 OS=Homo sapiens GN=SPTBN2 PE=1 SV=3	E	2159	0.0001	11
O15020	Spectrin beta chain, non-erythrocytic 2 OS=Homo sapiens GN=SPTBN2 PE=1 SV=3	H	2160	0.0001	11
O15020	Spectrin beta chain, non-erythrocytic 2 OS=Homo sapiens GN=SPTBN2 PE=1 SV=3	S	2161	0.0001	11
O15020	Spectrin beta chain, non-erythrocytic 2 OS=Homo sapiens GN=SPTBN2 PE=1 SV=3	S	2162	0.0003	11
O15020	Spectrin beta chain, non-erythrocytic 2 OS=Homo sapiens GN=SPTBN2 PE=1 SV=3	E	2165	0.0035	11
O15020	Spectrin beta chain, non-erythrocytic 2 OS=Homo sapiens GN=SPTBN2 PE=1 SV=3	S	2171	0.9999	11
O15020	Spectrin beta chain, non-erythrocytic 2 OS=Homo sapiens GN=SPTBN2 PE=1 SV=3	D	2173	0.0489	11
O15020	Spectrin beta chain, non-erythrocytic 2 OS=Homo sapiens GN=SPTBN2 PE=1 SV=3	E	2174	0.0265	11
O15020	Spectrin beta chain, non-erythrocytic 2 OS=Homo sapiens GN=SPTBN2 PE=1 SV=3	R	2179	0.079	3
O15020	Spectrin beta chain, non-erythrocytic 2 OS=Homo sapiens GN=SPTBN2 PE=1 SV=3	E	2181	0.456	3
O15027	Protein transport protein Sec16A OS=Homo sapiens GN=SEC16A PE=1 SV=3	D	389	0.7844	21
O15027	Protein transport protein Sec16A OS=Homo sapiens GN=SEC16A PE=1 SV=3	S	390	0.4915	21
O15027	Protein transport protein Sec16A OS=Homo sapiens GN=SEC16A PE=1 SV=3	S	391	0.9225	21
O15027	Protein transport protein Sec16A OS=Homo sapiens GN=SEC16A PE=1 SV=3	E	396	0.7491	21
O15027	Protein transport protein Sec16A OS=Homo sapiens GN=SEC16A PE=1 SV=3	T	397	0.4364	21
O15027	Protein transport protein Sec16A OS=Homo sapiens GN=SEC16A PE=1 SV=3	D	398	0.7769	21
O15027	Protein transport protein Sec16A OS=Homo sapiens GN=SEC16A PE=1 SV=3	E	399	0.0923	21
O15027	Protein transport protein Sec16A OS=Homo sapiens GN=SEC16A PE=1 SV=3	T	400	0.0923	21
O15027	Protein transport protein Sec16A OS=Homo sapiens GN=SEC16A PE=1 SV=3	T	401	0.0116	21
O15027	Protein transport protein Sec16A OS=Homo sapiens GN=SEC16A PE=1 SV=3	S	403	0.0002	21
O15027	Protein transport protein Sec16A OS=Homo sapiens GN=SEC16A PE=1 SV=3	Y	406	0	21
O15027	Protein transport protein Sec16A OS=Homo sapiens GN=SEC16A PE=1 SV=3	E	882	0.0031	1
O15027	Protein transport protein Sec16A OS=Homo sapiens GN=SEC16A PE=1 SV=3	S	891	0.9969	1
O15027	Protein transport protein Sec16A OS=Homo sapiens GN=SEC16A PE=1 SV=3	T	1147	0.9849	12
O15027	Protein transport protein Sec16A OS=Homo sapiens GN=SEC16A PE=1 SV=3	S	1149	0.9147	12
O15027	Protein transport protein Sec16A OS=Homo sapiens GN=SEC16A PE=1 SV=3	D	1151	0.3178	12
O15027	Protein transport protein Sec16A OS=Homo sapiens GN=SEC16A PE=1 SV=3	D	1152	0.0409	12
O15027	Protein transport protein Sec16A OS=Homo sapiens GN=SEC16A PE=1 SV=3	D	1153	0.0317	12
O15027	Protein transport protein Sec16A OS=Homo sapiens GN=SEC16A PE=1 SV=3	D	1155	0.0021	12
O15027	Protein transport protein Sec16A OS=Homo sapiens GN=SEC16A PE=1 SV=3	H	1157	0.0006	12
O15027	Protein transport protein Sec16A OS=Homo sapiens GN=SEC16A PE=1 SV=3	R	1158	0.0006	12
O15027	Protein transport protein Sec16A OS=Homo sapiens GN=SEC16A PE=1 SV=3	D	1159	0.0002	12
O15027	Protein transport protein Sec16A OS=Homo sapiens GN=SEC16A PE=1 SV=3	Y	1161	0	12
O15027	Protein transport protein Sec16A OS=Homo sapiens GN=SEC16A PE=1 SV=3	E	1163	0	12
O15027	Protein transport protein Sec16A OS=Homo sapiens GN=SEC16A PE=1 SV=3	E	1164	0	12
O15027	Protein transport protein Sec16A OS=Homo sapiens GN=SEC16A PE=1 SV=3	D	1166	0	12
O15027	Protein transport protein Sec16A OS=Homo sapiens GN=SEC16A PE=1 SV=3	R	1167	0	5
O15027	Protein transport protein Sec16A OS=Homo sapiens GN=SEC16A PE=1 SV=3	H	1837	0.0012	5
O15027	Protein transport protein Sec16A OS=Homo sapiens GN=SEC16A PE=1 SV=3	E	1841	0.1211	5
O15027	Protein transport protein Sec16A OS=Homo sapiens GN=SEC16A PE=1 SV=3	R	1843	0.1211	5
O15027	Protein transport protein Sec16A OS=Homo sapiens GN=SEC16A PE=1 SV=3	S	1844	0.7759	7
O15027	Protein transport protein Sec16A OS=Homo sapiens GN=SEC16A PE=1 SV=3	D	1846	0.8647	7
O15027	Protein transport protein Sec16A OS=Homo sapiens GN=SEC16A PE=1 SV=3	E	1853	0.0001	7
O15027	Protein transport protein Sec16A OS=Homo sapiens GN=SEC16A PE=1 SV=3	S	1859	0	7
O15027	Protein transport protein Sec16A OS=Homo sapiens GN=SEC16A PE=1 SV=3	S	1861	0	7
O15027	Protein transport protein Sec16A OS=Homo sapiens GN=SEC16A PE=1 SV=3	E	1862	0	7
O15027	Protein transport protein Sec16A OS=Homo sapiens GN=SEC16A PE=1 SV=3	S	1864	0	7
O15027	Protein transport protein Sec16A OS=Homo sapiens GN=SEC16A PE=1 SV=3	E	1865	0	7
O15027	Protein transport protein Sec16A OS=Homo sapiens GN=SEC16A PE=1 SV=3	E	1866	0	7
O15027	Protein transport protein Sec16A OS=Homo sapiens GN=SEC16A PE=1 SV=3	D	1869	0	7
O15040	Tectonin beta-propeller repeat-containing protein 2 OS=Homo sapiens GN=TECPR2 PE=1 SV=4	D	121	0.0002	1
O15040	Tectonin beta-propeller repeat-containing protein 2 OS=Homo sapiens GN=TECPR2 PE=1 SV=4	T	123	0.0844	1
O15040	Tectonin beta-propeller repeat-containing protein 2 OS=Homo sapiens GN=TECPR2 PE=1 SV=4	H	126	0.906	1
O15040	Tectonin beta-propeller repeat-containing protein 2 OS=Homo sapiens GN=TECPR2 PE=1 SV=4	S	202	0.0271	4
O15040	Tectonin beta-propeller repeat-containing protein 2 OS=Homo sapiens GN=TECPR2 PE=1 SV=4	R	204	0.9824	4
O15040	Tectonin beta-propeller repeat-containing protein 2 OS=Homo sapiens GN=TECPR2 PE=1 SV=4	T	208	0.1342	4
O15042	U2 snRNP-associated SURP motif-containing protein OS=Homo sapiens GN=U2SURP PE=1 SV=2	S	18	0.0208	3
O15042	U2 snRNP-associated SURP motif-containing protein OS=Homo sapiens GN=U2SURP PE=1 SV=2	S	19	0.0208	3
O15042	U2 snRNP-associated SURP motif-containing protein OS=Homo sapiens GN=U2SURP PE=1 SV=2	D	20	0.0208	3
O15042	U2 snRNP-associated SURP motif-containing protein OS=Homo sapiens GN=U2SURP PE=1 SV=2	H	22	0.0047	3
O15042	U2 snRNP-associated SURP motif-containing protein OS=Homo sapiens GN=U2SURP PE=1 SV=2	S	23	0.0996	3
O15042	U2 snRNP-associated SURP motif-containing protein OS=Homo sapiens GN=U2SURP PE=1 SV=2	S	24	0.0996	3
O15042	U2 snRNP-associated SURP motif-containing protein OS=Homo sapiens GN=U2SURP PE=1 SV=2	S	26	0.0996	3
O15042	U2 snRNP-associated SURP motif-containing protein OS=Homo sapiens GN=U2SURP PE=1 SV=2	S	27	0.0996	3
O15042	U2 snRNP-associated SURP motif-containing protein OS=Homo sapiens GN=U2SURP PE=1 SV=2	D	28	0.5115	3
O15042	U2 snRNP-associated SURP motif-containing protein OS=Homo sapiens GN=U2SURP PE=1 SV=2	H	30	0.0208	3
O15042	U2 snRNP-associated SURP motif-containing protein OS=Homo sapiens GN=U2SURP PE=1 SV=2	D	32	0.0316	3
O15042	U2 snRNP-associated SURP motif-containing protein OS=Homo sapiens GN=U2SURP PE=1 SV=2	S	34	0.857	3
O15042	U2 snRNP-associated SURP motif-containing protein OS=Homo sapiens GN=U2SURP PE=1 SV=2	S	37	0.1413	3
O15042	U2 snRNP-associated SURP motif-containing protein OS=Homo sapiens GN=U2SURP PE=1 SV=2	D	38	0.1413	3
O15042	U2 snRNP-associated SURP motif-containing protein OS=Homo sapiens GN=U2SURP PE=1 SV=2	S	39	0.0076	3
O15042	U2 snRNP-associated SURP motif-containing protein OS=Homo sapiens GN=U2SURP PE=1 SV=2	D	40	0.0019	3
O15042	U2 snRNP-associated SURP motif-containing protein OS=Homo sapiens GN=U2SURP PE=1 SV=2	S	43	0.0005	3
O15042	U2 snRNP-associated SURP motif-containing protein OS=Homo sapiens GN=U2SURP PE=1 SV=2	E	62	0.0001	4
O15042	U2 snRNP-associated SURP motif-containing protein OS=Homo sapiens GN=U2SURP PE=1 SV=2	S	63	0.0001	4
O15042	U2 snRNP-associated SURP motif-containing protein OS=Homo sapiens GN=U2SURP PE=1 SV=2	C	65	0	4
O15042	U2 snRNP-associated SURP motif-containing protein OS=Homo sapiens GN=U2SURP PE=1 SV=2	D	66	0.1293	4
O15042	U2 snRNP-associated SURP motif-containing protein OS=Homo sapiens GN=U2SURP PE=1 SV=2	S	67	0.8493	4
O15042	U2 snRNP-associated SURP motif-containing protein OS=Homo sapiens GN=U2SURP PE=1 SV=2	H	69	0.8128	4
O15042	U2 snRNP-associated SURP motif-containing protein OS=Homo sapiens GN=U2SURP PE=1 SV=2	S	73	0.0178	4
O15042	U2 snRNP-associated SURP motif-containing protein OS=Homo sapiens GN=U2SURP PE=1 SV=2	R	74	0.0029	4
O15042	U2 snRNP-associated SURP motif-containing protein OS=Homo sapiens GN=U2SURP PE=1 SV=2	E	78	0	4
O15042	U2 snRNP-associated SURP motif-containing protein OS=Homo sapiens GN=U2SURP PE=1 SV=2	K	553	0	1
O15042	U2 snRNP-associated SURP motif-containing protein OS=Homo sapiens GN=U2SURP PE=1 SV=2	D	555	0	1
O15042	U2 snRNP-associated SURP motif-containing protein OS=Homo sapiens GN=U2SURP PE=1 SV=2	D	558	0	1
O15042	U2 snRNP-associated SURP motif-containing protein OS=Homo sapiens GN=U2SURP PE=1 SV=2	C	563	0.0007	1
O15042	U2 snRNP-associated SURP motif-containing protein OS=Homo sapiens GN=U2SURP PE=1 SV=2	E	568	0.0235	1
O15042	U2 snRNP-associated SURP motif-containing protein OS=Homo sapiens GN=U2SURP PE=1 SV=2	E	571	0.0045	1
O15042	U2 snRNP-associated SURP motif-containing protein OS=Homo sapiens GN=U2SURP PE=1 SV=2	E	572	0.0267	1
O15042	U2 snRNP-associated SURP motif-containing protein OS=Homo sapiens GN=U2SURP PE=1 SV=2	D	575	0.9431	1
O15042	U2 snRNP-associated SURP motif-containing protein OS=Homo sapiens GN=U2SURP PE=1 SV=2	C	576	0.0001	1
O15042	U2 snRNP-associated SURP motif-containing protein OS=Homo sapiens GN=U2SURP PE=1 SV=2	T	578	0.0007	1
O15042	U2 snRNP-associated SURP motif-containing protein OS=Homo sapiens GN=U2SURP PE=1 SV=2	E	579	0.0007	1
O15042	U2 snRNP-associated SURP motif-containing protein OS=Homo sapiens GN=U2SURP PE=1 SV=2	S	580	0.0001	1
O15042	U2 snRNP-associated SURP motif-containing protein OS=Homo sapiens GN=U2SURP PE=1 SV=2	S	582	0	1
O15042	U2 snRNP-associated SURP motif-containing protein OS=Homo sapiens GN=U2SURP PE=1 SV=2	Y	596	0.0005	1
O15042	U2 snRNP-associated SURP motif-containing protein OS=Homo sapiens GN=U2SURP PE=1 SV=2	S	599	0.0188	1
O15042	U2 snRNP-associated SURP motif-containing protein OS=Homo sapiens GN=U2SURP PE=1 SV=2	D	600	0.8573	1
O15042	U2 snRNP-associated SURP motif-containing protein OS=Homo sapiens GN=U2SURP PE=1 SV=2	Y	603	0.1228	1
O15042	U2 snRNP-associated SURP motif-containing protein OS=Homo sapiens GN=U2SURP PE=1 SV=2	S	605	0.0005	1
O15042	U2 snRNP-associated SURP motif-containing protein OS=Homo sapiens GN=U2SURP PE=1 SV=2	S	606	0	1
O15042	U2 snRNP-associated SURP motif-containing protein OS=Homo sapiens GN=U2SURP PE=1 SV=2	K	608	0	1
O15042	U2 snRNP-associated SURP motif-containing protein OS=Homo sapiens GN=U2SURP PE=1 SV=2	S	613	0	1
O15042	U2 snRNP-associated SURP motif-containing protein OS=Homo sapiens GN=U2SURP PE=1 SV=2	Y	614	0	1
O15042	U2 snRNP-associated SURP motif-containing protein OS=Homo sapiens GN=U2SURP PE=1 SV=2	Y	615	0	1
O15047	Histone-lysine N-methyltransferase SETD1A OS=Homo sapiens GN=SETD1A PE=1 SV=3	E	150	0.0002	1
O15047	Histone-lysine N-methyltransferase SETD1A OS=Homo sapiens GN=SETD1A PE=1 SV=3	T	151	0.0041	1
O15047	Histone-lysine N-methyltransferase SETD1A OS=Homo sapiens GN=SETD1A PE=1 SV=3	K	153	0.0226	1
O15047	Histone-lysine N-methyltransferase SETD1A OS=Homo sapiens GN=SETD1A PE=1 SV=3	H	156	0.1345	1
O15047	Histone-lysine N-methyltransferase SETD1A OS=Homo sapiens GN=SETD1A PE=1 SV=3	T	158	0.8436	1
[truncated: 62,550 more rows]

## Sheet: >0.75
Accession	Description	Residue	Position	Highest Score	Evidence Count
A0AVT1	Ubiquitin-like modifier-activating enzyme 6 OS=Homo sapiens GN=UBA6 PE=1 SV=1	S	36	0.8496	1
A0JLT2	Mediator of RNA polymerase II transcription subunit 19 OS=Homo sapiens GN=MED19 PE=1 SV=2	S	226	0.8395	1
A0JLT2	Mediator of RNA polymerase II transcription subunit 19 OS=Homo sapiens GN=MED19 PE=1 SV=2	D	228	0.7982	1
A0JNW5	UHRF1-binding protein 1-like OS=Homo sapiens GN=UHRF1BP1L PE=1 SV=2	K	408	0.797	1
A0MZ66	Shootin-1 OS=Homo sapiens GN=SHTN1 PE=1 SV=4	S	494	0.8984	1
A1A4S6	Rho GTPase-activating protein 10 OS=Homo sapiens GN=ARHGAP10 PE=1 SV=1	T	235	0.9925	1
A1L0T0	Acetolactate synthase-like protein OS=Homo sapiens GN=ILVBL PE=1 SV=2	T	24	0.75	1
A2RRP1	Neuroblastoma-amplified sequence OS=Homo sapiens GN=NBAS PE=1 SV=2	S	564	0.9999	1
A2RRP1	Neuroblastoma-amplified sequence OS=Homo sapiens GN=NBAS PE=1 SV=2	R	2351	0.8707	1
A2RTX5	Probable threonine--tRNA ligase 2, cytoplasmic OS=Homo sapiens GN=TARSL2 PE=1 SV=1	E	523	0.9573	1
A2RTX5	Probable threonine--tRNA ligase 2, cytoplasmic OS=Homo sapiens GN=TARSL2 PE=1 SV=1	T	532	0.8787	1
A2RU67	Protein FAM234B OS=Homo sapiens GN=FAM234B PE=1 SV=1	E	588	0.9737	1
A3KN83	Protein strawberry notch homolog 1 OS=Homo sapiens GN=SBNO1 PE=1 SV=1	S	553	0.7683	1
A4D1P6	WD repeat-containing protein 91 OS=Homo sapiens GN=WDR91 PE=1 SV=2	S	656	0.9914	1
A4D1P6	WD repeat-containing protein 91 OS=Homo sapiens GN=WDR91 PE=1 SV=2	Y	658	0.9785	1
A4FU28	cTAGE family member 9 OS=Homo sapiens GN=CTAGE9 PE=2 SV=2	R	559	0.941	1
A4FU28	cTAGE family member 9 OS=Homo sapiens GN=CTAGE9 PE=2 SV=2	D	569	0.8157	1
A6NDB9	Paralemmin-3 OS=Homo sapiens GN=PALM3 PE=1 SV=2	T	412	0.9116	2
A6NDB9	Paralemmin-3 OS=Homo sapiens GN=PALM3 PE=1 SV=2	D	415	0.7734	1
A6NDB9	Paralemmin-3 OS=Homo sapiens GN=PALM3 PE=1 SV=2	E	649	0.9992	1
A6NHT5	Homeobox protein HMX3 OS=Homo sapiens GN=HMX3 PE=1 SV=1	S	180	0.9897	2
A6NKF1	SAC3 domain-containing protein 1 OS=Homo sapiens GN=SAC3D1 PE=1 SV=2	S	402	0.9986	10
A7E2V4	Zinc finger SWIM domain-containing protein 8 OS=Homo sapiens GN=ZSWIM8 PE=1 SV=1	D	1145	0.8386	1
A7E2V4	Zinc finger SWIM domain-containing protein 8 OS=Homo sapiens GN=ZSWIM8 PE=1 SV=1	S	1146	0.8386	1
A7E2Y1	Myosin-7B OS=Homo sapiens GN=MYH7B PE=1 SV=3	E	1039	1	1
A7E2Y1	Myosin-7B OS=Homo sapiens GN=MYH7B PE=1 SV=3	D	1040	1	1
A7E2Y1	Myosin-7B OS=Homo sapiens GN=MYH7B PE=1 SV=3	E	1042	0.9379	1
A7E2Y1	Myosin-7B OS=Homo sapiens GN=MYH7B PE=1 SV=3	E	1048	0.9376	1
A8MPP1	Putative ATP-dependent RNA helicase DDX11-like protein 8 OS=Homo sapiens GN=DDX11L8 PE=1 SV=1	E	207	0.8639	1
A8MPP1	Putative ATP-dependent RNA helicase DDX11-like protein 8 OS=Homo sapiens GN=DDX11L8 PE=1 SV=1	K	208	0.783	1
A8MW92	PHD finger protein 20-like protein 1 OS=Homo sapiens GN=PHF20L1 PE=1 SV=2	T	484	0.8046	1
A8MW92	PHD finger protein 20-like protein 1 OS=Homo sapiens GN=PHF20L1 PE=1 SV=2	E	823	0.9346	2
A8MW92	PHD finger protein 20-like protein 1 OS=Homo sapiens GN=PHF20L1 PE=1 SV=2	K	824	0.9308	4
A9Z1Z3	Fer-1-like protein 4 OS=Homo sapiens GN=FER1L4 PE=2 SV=1	E	1730	0.9414	2
C9JLW8	Mapk-regulated corepressor-interacting protein 1 OS=Homo sapiens GN=MCRIP1 PE=1 SV=1	S	21	0.9999	4
E7EU14	Protein PPP5D1 OS=Homo sapiens GN=PPP5D1 PE=2 SV=2	T	79	0.9614	1
E9PAV3	Nascent polypeptide-associated complex subunit alpha, muscle-specific form OS=Homo sapiens GN=NACA PE=1 SV=1	S	520	0.9289	1
E9PAV3	Nascent polypeptide-associated complex subunit alpha, muscle-specific form OS=Homo sapiens GN=NACA PE=1 SV=1	T	1010	0.993	1
E9PAV3	Nascent polypeptide-associated complex subunit alpha, muscle-specific form OS=Homo sapiens GN=NACA PE=1 SV=1	K	1020	0.9417	1
E9PAV3	Nascent polypeptide-associated complex subunit alpha, muscle-specific form OS=Homo sapiens GN=NACA PE=1 SV=1	S	1022	0.9651	1
E9PAV3	Nascent polypeptide-associated complex subunit alpha, muscle-specific form OS=Homo sapiens GN=NACA PE=1 SV=1	K	1146	0.9786	1
E9PAV3	Nascent polypeptide-associated complex subunit alpha, muscle-specific form OS=Homo sapiens GN=NACA PE=1 SV=1	S	1388	0.9421	1
E9PAV3	Nascent polypeptide-associated complex subunit alpha, muscle-specific form OS=Homo sapiens GN=NACA PE=1 SV=1	E	2018	0.764	1
E9PAV3	Nascent polypeptide-associated complex subunit alpha, muscle-specific form OS=Homo sapiens GN=NACA PE=1 SV=1	T	2024	0.9232	3
E9PAV3	Nascent polypeptide-associated complex subunit alpha, muscle-specific form OS=Homo sapiens GN=NACA PE=1 SV=1	S	2029	0.8069	3
E9PAV3	Nascent polypeptide-associated complex subunit alpha, muscle-specific form OS=Homo sapiens GN=NACA PE=1 SV=1	E	2030	0.7834	3
E9PAV3	Nascent polypeptide-associated complex subunit alpha, muscle-specific form OS=Homo sapiens GN=NACA PE=1 SV=1	E	2031	0.8226	1
O00139	Kinesin-like protein KIF2A OS=Homo sapiens GN=KIF2A PE=1 SV=3	E	77	0.9614	3
O00139	Kinesin-like protein KIF2A OS=Homo sapiens GN=KIF2A PE=1 SV=3	T	78	0.8327	2
O00148	ATP-dependent RNA helicase DDX39A OS=Homo sapiens GN=DDX39A PE=1 SV=2	E	3	0.7917	1
O00161	Synaptosomal-associated protein 23 OS=Homo sapiens GN=SNAP23 PE=1 SV=1	S	110	0.9867	2
O00170	AH receptor-interacting protein OS=Homo sapiens GN=AIP PE=1 SV=2	S	43	0.9292	1
O00170	AH receptor-interacting protein OS=Homo sapiens GN=AIP PE=1 SV=2	D	44	0.9321	1
O00178	GTP-binding protein 1 OS=Homo sapiens GN=GTPBP1 PE=1 SV=3	D	43	0.8566	1
O00178	GTP-binding protein 1 OS=Homo sapiens GN=GTPBP1 PE=1 SV=3	S	44	0.9085	1
O00178	GTP-binding protein 1 OS=Homo sapiens GN=GTPBP1 PE=1 SV=3	D	45	0.8219	1
O00178	GTP-binding protein 1 OS=Homo sapiens GN=GTPBP1 PE=1 SV=3	D	49	0.8274	2
O00180	Potassium channel subfamily K member 1 OS=Homo sapiens GN=KCNK1 PE=1 SV=1	D	297	0.8306	1
O00180	Potassium channel subfamily K member 1 OS=Homo sapiens GN=KCNK1 PE=1 SV=1	S	302	0.8756	1
O00180	Potassium channel subfamily K member 1 OS=Homo sapiens GN=KCNK1 PE=1 SV=1	S	303	0.8594	2
O00192	Armadillo repeat protein deleted in velo-cardio-facial syndrome OS=Homo sapiens GN=ARVCF PE=1 SV=1	R	766	0.8227	1
O00193	Small acidic protein OS=Homo sapiens GN=SMAP PE=1 SV=1	S	15	0.9903	6
O00193	Small acidic protein OS=Homo sapiens GN=SMAP PE=1 SV=1	S	17	0.9931	26
O00193	Small acidic protein OS=Homo sapiens GN=SMAP PE=1 SV=1	D	19	0.8946	10
O00193	Small acidic protein OS=Homo sapiens GN=SMAP PE=1 SV=1	D	21	0.8261	1
O00193	Small acidic protein OS=Homo sapiens GN=SMAP PE=1 SV=1	S	24	0.9466	3
O00193	Small acidic protein OS=Homo sapiens GN=SMAP PE=1 SV=1	S	147	0.9794	1
O00203	AP-3 complex subunit beta-1 OS=Homo sapiens GN=AP3B1 PE=1 SV=3	S	276	0.8277	1
O00203	AP-3 complex subunit beta-1 OS=Homo sapiens GN=AP3B1 PE=1 SV=3	D	278	0.8311	1
O00203	AP-3 complex subunit beta-1 OS=Homo sapiens GN=AP3B1 PE=1 SV=3	S	338	0.9009	1
O00203	AP-3 complex subunit beta-1 OS=Homo sapiens GN=AP3B1 PE=1 SV=3	R	341	0.9824	1
O00231	26S proteasome non-ATPase regulatory subunit 11 OS=Homo sapiens GN=PSMD11 PE=1 SV=3	S	49	0.9533	1
O00231	26S proteasome non-ATPase regulatory subunit 11 OS=Homo sapiens GN=PSMD11 PE=1 SV=3	E	52	0.9614	1
O00231	26S proteasome non-ATPase regulatory subunit 11 OS=Homo sapiens GN=PSMD11 PE=1 SV=3	K	59	0.9573	1
O00231	26S proteasome non-ATPase regulatory subunit 11 OS=Homo sapiens GN=PSMD11 PE=1 SV=3	T	60	0.9573	1
O00231	26S proteasome non-ATPase regulatory subunit 11 OS=Homo sapiens GN=PSMD11 PE=1 SV=3	E	65	0.9592	1
O00232	26S proteasome non-ATPase regulatory subunit 12 OS=Homo sapiens GN=PSMD12 PE=1 SV=3	S	49	0.7816	1
O00232	26S proteasome non-ATPase regulatory subunit 12 OS=Homo sapiens GN=PSMD12 PE=1 SV=3	T	54	0.869	1
O00255	Menin OS=Homo sapiens GN=MEN1 PE=1 SV=4	K	593	1	1
O00257	E3 SUMO-protein ligase CBX4 OS=Homo sapiens GN=CBX4 PE=1 SV=3	D	450	0.8652	1
O00264	Membrane-associated progesterone receptor component 1 OS=Homo sapiens GN=PGRMC1 PE=1 SV=3	S	54	0.9644	5
O00264	Membrane-associated progesterone receptor component 1 OS=Homo sapiens GN=PGRMC1 PE=1 SV=3	S	57	0.9887	6
O00264	Membrane-associated progesterone receptor component 1 OS=Homo sapiens GN=PGRMC1 PE=1 SV=3	D	58	0.8287	1
O00264	Membrane-associated progesterone receptor component 1 OS=Homo sapiens GN=PGRMC1 PE=1 SV=3	T	178	0.8242	1
O00264	Membrane-associated progesterone receptor component 1 OS=Homo sapiens GN=PGRMC1 PE=1 SV=3	Y	180	0.9907	9
O00264	Membrane-associated progesterone receptor component 1 OS=Homo sapiens GN=PGRMC1 PE=1 SV=3	S	181	0.9985	22
O00273	DNA fragmentation factor subunit alpha OS=Homo sapiens GN=DFFA PE=1 SV=1	S	107	0.9487	2
O00273	DNA fragmentation factor subunit alpha OS=Homo sapiens GN=DFFA PE=1 SV=1	S	315	0.9997	3
O00273	DNA fragmentation factor subunit alpha OS=Homo sapiens GN=DFFA PE=1 SV=1	D	319	0.9126	1
O00299	Chloride intracellular channel protein 1 OS=Homo sapiens GN=CLIC1 PE=1 SV=4	K	138	0.9999	1
O00299	Chloride intracellular channel protein 1 OS=Homo sapiens GN=CLIC1 PE=1 SV=4	S	156	0.8341	1
O00327	Aryl hydrocarbon receptor nuclear translocator-like protein 1 OS=Homo sapiens GN=ARNTL PE=1 SV=2	K	40	0.9185	1
O00409	Forkhead box protein N3 OS=Homo sapiens GN=FOXN3 PE=1 SV=1	S	83	0.8854	1
O00409	Forkhead box protein N3 OS=Homo sapiens GN=FOXN3 PE=1 SV=1	S	97	0.9922	1
O00409	Forkhead box protein N3 OS=Homo sapiens GN=FOXN3 PE=1 SV=1	H	462	0.9982	1
O00410	Importin-5 OS=Homo sapiens GN=IPO5 PE=1 SV=4	D	655	0.8353	1
O00410	Importin-5 OS=Homo sapiens GN=IPO5 PE=1 SV=4	E	658	0.7922	2
O00418	Eukaryotic elongation factor 2 kinase OS=Homo sapiens GN=EEF2K PE=1 SV=2	S	445	0.9503	1
O00418	Eukaryotic elongation factor 2 kinase OS=Homo sapiens GN=EEF2K PE=1 SV=2	E	446	0.973	1
O00418	Eukaryotic elongation factor 2 kinase OS=Homo sapiens GN=EEF2K PE=1 SV=2	S	470	0.9306	1
O00429	Dynamin-1-like protein OS=Homo sapiens GN=DNM1L PE=1 SV=2	S	616	0.9999	6
O00442	RNA 3'-terminal phosphate cyclase OS=Homo sapiens GN=RTCA PE=1 SV=1	D	237	0.9987	1
O00443	Phosphatidylinositol 4-phosphate 3-kinase C2 domain-containing subunit alpha OS=Homo sapiens GN=PIK3C2A PE=1 SV=2	H	880	1	1
O00458	Interferon-related developmental regulator 1 OS=Homo sapiens GN=IFRD1 PE=1 SV=4	T	355	0.9925	3
O00459	Phosphatidylinositol 3-kinase regulatory subunit beta OS=Homo sapiens GN=PIK3R2 PE=1 SV=2	R	199	0.8311	1
O00459	Phosphatidylinositol 3-kinase regulatory subunit beta OS=Homo sapiens GN=PIK3R2 PE=1 SV=2	T	213	0.8176	1
O00461	Golgi integral membrane protein 4 OS=Homo sapiens GN=GOLIM4 PE=1 SV=1	D	487	0.9985	4
O00461	Golgi integral membrane protein 4 OS=Homo sapiens GN=GOLIM4 PE=1 SV=1	D	489	0.9892	3
O00461	Golgi integral membrane protein 4 OS=Homo sapiens GN=GOLIM4 PE=1 SV=1	E	495	0.9987	4
O00461	Golgi integral membrane protein 4 OS=Homo sapiens GN=GOLIM4 PE=1 SV=1	D	496	0.9982	2
O00470	Homeobox protein Meis1 OS=Homo sapiens GN=MEIS1 PE=1 SV=1	S	196	0.9985	2
O00470	Homeobox protein Meis1 OS=Homo sapiens GN=MEIS1 PE=1 SV=1	S	198	0.9543	1
O00471	Exocyst complex component 5 OS=Homo sapiens GN=EXOC5 PE=1 SV=1	T	4	0.9138	1
O00471	Exocyst complex component 5 OS=Homo sapiens GN=EXOC5 PE=1 SV=1	E	6	0.8855	1
O00471	Exocyst complex component 5 OS=Homo sapiens GN=EXOC5 PE=1 SV=1	E	9	0.8661	1
O00488	Zinc finger protein 593 OS=Homo sapiens GN=ZNF593 PE=1 SV=2	T	134	0.8234	1
O00499	Myc box-dependent-interacting protein 1 OS=Homo sapiens GN=BIN1 PE=1 SV=1	K	295	0.7791	1
O00499	Myc box-dependent-interacting protein 1 OS=Homo sapiens GN=BIN1 PE=1 SV=1	S	298	0.9987	4
O00499	Myc box-dependent-interacting protein 1 OS=Homo sapiens GN=BIN1 PE=1 SV=1	D	301	0.9634	2
O00499	Myc box-dependent-interacting protein 1 OS=Homo sapiens GN=BIN1 PE=1 SV=1	S	303	0.9915	3
O00499	Myc box-dependent-interacting protein 1 OS=Homo sapiens GN=BIN1 PE=1 SV=1	S	331	0.832	2
O00505	Importin subunit alpha-4 OS=Homo sapiens GN=KPNA3 PE=1 SV=2	S	56	0.9848	2
O00505	Importin subunit alpha-4 OS=Homo sapiens GN=KPNA3 PE=1 SV=2	E	58	0.8317	2
O00505	Importin subunit alpha-4 OS=Homo sapiens GN=KPNA3 PE=1 SV=2	S	60	0.9838	13
O00505	Importin subunit alpha-4 OS=Homo sapiens GN=KPNA3 PE=1 SV=2	D	61	0.9135	2
O00541	Pescadillo homolog OS=Homo sapiens GN=PES1 PE=1 SV=1	T	515	1	1
O00541	Pescadillo homolog OS=Homo sapiens GN=PES1 PE=1 SV=1	R	560	0.9176	1
O00559	Receptor-binding cancer antigen expressed on SiSo cells OS=Homo sapiens GN=EBAG9 PE=1 SV=1	D	38	0.8848	1
O00559	Receptor-binding cancer antigen expressed on SiSo cells OS=Homo sapiens GN=EBAG9 PE=1 SV=1	T	41	0.9941	1
O00566	U3 small nucleolar ribonucleoprotein protein MPP10 OS=Homo sapiens GN=MPHOSPH10 PE=1 SV=2	S	163	0.9977	2
O00566	U3 small nucleolar ribonucleoprotein protein MPP10 OS=Homo sapiens GN=MPHOSPH10 PE=1 SV=2	S	167	0.8679	3
O00566	U3 small nucleolar ribonucleoprotein protein MPP10 OS=Homo sapiens GN=MPHOSPH10 PE=1 SV=2	S	648	0.9241	1
O00567	Nucleolar protein 56 OS=Homo sapiens GN=NOP56 PE=1 SV=4	T	316	0.9761	1
O00567	Nucleolar protein 56 OS=Homo sapiens GN=NOP56 PE=1 SV=4	E	516	0.8986	2
O00567	Nucleolar protein 56 OS=Homo sapiens GN=NOP56 PE=1 SV=4	S	519	0.9994	19
O00567	Nucleolar protein 56 OS=Homo sapiens GN=NOP56 PE=1 SV=4	S	520	0.9981	16
O00567	Nucleolar protein 56 OS=Homo sapiens GN=NOP56 PE=1 SV=4	D	521	0.8951	3
O00571	ATP-dependent RNA helicase DDX3X OS=Homo sapiens GN=DDX3X PE=1 SV=3	D	521	0.9024	1
O00592	Podocalyxin OS=Homo sapiens GN=PODXL PE=1 SV=2	S	529	0.9867	6
O00592	Podocalyxin OS=Homo sapiens GN=PODXL PE=1 SV=2	E	533	0.7739	1
O00592	Podocalyxin OS=Homo sapiens GN=PODXL PE=1 SV=2	S	537	0.8411	1
O00629	Importin subunit alpha-3 OS=Homo sapiens GN=KPNA4 PE=1 SV=1	S	60	0.8363	1
O00712	Nuclear factor 1 B-type OS=Homo sapiens GN=NFIB PE=1 SV=2	S	284	0.8082	1
O00712	Nuclear factor 1 B-type OS=Homo sapiens GN=NFIB PE=1 SV=2	S	292	0.8265	1
O00712	Nuclear factor 1 B-type OS=Homo sapiens GN=NFIB PE=1 SV=2	S	294	0.8357	1
O00712	Nuclear factor 1 B-type OS=Homo sapiens GN=NFIB PE=1 SV=2	S	295	0.9591	2
O00743	Serine/threonine-protein phosphatase 6 catalytic subunit OS=Homo sapiens GN=PPP6C PE=1 SV=1	D	193	0.9624	1
O00743	Serine/threonine-protein phosphatase 6 catalytic subunit OS=Homo sapiens GN=PPP6C PE=1 SV=1	S	197	0.9833	2
O00767	Acyl-CoA desaturase OS=Homo sapiens GN=SCD PE=1 SV=2	S	198	0.9919	1
O14497	AT-rich interactive domain-containing protein 1A OS=Homo sapiens GN=ARID1A PE=1 SV=3	S	363	1	7
O14497	AT-rich interactive domain-containing protein 1A OS=Homo sapiens GN=ARID1A PE=1 SV=3	S	1755	0.9039	2
O14523	Phospholipid transfer protein C2CD2L OS=Homo sapiens GN=C2CD2L PE=1 SV=3	E	620	0.8049	1
O14545	TRAF-type zinc finger domain-containing protein 1 OS=Homo sapiens GN=TRAFD1 PE=1 SV=1	T	323	0.8644	1
O14545	TRAF-type zinc finger domain-containing protein 1 OS=Homo sapiens GN=TRAFD1 PE=1 SV=1	S	415	0.8873	3
O14545	TRAF-type zinc finger domain-containing protein 1 OS=Homo sapiens GN=TRAFD1 PE=1 SV=1	E	417	0.9256	1
O14579	Coatomer subunit epsilon OS=Homo sapiens GN=COPE PE=1 SV=3	D	21	0.849	1
O14617	AP-3 complex subunit delta-1 OS=Homo sapiens GN=AP3D1 PE=1 SV=1	R	656	0.9279	1
O14617	AP-3 complex subunit delta-1 OS=Homo sapiens GN=AP3D1 PE=1 SV=1	S	658	0.9597	1
O14617	AP-3 complex subunit delta-1 OS=Homo sapiens GN=AP3D1 PE=1 SV=1	S	829	0.9831	1
O14639	Actin-binding LIM protein 1 OS=Homo sapiens GN=ABLIM1 PE=1 SV=3	S	431	0.9996	5
O14639	Actin-binding LIM protein 1 OS=Homo sapiens GN=ABLIM1 PE=1 SV=3	S	435	0.8949	1
O14639	Actin-binding LIM protein 1 OS=Homo sapiens GN=ABLIM1 PE=1 SV=3	S	452	0.9867	1
O14639	Actin-binding LIM protein 1 OS=Homo sapiens GN=ABLIM1 PE=1 SV=3	S	587	0.9998	3
O14641	Segment polarity protein dishevelled homolog DVL-2 OS=Homo sapiens GN=DVL2 PE=1 SV=1	S	211	0.7842	1
O14646	Chromodomain-helicase-DNA-binding protein 1 OS=Homo sapiens GN=CHD1 PE=1 SV=2	S	1385	0.7928	1
O14647	Chromodomain-helicase-DNA-binding protein 2 OS=Homo sapiens GN=CHD2 PE=1 SV=2	E	1384	0.8143	1
O14647	Chromodomain-helicase-DNA-binding protein 2 OS=Homo sapiens GN=CHD2 PE=1 SV=2	S	1386	0.971	3
O14733	Dual specificity mitogen-activated protein kinase kinase 7 OS=Homo sapiens GN=MAP2K7 PE=1 SV=2	T	66	0.8703	1
O14745	Na(+)/H(+) exchange regulatory cofactor NHE-RF1 OS=Homo sapiens GN=SLC9A3R1 PE=1 SV=4	R	282	0.8826	1
O14745	Na(+)/H(+) exchange regulatory cofactor NHE-RF1 OS=Homo sapiens GN=SLC9A3R1 PE=1 SV=4	S	290	0.9943	4
O14770	Homeobox protein Meis2 OS=Homo sapiens GN=MEIS2 PE=1 SV=2	E	201	0.8394	1
O14795	Protein unc-13 homolog B OS=Homo sapiens GN=UNC13B PE=1 SV=2	S	176	0.9999	8
O14795	Protein unc-13 homolog B OS=Homo sapiens GN=UNC13B PE=1 SV=2	E	178	0.8568	1
O14795	Protein unc-13 homolog B OS=Homo sapiens GN=UNC13B PE=1 SV=2	D	181	0.7758	1
O14795	Protein unc-13 homolog B OS=Homo sapiens GN=UNC13B PE=1 SV=2	T	1278	0.8468	1
O14795	Protein unc-13 homolog B OS=Homo sapiens GN=UNC13B PE=1 SV=2	D	1356	0.9958	1
O14802	DNA-directed RNA polymerase III subunit RPC1 OS=Homo sapiens GN=POLR3A PE=1 SV=2	H	158	0.9877	1
O14802	DNA-directed RNA polymerase III subunit RPC1 OS=Homo sapiens GN=POLR3A PE=1 SV=2	T	165	0.9998	1
O14802	DNA-directed RNA polymerase III subunit RPC1 OS=Homo sapiens GN=POLR3A PE=1 SV=2	S	805	0.7952	1
O14802	DNA-directed RNA polymerase III subunit RPC1 OS=Homo sapiens GN=POLR3A PE=1 SV=2	D	811	0.7873	1
O14802	DNA-directed RNA polymerase III subunit RPC1 OS=Homo sapiens GN=POLR3A PE=1 SV=2	T	1009	0.9879	1
O14802	DNA-directed RNA polymerase III subunit RPC1 OS=Homo sapiens GN=POLR3A PE=1 SV=2	E	1170	0.8799	1
O14828	Secretory carrier-associated membrane protein 3 OS=Homo sapiens GN=SCAMP3 PE=1 SV=3	S	76	0.9906	1
O14841	5-oxoprolinase OS=Homo sapiens GN=OPLAH PE=1 SV=3	T	85	0.988	1
O14841	5-oxoprolinase OS=Homo sapiens GN=OPLAH PE=1 SV=3	Y	248	0.9825	1
O14893	Gem-associated protein 2 OS=Homo sapiens GN=GEMIN2 PE=1 SV=1	S	181	0.7838	1
O14920	Inhibitor of nuclear factor kappa-B kinase subunit beta OS=Homo sapiens GN=IKBKB PE=1 SV=1	T	124	0.9841	1
O14950	Myosin regulatory light chain 12B OS=Homo sapiens GN=MYL12B PE=1 SV=2	T	135	0.8387	3
O14950	Myosin regulatory light chain 12B OS=Homo sapiens GN=MYL12B PE=1 SV=2	D	136	0.8387	1
O14950	Myosin regulatory light chain 12B OS=Homo sapiens GN=MYL12B PE=1 SV=2	E	137	0.9013	1
O14974	Protein phosphatase 1 regulatory subunit 12A OS=Homo sapiens GN=PPP1R12A PE=1 SV=1	Y	446	0.9765	1
O14974	Protein phosphatase 1 regulatory subunit 12A OS=Homo sapiens GN=PPP1R12A PE=1 SV=1	R	504	0.9221	1
O14974	Protein phosphatase 1 regulatory subunit 12A OS=Homo sapiens GN=PPP1R12A PE=1 SV=1	S	507	0.9997	21
O14974	Protein phosphatase 1 regulatory subunit 12A OS=Homo sapiens GN=PPP1R12A PE=1 SV=1	T	508	0.7968	2
O14974	Protein phosphatase 1 regulatory subunit 12A OS=Homo sapiens GN=PPP1R12A PE=1 SV=1	D	510	0.9997	5
O14974	Protein phosphatase 1 regulatory subunit 12A OS=Homo sapiens GN=PPP1R12A PE=1 SV=1	S	852	0.8376	1
O14974	Protein phosphatase 1 regulatory subunit 12A OS=Homo sapiens GN=PPP1R12A PE=1 SV=1	T	853	0.8066	1
O14974	Protein phosphatase 1 regulatory subunit 12A OS=Homo sapiens GN=PPP1R12A PE=1 SV=1	D	861	0.9368	2
O14974	Protein phosphatase 1 regulatory subunit 12A OS=Homo sapiens GN=PPP1R12A PE=1 SV=1	E	866	0.8669	1
O14974	Protein phosphatase 1 regulatory subunit 12A OS=Homo sapiens GN=PPP1R12A PE=1 SV=1	S	871	0.9173	1
O14974	Protein phosphatase 1 regulatory subunit 12A OS=Homo sapiens GN=PPP1R12A PE=1 SV=1	S	908	0.9167	1
O14974	Protein phosphatase 1 regulatory subunit 12A OS=Homo sapiens GN=PPP1R12A PE=1 SV=1	S	910	0.9999	5
O14974	Protein phosphatase 1 regulatory subunit 12A OS=Homo sapiens GN=PPP1R12A PE=1 SV=1	Y	936	0.9996	7
O14974	Protein phosphatase 1 regulatory subunit 12A OS=Homo sapiens GN=PPP1R12A PE=1 SV=1	E	996	0.9561	2
O14974	Protein phosphatase 1 regulatory subunit 12A OS=Homo sapiens GN=PPP1R12A PE=1 SV=1	E	998	0.9589	2
O14976	Cyclin-G-associated kinase OS=Homo sapiens GN=GAK PE=1 SV=2	S	760	0.8372	1
O14976	Cyclin-G-associated kinase OS=Homo sapiens GN=GAK PE=1 SV=2	S	780	0.8757	1
O14976	Cyclin-G-associated kinase OS=Homo sapiens GN=GAK PE=1 SV=2	S	829	0.9812	1
O14980	Exportin-1 OS=Homo sapiens GN=XPO1 PE=1 SV=1	T	187	0.9616	1
O14980	Exportin-1 OS=Homo sapiens GN=XPO1 PE=1 SV=1	D	681	0.9869	1
O14980	Exportin-1 OS=Homo sapiens GN=XPO1 PE=1 SV=1	E	683	0.899	1
O14980	Exportin-1 OS=Homo sapiens GN=XPO1 PE=1 SV=1	K	686	0.8863	1
O14980	Exportin-1 OS=Homo sapiens GN=XPO1 PE=1 SV=1	S	1055	1	4
O15013	Rho guanine nucleotide exchange factor 10 OS=Homo sapiens GN=ARHGEF10 PE=1 SV=4	D	61	0.827	1
O15013	Rho guanine nucleotide exchange factor 10 OS=Homo sapiens GN=ARHGEF10 PE=1 SV=4	S	379	0.8357	1
O15014	Zinc finger protein 609 OS=Homo sapiens GN=ZNF609 PE=1 SV=2	E	26	0.8172	1
O15014	Zinc finger protein 609 OS=Homo sapiens GN=ZNF609 PE=1 SV=2	D	28	0.8223	1
O15014	Zinc finger protein 609 OS=Homo sapiens GN=ZNF609 PE=1 SV=2	S	358	0.9943	5
O15014	Zinc finger protein 609 OS=Homo sapiens GN=ZNF609 PE=1 SV=2	S	491	1	1
O15014	Zinc finger protein 609 OS=Homo sapiens GN=ZNF609 PE=1 SV=2	S	842	0.9943	9
O15014	Zinc finger protein 609 OS=Homo sapiens GN=ZNF609 PE=1 SV=2	Y	845	0.8023	1
O15020	Spectrin beta chain, non-erythrocytic 2 OS=Homo sapiens GN=SPTBN2 PE=1 SV=3	S	2171	0.9999	10
O15027	Protein transport protein Sec16A OS=Homo sapiens GN=SEC16A PE=1 SV=3	D	389	0.7844	1
O15027	Protein transport protein Sec16A OS=Homo sapiens GN=SEC16A PE=1 SV=3	S	391	0.9225	10
O15027	Protein transport protein Sec16A OS=Homo sapiens GN=SEC16A PE=1 SV=3	D	398	0.7769	1
O15027	Protein transport protein Sec16A OS=Homo sapiens GN=SEC16A PE=1 SV=3	S	891	0.9969	1
O15027	Protein transport protein Sec16A OS=Homo sapiens GN=SEC16A PE=1 SV=3	T	1147	0.9849	2
O15027	Protein transport protein Sec16A OS=Homo sapiens GN=SEC16A PE=1 SV=3	S	1149	0.9147	5
O15027	Protein transport protein Sec16A OS=Homo sapiens GN=SEC16A PE=1 SV=3	S	1844	0.7759	1
O15027	Protein transport protein Sec16A OS=Homo sapiens GN=SEC16A PE=1 SV=3	D	1846	0.8647	1
O15040	Tectonin beta-propeller repeat-containing protein 2 OS=Homo sapiens GN=TECPR2 PE=1 SV=4	H	126	0.906	1
O15040	Tectonin beta-propeller repeat-containing protein 2 OS=Homo sapiens GN=TECPR2 PE=1 SV=4	R	204	0.9824	4
O15042	U2 snRNP-associated SURP motif-containing protein OS=Homo sapiens GN=U2SURP PE=1 SV=2	S	34	0.857	1
O15042	U2 snRNP-associated SURP motif-containing protein OS=Homo sapiens GN=U2SURP PE=1 SV=2	S	67	0.8493	2
O15042	U2 snRNP-associated SURP motif-containing protein OS=Homo sapiens GN=U2SURP PE=1 SV=2	H	69	0.8128	1
O15042	U2 snRNP-associated SURP motif-containing protein OS=Homo sapiens GN=U2SURP PE=1 SV=2	D	575	0.9431	1
O15042	U2 snRNP-associated SURP motif-containing protein OS=Homo sapiens GN=U2SURP PE=1 SV=2	D	600	0.8573	1
O15047	Histone-lysine N-methyltransferase SETD1A OS=Homo sapiens GN=SETD1A PE=1 SV=3	T	158	0.8436	1
O15047	Histone-lysine N-methyltransferase SETD1A OS=Homo sapiens GN=SETD1A PE=1 SV=3	S	159	0.9941	1
O15047	Histone-lysine N-methyltransferase SETD1A OS=Homo sapiens GN=SETD1A PE=1 SV=3	S	504	0.9586	2
O15050	TPR and ankyrin repeat-containing protein 1 OS=Homo sapiens GN=TRANK1 PE=2 SV=4	T	2518	0.7726	1
O15061	Synemin OS=Homo sapiens GN=SYNM PE=1 SV=2	T	651	0.9014	1
O15061	Synemin OS=Homo sapiens GN=SYNM PE=1 SV=2	S	653	0.9975	3
O15061	Synemin OS=Homo sapiens GN=SYNM PE=1 SV=2	E	655	0.7983	1
O15061	Synemin OS=Homo sapiens GN=SYNM PE=1 SV=2	R	1043	0.8252	1
O15061	Synemin OS=Homo sapiens GN=SYNM PE=1 SV=2	S	1044	0.9859	3
O15061	Synemin OS=Homo sapiens GN=SYNM PE=1 SV=2	S	1049	1	18
O15067	Phosphoribosylformylglycinamidine synthase OS=Homo sapiens GN=PFAS PE=1 SV=4	T	619	0.8042	1
O15078	Centrosomal protein of 290 kDa OS=Homo sapiens GN=CEP290 PE=1 SV=2	H	265	0.981	1
O15085	Rho guanine nucleotide exchange factor 11 OS=Homo sapiens GN=ARHGEF11 PE=1 SV=1	S	635	0.9941	2
O15085	Rho guanine nucleotide exchange factor 11 OS=Homo sapiens GN=ARHGEF11 PE=1 SV=1	D	638	0.8381	1
O15085	Rho guanine nucleotide exchange factor 11 OS=Homo sapiens GN=ARHGEF11 PE=1 SV=1	S	1155	0.8326	2
O15111	Inhibitor of nuclear factor kappa-B kinase subunit alpha OS=Homo sapiens GN=CHUK PE=1 SV=2	R	424	0.9958	2
O15118	Niemann-Pick C1 protein OS=Homo sapiens GN=NPC1 PE=1 SV=2	S	1004	0.9945	1
O15155	BET1 homolog OS=Homo sapiens GN=BET1 PE=1 SV=1	K	47	0.8603	1
O15155	BET1 homolog OS=Homo sapiens GN=BET1 PE=1 SV=1	S	50	0.7867	1
O15156	Zinc finger and BTB domain-containing protein 7B OS=Homo sapiens GN=ZBTB7B PE=1 SV=2	S	150	0.9899	1
O15173	Membrane-associated progesterone receptor component 2 OS=Homo sapiens GN=PGRMC2 PE=1 SV=1	Y	210	0.8313	1
O15173	Membrane-associated progesterone receptor component 2 OS=Homo sapiens GN=PGRMC2 PE=1 SV=1	T	211	0.9961	6
O15234	Protein CASC3 OS=Homo sapiens GN=CASC3 PE=1 SV=2	R	146	0.866	1
O15234	Protein CASC3 OS=Homo sapiens GN=CASC3 PE=1 SV=2	S	265	0.9831	1
O15258	Protein RER1 OS=Homo sapiens GN=RER1 PE=1 SV=1	D	94	0.9184	1
O15258	Protein RER1 OS=Homo sapiens GN=RER1 PE=1 SV=1	S	95	0.8394	2
O15258	Protein RER1 OS=Homo sapiens GN=RER1 PE=1 SV=1	D	96	0.917	1
O15258	Protein RER1 OS=Homo sapiens GN=RER1 PE=1 SV=1	D	97	0.8658	1
O15287	Fanconi anemia group G protein OS=Homo sapiens GN=FANCG PE=1 SV=1	D	45	1	2
O15287	Fanconi anemia group G protein OS=Homo sapiens GN=FANCG PE=1 SV=1	S	129	0.9233	1
O15305	Phosphomannomutase 2 OS=Homo sapiens GN=PMM2 PE=1 SV=1	D	12	1	2
O15305	Phosphomannomutase 2 OS=Homo sapiens GN=PMM2 PE=1 SV=1	T	16	0.9837	1
O15305	Phosphomannomutase 2 OS=Homo sapiens GN=PMM2 PE=1 SV=1	T	18	0.9984	1
O15305	Phosphomannomutase 2 OS=Homo sapiens GN=PMM2 PE=1 SV=1	R	21	0.9684	1
O15320	Endoplasmic reticulum export factor CTAGE5 OS=Homo sapiens GN=CTAGE5 PE=1 SV=4	S	137	0.9948	6
O15320	Endoplasmic reticulum export factor CTAGE5 OS=Homo sapiens GN=CTAGE5 PE=1 SV=4	S	139	0.93	4
O15320	Endoplasmic reticulum export factor CTAGE5 OS=Homo sapiens GN=CTAGE5 PE=1 SV=4	E	140	0.8597	1
O15320	Endoplasmic reticulum export factor CTAGE5 OS=Homo sapiens GN=CTAGE5 PE=1 SV=4	S	517	0.8498	1
O15320	Endoplasmic reticulum export factor CTAGE5 OS=Homo sapiens GN=CTAGE5 PE=1 SV=4	S	522	0.8691	1
O15355	Protein phosphatase 1G OS=Homo sapiens GN=PPM1G PE=1 SV=1	S	527	0.9996	10
O15355	Protein phosphatase 1G OS=Homo sapiens GN=PPM1G PE=1 SV=1	T	528	0.8241	1
O15355	Protein phosphatase 1G OS=Homo sapiens GN=PPM1G PE=1 SV=1	S	537	0.9812	1
O15357	Phosphatidylinositol 3,4,5-trisphosphate 5-phosphatase 2 OS=Homo sapiens GN=INPPL1 PE=1 SV=2	S	132	0.9651	3
O15357	Phosphatidylinositol 3,4,5-trisphosphate 5-phosphatase 2 OS=Homo sapiens GN=INPPL1 PE=1 SV=2	Y	622	0.9861	1
O15379	Histone deacetylase 3 OS=Homo sapiens GN=HDAC3 PE=1 SV=2	E	427	0.7585	1
O15381	Nuclear valosin-containing protein-like OS=Homo sapiens GN=NVL PE=1 SV=1	H	286	0.9733	1
O15381	Nuclear valosin-containing protein-like OS=Homo sapiens GN=NVL PE=1 SV=1	C	309	0.9301	1
O15381	Nuclear valosin-containing protein-like OS=Homo sapiens GN=NVL PE=1 SV=1	C	359	0.9217	1
O15381	Nuclear valosin-containing protein-like OS=Homo sapiens GN=NVL PE=1 SV=1	T	370	0.7714	1
O15417	Trinucleotide repeat-containing gene 18 protein OS=Homo sapiens GN=TNRC18 PE=1 SV=3	R	406	0.973	1
O15417	Trinucleotide repeat-containing gene 18 protein OS=Homo sapiens GN=TNRC18 PE=1 SV=3	R	418	0.8408	1
O15417	Trinucleotide repeat-containing gene 18 protein OS=Homo sapiens GN=TNRC18 PE=1 SV=3	S	1989	0.8382	1
O15427	Monocarboxylate transporter 4 OS=Homo sapiens GN=SLC16A3 PE=1 SV=1	T	463	0.8871	1
O15427	Monocarboxylate transporter 4 OS=Homo sapiens GN=SLC16A3 PE=1 SV=1	S	464	0.9942	7
O15438	Canalicular multispecific organic anion transporter 2 OS=Homo sapiens GN=ABCC3 PE=1 SV=3	D	203	0.9985	1
O15439	Multidrug resistance-associated protein 4 OS=Homo sapiens GN=ABCC4 PE=1 SV=3	T	646	0.9918	2
O15446	DNA-directed RNA polymerase I subunit RPA34 OS=Homo sapiens GN=CD3EAP PE=1 SV=1	S	136	0.974	3
O15446	DNA-directed RNA polymerase I subunit RPA34 OS=Homo sapiens GN=CD3EAP PE=1 SV=1	S	285	0.8994	3
O15446	DNA-directed RNA polymerase I subunit RPA34 OS=Homo sapiens GN=CD3EAP PE=1 SV=1	S	490	0.9675	1
O15460	Prolyl 4-hydroxylase subunit alpha-2 OS=Homo sapiens GN=P4HA2 PE=1 SV=1	S	346	0.8777	2
O15504	Nucleoporin-like protein 2 OS=Homo sapiens GN=NUPL2 PE=1 SV=1	S	104	0.9923	1
O15504	Nucleoporin-like protein 2 OS=Homo sapiens GN=NUPL2 PE=1 SV=1	S	106	0.9887	3
O15504	Nucleoporin-like protein 2 OS=Homo sapiens GN=NUPL2 PE=1 SV=1	K	111	0.8123	1
O15516	Circadian locomoter output cycles protein kaput OS=Homo sapiens GN=CLOCK PE=1 SV=1	H	84	0.8971	1
O15541	RING finger protein 113A OS=Homo sapiens GN=RNF113A PE=1 SV=1	Y	80	0.8048	1
O15541	RING finger protein 113A OS=Homo sapiens GN=RNF113A PE=1 SV=1	S	253	0.901	2
O43148	mRNA cap guanine-N7 methyltransferase OS=Homo sapiens GN=RNMT PE=1 SV=1	T	77	0.8037	2
O43149	Zinc finger ZZ-type and EF-hand domain-containing protein 1 OS=Homo sapiens GN=ZZEF1 PE=1 SV=6	S	2443	0.978	1
O43149	Zinc finger ZZ-type and EF-hand domain-containing protein 1 OS=Homo sapiens GN=ZZEF1 PE=1 SV=6	S	2444	0.9059	2
O43150	Arf-GAP with SH3 domain, ANK repeat and PH domain-containing protein 2 OS=Homo sapiens GN=ASAP2 PE=1 SV=3	Y	75	0.892	1
O43150	Arf-GAP with SH3 domain, ANK repeat and PH domain-containing protein 2 OS=Homo sapiens GN=ASAP2 PE=1 SV=3	D	702	0.7557	1
O43159	Ribosomal RNA-processing protein 8 OS=Homo sapiens GN=RRP8 PE=1 SV=2	S	53	0.8152	1
O43159	Ribosomal RNA-processing protein 8 OS=Homo sapiens GN=RRP8 PE=1 SV=2	S	58	0.9389	4
O43159	Ribosomal RNA-processing protein 8 OS=Homo sapiens GN=RRP8 PE=1 SV=2	S	62	0.8678	1
O43164	E3 ubiquitin-protein ligase Praja-2 OS=Homo sapiens GN=PJA2 PE=1 SV=4	H	306	0.9661	1
O43166	Signal-induced proliferation-associated 1-like protein 1 OS=Homo sapiens GN=SIPA1L1 PE=1 SV=4	S	174	0.7516	1
O43166	Signal-induced proliferation-associated 1-like protein 1 OS=Homo sapiens GN=SIPA1L1 PE=1 SV=4	R	317	0.8776	1
O43166	Signal-induced proliferation-associated 1-like protein 1 OS=Homo sapiens GN=SIPA1L1 PE=1 SV=4	S	318	0.9784	1
O43166	Signal-induced proliferation-associated 1-like protein 1 OS=Homo sapiens GN=SIPA1L1 PE=1 SV=4	D	320	0.8629	1
O43166	Signal-induced proliferation-associated 1-like protein 1 OS=Homo sapiens GN=SIPA1L1 PE=1 SV=4	S	1549	0.8785	4
O43166	Signal-induced proliferation-associated 1-like protein 1 OS=Homo sapiens GN=SIPA1L1 PE=1 SV=4	S	1585	1	8
O43166	Signal-induced proliferation-associated 1-like protein 1 OS=Homo sapiens GN=SIPA1L1 PE=1 SV=4	S	1647	0.9341	1
O43166	Signal-induced proliferation-associated 1-like protein 1 OS=Homo sapiens GN=SIPA1L1 PE=1 SV=4	D	1648	0.9341	1
O43184	Disintegrin and metalloproteinase domain-containing protein 12 OS=Homo sapiens GN=ADAM12 PE=1 SV=3	H	247	0.8915	2
O43187	Interleukin-1 receptor-associated kinase-like 2 OS=Homo sapiens GN=IRAK2 PE=1 SV=2	E	257	0.834	1
O43187	Interleukin-1 receptor-associated kinase-like 2 OS=Homo sapiens GN=IRAK2 PE=1 SV=2	H	266	0.763	1
O43237	Cytoplasmic dynein 1 light intermediate chain 2 OS=Homo sapiens GN=DYNC1LI2 PE=1 SV=1	E	189	0.8695	3
O43237	Cytoplasmic dynein 1 light intermediate chain 2 OS=Homo sapiens GN=DYNC1LI2 PE=1 SV=1	S	194	0.9999	29
O43237	Cytoplasmic dynein 1 light intermediate chain 2 OS=Homo sapiens GN=DYNC1LI2 PE=1 SV=1	S	407	0.7711	2
O43290	U4/U6.U5 tri-snRNP-associated protein 1 OS=Homo sapiens GN=SART1 PE=1 SV=1	S	448	0.9895	18
O43290	U4/U6.U5 tri-snRNP-associated protein 1 OS=Homo sapiens GN=SART1 PE=1 SV=1	E	469	0.9051	1
O43290	U4/U6.U5 tri-snRNP-associated protein 1 OS=Homo sapiens GN=SART1 PE=1 SV=1	S	486	0.9984	4
O43290	U4/U6.U5 tri-snRNP-associated protein 1 OS=Homo sapiens GN=SART1 PE=1 SV=1	S	596	0.8737	1
O43294	Transforming growth factor beta-1-induced transcript 1 protein OS=Homo sapiens GN=TGFB1I1 PE=1 SV=2	D	5	0.8972	2
O43294	Transforming growth factor beta-1-induced transcript 1 protein OS=Homo sapiens GN=TGFB1I1 PE=1 SV=2	S	68	0.8243	1
O43310	CBP80/20-dependent translation initiation factor OS=Homo sapiens GN=CTIF PE=1 SV=1	R	298	0.7777	1
O43310	CBP80/20-dependent translation initiation factor OS=Homo sapiens GN=CTIF PE=1 SV=1	S	299	0.8409	1
O43310	CBP80/20-dependent translation initiation factor OS=Homo sapiens GN=CTIF PE=1 SV=1	T	446	0.8999	1
O43314	Inositol hexakisphosphate and diphosphoinositol-pentakisphosphate kinase 2 OS=Homo sapiens GN=PPIP5K2 PE=1 SV=3	S	493	0.793	1
O43314	Inositol hexakisphosphate and diphosphoinositol-pentakisphosphate kinase 2 OS=Homo sapiens GN=PPIP5K2 PE=1 SV=3	D	497	0.7619	1
O43314	Inositol hexakisphosphate and diphosphoinositol-pentakisphosphate kinase 2 OS=Homo sapiens GN=PPIP5K2 PE=1 SV=3	R	499	0.9965	1
O43318	Mitogen-activated protein kinase kinase kinase 7 OS=Homo sapiens GN=MAP3K7 PE=1 SV=1	S	389	0.9261	1
O43318	Mitogen-activated protein kinase kinase kinase 7 OS=Homo sapiens GN=MAP3K7 PE=1 SV=1	S	439	0.9994	1
O43324	Eukaryotic translation elongation factor 1 epsilon-1 OS=Homo sapiens GN=EEF1E1 PE=1 SV=1	T	132	0.9687	1
O43379	WD repeat-containing protein 62 OS=Homo sapiens GN=WDR62 PE=1 SV=4	Y	384	0.9521	1
O43395	U4/U6 small nuclear ribonucleoprotein Prp3 OS=Homo sapiens GN=PRPF3 PE=1 SV=2	S	131	0.9412	1
O43395	U4/U6 small nuclear ribonucleoprotein Prp3 OS=Homo sapiens GN=PRPF3 PE=1 SV=2	S	133	0.8042	1
O43396	Thioredoxin-like protein 1 OS=Homo sapiens GN=TXNL1 PE=1 SV=3	D	110	0.8566	1
O43396	Thioredoxin-like protein 1 OS=Homo sapiens GN=TXNL1 PE=1 SV=3	S	113	0.9992	5
O43399	Tumor protein D54 OS=Homo sapiens GN=TPD52L2 PE=1 SV=2	D	2	0.9181	1
O43399	Tumor protein D54 OS=Homo sapiens GN=TPD52L2 PE=1 SV=2	D	20	0.8102	1
O43399	Tumor protein D54 OS=Homo sapiens GN=TPD52L2 PE=1 SV=2	S	166	0.9955	9
O43399	Tumor protein D54 OS=Homo sapiens GN=TPD52L2 PE=1 SV=2	D	169	0.8723	2
O43426	Synaptojanin-1 OS=Homo sapiens GN=SYNJ1 PE=1 SV=2	S	1290	0.8649	1
O43432	Eukaryotic translation initiation factor 4 gamma 3 OS=Homo sapiens GN=EIF4G3 PE=1 SV=2	K	1178	0.8272	1
O43432	Eukaryotic translation initiation factor 4 gamma 3 OS=Homo sapiens GN=EIF4G3 PE=1 SV=2	S	1409	0.9994	5
O43491	Band 4.1-like protein 2 OS=Homo sapiens GN=EPB41L2 PE=1 SV=1	S	39	0.7808	2
O43493	Trans-Golgi network integral membrane protein 2 OS=Homo sapiens GN=TGOLN2 PE=1 SV=2	S	298	0.8483	2
O43583	Density-regulated protein OS=Homo sapiens GN=DENR PE=1 SV=2	S	73	0.9131	11
O43583	Density-regulated protein OS=Homo sapiens GN=DENR PE=1 SV=2	K	75	0.8982	1
O43598	2'-deoxynucleoside 5'-phosphate N-hydrolase 1 OS=Homo sapiens GN=DNPH1 PE=1 SV=1	S	169	0.9894	3
O43598	2'-deoxynucleoside 5'-phosphate N-hydrolase 1 OS=Homo sapiens GN=DNPH1 PE=1 SV=1	T	173	0.7779	1
O43681	ATPase ASNA1 OS=Homo sapiens GN=ASNA1 PE=1 SV=2	C	205	0.8356	1
O43719	HIV Tat-specific factor 1 OS=Homo sapiens GN=HTATSF1 PE=1 SV=1	D	7	0.9604	1
O43719	HIV Tat-specific factor 1 OS=Homo sapiens GN=HTATSF1 PE=1 SV=1	S	453	0.8379	1
O43719	HIV Tat-specific factor 1 OS=Homo sapiens GN=HTATSF1 PE=1 SV=1	E	455	0.7942	1
O43719	HIV Tat-specific factor 1 OS=Homo sapiens GN=HTATSF1 PE=1 SV=1	S	481	0.9952	1
O43719	HIV Tat-specific factor 1 OS=Homo sapiens GN=HTATSF1 PE=1 SV=1	S	579	1	5
O43719	HIV Tat-specific factor 1 OS=Homo sapiens GN=HTATSF1 PE=1 SV=1	E	580	0.9795	6
O43719	HIV Tat-specific factor 1 OS=Homo sapiens GN=HTATSF1 PE=1 SV=1	E	582	0.8603	1
O43719	HIV Tat-specific factor 1 OS=Homo sapiens GN=HTATSF1 PE=1 SV=1	E	648	0.7589	1
O43719	HIV Tat-specific factor 1 OS=Homo sapiens GN=HTATSF1 PE=1 SV=1	E	675	0.7705	1
O43719	HIV Tat-specific factor 1 OS=Homo sapiens GN=HTATSF1 PE=1 SV=1	S	702	0.873	1
O43719	HIV Tat-specific factor 1 OS=Homo sapiens GN=HTATSF1 PE=1 SV=1	E	704	0.8975	2
O43739	Cytohesin-3 OS=Homo sapiens GN=CYTH3 PE=1 SV=2	E	3	0.8103	1
O43747	AP-1 complex subunit gamma-1 OS=Homo sapiens GN=AP1G1 PE=1 SV=5	H	163	0.9924	1
O43765	Small glutamine-rich tetratricopeptide repeat-containing protein alpha OS=Homo sapiens GN=SGTA PE=1 SV=1	D	74	0.9982	4
O43765	Small glutamine-rich tetratricopeptide repeat-containing protein alpha OS=Homo sapiens GN=SGTA PE=1 SV=1	R	76	0.8912	2
O43765	Small glutamine-rich tetratricopeptide repeat-containing protein alpha OS=Homo sapiens GN=SGTA PE=1 SV=1	S	77	0.9881	3
O43765	Small glutamine-rich tetratricopeptide repeat-containing protein alpha OS=Homo sapiens GN=SGTA PE=1 SV=1	R	80	0.891	1
O43765	Small glutamine-rich tetratricopeptide repeat-containing protein alpha OS=Homo sapiens GN=SGTA PE=1 SV=1	T	81	0.993	3
O43768	Alpha-endosulfine OS=Homo sapiens GN=ENSA PE=1 SV=1	S	67	0.8408	1
O43795	Unconventional myosin-Ib OS=Homo sapiens GN=MYO1B PE=1 SV=3	D	179	0.9943	1
O43795	Unconventional myosin-Ib OS=Homo sapiens GN=MYO1B PE=1 SV=3	S	230	0.9127	1
O43795	Unconventional myosin-Ib OS=Homo sapiens GN=MYO1B PE=1 SV=3	Y	357	0.9749	1
O43795	Unconventional myosin-Ib OS=Homo sapiens GN=MYO1B PE=1 SV=3	S	362	0.9039	1
O43815	Striatin OS=Homo sapiens GN=STRN PE=1 SV=4	E	238	0.8428	1
O43815	Striatin OS=Homo sapiens GN=STRN PE=1 SV=4	S	239	0.8723	1
O43818	U3 small nucleolar RNA-interacting protein 2 OS=Homo sapiens GN=RRP9 PE=1 SV=1	S	51	0.9363	1
O43823	A-kinase anchor protein 8 OS=Homo sapiens GN=AKAP8 PE=1 SV=1	D	322	0.9869	4
O43823	A-kinase anchor protein 8 OS=Homo sapiens GN=AKAP8 PE=1 SV=1	S	323	0.9833	2
O43823	A-kinase anchor protein 8 OS=Homo sapiens GN=AKAP8 PE=1 SV=1	D	326	0.8948	1
O43823	A-kinase anchor protein 8 OS=Homo sapiens GN=AKAP8 PE=1 SV=1	S	328	0.9849	7
O43823	A-kinase anchor protein 8 OS=Homo sapiens GN=AKAP8 PE=1 SV=1	E	329	0.801	1
O43823	A-kinase anchor protein 8 OS=Homo sapiens GN=AKAP8 PE=1 SV=1	S	339	1	8
O43847	Nardilysin OS=Homo sapiens GN=NRDC PE=1 SV=2	E	85	0.7872	1
O43847	Nardilysin OS=Homo sapiens GN=NRDC PE=1 SV=2	S	86	0.8042	1
O43847	Nardilysin OS=Homo sapiens GN=NRDC PE=1 SV=2	S	94	0.9977	8
O43847	Nardilysin OS=Homo sapiens GN=NRDC PE=1 SV=2	S	96	0.8854	1
O43847	Nardilysin OS=Homo sapiens GN=NRDC PE=1 SV=2	D	100	0.8018	1
O43847	Nardilysin OS=Homo sapiens GN=NRDC PE=1 SV=2	H	756	0.8888	1
O43852	Calumenin OS=Homo sapiens GN=CALU PE=1 SV=2	C	13	0.9836	1
O43852	Calumenin OS=Homo sapiens GN=CALU PE=1 SV=2	T	14	0.9962	1
O43852	Calumenin OS=Homo sapiens GN=CALU PE=1 SV=2	E	31	0.8593	4
O43852	Calumenin OS=Homo sapiens GN=CALU PE=1 SV=2	S	35	0.9044	2
O43852	Calumenin OS=Homo sapiens GN=CALU PE=1 SV=2	H	39	0.986	4
O43852	Calumenin OS=Homo sapiens GN=CALU PE=1 SV=2	D	41	0.7995	1
O43852	Calumenin OS=Homo sapiens GN=CALU PE=1 SV=2	S	44	1	13
O43852	Calumenin OS=Homo sapiens GN=CALU PE=1 SV=2	Y	47	0.98	8
O43852	Calumenin OS=Homo sapiens GN=CALU PE=1 SV=2	D	48	0.9606	4
O43852	Calumenin OS=Homo sapiens GN=CALU PE=1 SV=2	H	49	0.9664	1
O43852	Calumenin OS=Homo sapiens GN=CALU PE=1 SV=2	D	50	0.8464	1
O43852	Calumenin OS=Homo sapiens GN=CALU PE=1 SV=2	E	56	0.9032	4
O43852	Calumenin OS=Homo sapiens GN=CALU PE=1 SV=2	K	59	0.9597	1
O43852	Calumenin OS=Homo sapiens GN=CALU PE=1 SV=2	D	256	1	3
O43852	Calumenin OS=Homo sapiens GN=CALU PE=1 SV=2	S	261	0.8953	2
O43852	Calumenin OS=Homo sapiens GN=CALU PE=1 SV=2	Y	263	0.9822	1
O43865	S-adenosylhomocysteine hydrolase-like protein 1 OS=Homo sapiens GN=AHCYL1 PE=1 SV=2	E	468	0.971	1
O43896	Kinesin-like protein KIF1C OS=Homo sapiens GN=KIF1C PE=1 SV=3	S	494	0.7604	1
O43933	Peroxisome biogenesis factor 1 OS=Homo sapiens GN=PEX1 PE=1 SV=1	T	18	0.999	1
O43933	Peroxisome biogenesis factor 1 OS=Homo sapiens GN=PEX1 PE=1 SV=1	S	1211	0.8242	1
O60218	Aldo-keto reductase family 1 member B10 OS=Homo sapiens GN=AKR1B10 PE=1 SV=2	S	77	0.9117	1
O60229	Kalirin OS=Homo sapiens GN=KALRN PE=1 SV=2	Y	80	0.9757	1
O60229	Kalirin OS=Homo sapiens GN=KALRN PE=1 SV=2	D	88	0.8169	1
O60231	Putative pre-mRNA-splicing factor ATP-dependent RNA helicase DHX16 OS=Homo sapiens GN=DHX16 PE=1 SV=2	E	101	0.8485	1
O60231	Putative pre-mRNA-splicing factor ATP-dependent RNA helicase DHX16 OS=Homo sapiens GN=DHX16 PE=1 SV=2	D	102	0.9794	1
O60231	Putative pre-mRNA-splicing factor ATP-dependent RNA helicase DHX16 OS=Homo sapiens GN=DHX16 PE=1 SV=2	S	103	0.9131	1
O60231	Putative pre-mRNA-splicing factor ATP-dependent RNA helicase DHX16 OS=Homo sapiens GN=DHX16 PE=1 SV=2	S	106	0.8593	1
O60231	Putative pre-mRNA-splicing factor ATP-dependent RNA helicase DHX16 OS=Homo sapiens GN=DHX16 PE=1 SV=2	S	160	0.9994	2
O60232	Sjoegren syndrome/scleroderma autoantigen 1 OS=Homo sapiens GN=SSSCA1 PE=1 SV=1	E	7	0.8784	2
O60232	Sjoegren syndrome/scleroderma autoantigen 1 OS=Homo sapiens GN=SSSCA1 PE=1 SV=1	D	9	0.7983	1
O60232	Sjoegren syndrome/scleroderma autoantigen 1 OS=Homo sapiens GN=SSSCA1 PE=1 SV=1	S	165	0.91	1
O60238	BCL2/adenovirus E1B 19 kDa protein-interacting protein 3-like OS=Homo sapiens GN=BNIP3L PE=1 SV=1	S	62	0.9985	14
O60238	BCL2/adenovirus E1B 19 kDa protein-interacting protein 3-like OS=Homo sapiens GN=BNIP3L PE=1 SV=1	S	64	0.864	1
O60238	BCL2/adenovirus E1B 19 kDa protein-interacting protein 3-like OS=Homo sapiens GN=BNIP3L PE=1 SV=1	S	65	0.9869	8
O60238	BCL2/adenovirus E1B 19 kDa protein-interacting protein 3-like OS=Homo sapiens GN=BNIP3L PE=1 SV=1	S	118	0.9493	6
O60238	BCL2/adenovirus E1B 19 kDa protein-interacting protein 3-like OS=Homo sapiens GN=BNIP3L PE=1 SV=1	S	120	0.9993	6
O60238	BCL2/adenovirus E1B 19 kDa protein-interacting protein 3-like OS=Homo sapiens GN=BNIP3L PE=1 SV=1	E	121	0.8412	4
O60256	Phosphoribosyl pyrophosphate synthase-associated protein 2 OS=Homo sapiens GN=PRPSAP2 PE=1 SV=1	D	223	0.9979	3
O60256	Phosphoribosyl pyrophosphate synthase-associated protein 2 OS=Homo sapiens GN=PRPSAP2 PE=1 SV=1	S	227	0.8373	3
O60264	SWI/SNF-related matrix-associated actin-dependent regulator of chromatin subfamily A member 5 OS=Homo sapiens GN=SMARCA5 PE=1 SV=1	S	66	0.8694	3
O60266	Adenylate cyclase type 3 OS=Homo sapiens GN=ADCY3 PE=1 SV=3	T	419	0.8077	1
O60266	Adenylate cyclase type 3 OS=Homo sapiens GN=ADCY3 PE=1 SV=3	Y	432	0.8922	1
O60271	C-Jun-amino-terminal kinase-interacting protein 4 OS=Homo sapiens GN=SPAG9 PE=1 SV=4	E	2	0.9704	2
O60271	C-Jun-amino-terminal kinase-interacting protein 4 OS=Homo sapiens GN=SPAG9 PE=1 SV=4	Y	9	0.7767	1
O60271	C-Jun-amino-terminal kinase-interacting protein 4 OS=Homo sapiens GN=SPAG9 PE=1 SV=4	S	25	1	1
O60271	C-Jun-amino-terminal kinase-interacting protein 4 OS=Homo sapiens GN=SPAG9 PE=1 SV=4	S	30	0.8945	1
O60271	C-Jun-amino-terminal kinase-interacting protein 4 OS=Homo sapiens GN=SPAG9 PE=1 SV=4	S	109	0.8776	2
O60271	C-Jun-amino-terminal kinase-interacting protein 4 OS=Homo sapiens GN=SPAG9 PE=1 SV=4	E	111	0.8514	3
O60271	C-Jun-amino-terminal kinase-interacting protein 4 OS=Homo sapiens GN=SPAG9 PE=1 SV=4	H	180	0.8756	1
O60271	C-Jun-amino-terminal kinase-interacting protein 4 OS=Homo sapiens GN=SPAG9 PE=1 SV=4	S	183	1	2
O60271	C-Jun-amino-terminal kinase-interacting protein 4 OS=Homo sapiens GN=SPAG9 PE=1 SV=4	S	185	0.9872	1
O60271	C-Jun-amino-terminal kinase-interacting protein 4 OS=Homo sapiens GN=SPAG9 PE=1 SV=4	T	217	0.8566	1
O60271	C-Jun-amino-terminal kinase-interacting protein 4 OS=Homo sapiens GN=SPAG9 PE=1 SV=4	S	249	0.9206	1
O60271	C-Jun-amino-terminal kinase-interacting protein 4 OS=Homo sapiens GN=SPAG9 PE=1 SV=4	S	251	0.9839	3
O60271	C-Jun-amino-terminal kinase-interacting protein 4 OS=Homo sapiens GN=SPAG9 PE=1 SV=4	S	329	0.9906	4
O60271	C-Jun-amino-terminal kinase-interacting protein 4 OS=Homo sapiens GN=SPAG9 PE=1 SV=4	T	330	0.8532	3
O60271	C-Jun-amino-terminal kinase-interacting protein 4 OS=Homo sapiens GN=SPAG9 PE=1 SV=4	E	336	0.8782	1
O60271	C-Jun-amino-terminal kinase-interacting protein 4 OS=Homo sapiens GN=SPAG9 PE=1 SV=4	S	730	0.9977	16
O60271	C-Jun-amino-terminal kinase-interacting protein 4 OS=Homo sapiens GN=SPAG9 PE=1 SV=4	S	732	0.9146	2
O60271	C-Jun-amino-terminal kinase-interacting protein 4 OS=Homo sapiens GN=SPAG9 PE=1 SV=4	S	733	0.9887	5
O60271	C-Jun-amino-terminal kinase-interacting protein 4 OS=Homo sapiens GN=SPAG9 PE=1 SV=4	D	735	0.999	6
O60271	C-Jun-amino-terminal kinase-interacting protein 4 OS=Homo sapiens GN=SPAG9 PE=1 SV=4	K	736	0.8913	3
O60271	C-Jun-amino-terminal kinase-interacting protein 4 OS=Homo sapiens GN=SPAG9 PE=1 SV=4	D	811	0.7939	1
O60271	C-Jun-amino-terminal kinase-interacting protein 4 OS=Homo sapiens GN=SPAG9 PE=1 SV=4	S	813	0.8559	1
O60285	NUAK family SNF1-like kinase 1 OS=Homo sapiens GN=NUAK1 PE=1 SV=1	S	505	0.8015	1
O60287	Nucleolar pre-ribosomal-associated protein 1 OS=Homo sapiens GN=URB1 PE=1 SV=4	R	1090	0.9792	1
O60287	Nucleolar pre-ribosomal-associated protein 1 OS=Homo sapiens GN=URB1 PE=1 SV=4	S	1097	0.8851	1
O60292	Signal-induced proliferation-associated 1-like protein 3 OS=Homo sapiens GN=SIPA1L3 PE=1 SV=3	K	843	0.855	1
O60293	Zinc finger C3H1 domain-containing protein OS=Homo sapiens GN=ZFC3H1 PE=1 SV=3	R	765	0.9833	1
O60293	Zinc finger C3H1 domain-containing protein OS=Homo sapiens GN=ZFC3H1 PE=1 SV=3	T	766	0.9981	7
O60293	Zinc finger C3H1 domain-containing protein OS=Homo sapiens GN=ZFC3H1 PE=1 SV=3	E	784	0.8173	1
O60293	Zinc finger C3H1 domain-containing protein OS=Homo sapiens GN=ZFC3H1 PE=1 SV=3	S	1046	1	1
O60293	Zinc finger C3H1 domain-containing protein OS=Homo sapiens GN=ZFC3H1 PE=1 SV=3	S	1303	0.9334	4
O60293	Zinc finger C3H1 domain-containing protein OS=Homo sapiens GN=ZFC3H1 PE=1 SV=3	S	1951	0.9991	1
O60294	tRNA wybutosine-synthesizing protein 4 OS=Homo sapiens GN=LCMT2 PE=1 SV=3	S	372	0.774	1
O60307	Microtubule-associated serine/threonine-protein kinase 3 OS=Homo sapiens GN=MAST3 PE=1 SV=2	H	677	0.7518	1
O60307	Microtubule-associated serine/threonine-protein kinase 3 OS=Homo sapiens GN=MAST3 PE=1 SV=2	S	680	0.7543	1
O60313	Dynamin-like 120 kDa protein, mitochondrial OS=Homo sapiens GN=OPA1 PE=1 SV=3	E	595	0.9103	1
O60318	Germinal-center associated nuclear protein OS=Homo sapiens GN=MCM3AP PE=1 SV=2	D	523	0.9823	1
O60318	Germinal-center associated nuclear protein OS=Homo sapiens GN=MCM3AP PE=1 SV=2	S	527	0.9891	5
O60318	Germinal-center associated nuclear protein OS=Homo sapiens GN=MCM3AP PE=1 SV=2	S	538	0.9816	5
O60318	Germinal-center associated nuclear protein OS=Homo sapiens GN=MCM3AP PE=1 SV=2	S	1114	0.8934	1
O60333	Kinesin-like protein KIF1B OS=Homo sapiens GN=KIF1B PE=1 SV=5	D	1486	0.929	3
O60341	Lysine-specific histone demethylase 1A OS=Homo sapiens GN=KDM1A PE=1 SV=2	S	131	0.8242	2
O60341	Lysine-specific histone demethylase 1A OS=Homo sapiens GN=KDM1A PE=1 SV=2	E	165	0.7972	1
O60341	Lysine-specific histone demethylase 1A OS=Homo sapiens GN=KDM1A PE=1 SV=2	S	166	0.8746	8
O60341	Lysine-specific histone demethylase 1A OS=Homo sapiens GN=KDM1A PE=1 SV=2	E	167	0.9796	3
O60343	TBC1 domain family member 4 OS=Homo sapiens GN=TBC1D4 PE=1 SV=2	S	262	0.9517	4
O60343	TBC1 domain family member 4 OS=Homo sapiens GN=TBC1D4 PE=1 SV=2	S	341	0.9804	2
O60343	TBC1 domain family member 4 OS=Homo sapiens GN=TBC1D4 PE=1 SV=2	S	588	0.8287	1
O60343	TBC1 domain family member 4 OS=Homo sapiens GN=TBC1D4 PE=1 SV=2	S	751	0.7888	1
O60346	PH domain leucine-rich repeat-containing protein phosphatase 1 OS=Homo sapiens GN=PHLPP1 PE=1 SV=3	H	583	1	1
O60347	TBC1 domain family member 12 OS=Homo sapiens GN=TBC1D12 PE=1 SV=3	S	187	0.9207	1
O60493	Sorting nexin-3 OS=Homo sapiens GN=SNX3 PE=1 SV=3	S	72	0.9958	3
O60502	Protein O-GlcNAcase OS=Homo sapiens GN=MGEA5 PE=1 SV=2	S	364	0.8889	3
O60502	Protein O-GlcNAcase OS=Homo sapiens GN=MGEA5 PE=1 SV=2	E	366	0.7695	2
O60502	Protein O-GlcNAcase OS=Homo sapiens GN=MGEA5 PE=1 SV=2	D	367	0.8796	1
O60506	Heterogeneous nuclear ribonucleoprotein Q OS=Homo sapiens GN=SYNCRIP PE=1 SV=2	T	319	0.9732	1
O60506	Heterogeneous nuclear ribonucleoprotein Q OS=Homo sapiens GN=SYNCRIP PE=1 SV=2	E	321	0.9023	3
O60518	Ran-binding protein 6 OS=Homo sapiens GN=RANBP6 PE=1 SV=2	S	570	0.9991	2
O60518	Ran-binding protein 6 OS=Homo sapiens GN=RANBP6 PE=1 SV=2	H	571	0.9991	2
O60518	Ran-binding protein 6 OS=Homo sapiens GN=RANBP6 PE=1 SV=2	T	977	0.9999	1
O60518	Ran-binding protein 6 OS=Homo sapiens GN=RANBP6 PE=1 SV=2	E	978	0.9999	1
O60524	Nuclear export mediator factor NEMF OS=Homo sapiens GN=NEMF PE=1 SV=4	S	417	0.9893	1
O60524	Nuclear export mediator factor NEMF OS=Homo sapiens GN=NEMF PE=1 SV=4	D	762	0.8259	1
O60547	GDP-mannose 4,6 dehydratase OS=Homo sapiens GN=GMDS PE=1 SV=1	T	29	0.9776	1
O60547	GDP-mannose 4,6 dehydratase OS=Homo sapiens GN=GMDS PE=1 SV=1	D	35	0.7524	1
O60566	Mitotic checkpoint serine/threonine-protein kinase BUB1 beta OS=Homo sapiens GN=BUB1B PE=1 SV=3	S	574	0.7899	1
O60566	Mitotic checkpoint serine/threonine-protein kinase BUB1 beta OS=Homo sapiens GN=BUB1B PE=1 SV=3	D	579	0.767	1
O60684	Importin subunit alpha-7 OS=Homo sapiens GN=KPNA6 PE=1 SV=1	T	410	0.9728	1
O60684	Importin subunit alpha-7 OS=Homo sapiens GN=KPNA6 PE=1 SV=1	E	412	0.8753	1
O60716	Catenin delta-1 OS=Homo sapiens GN=CTNND1 PE=1 SV=1	S	47	0.9927	3
O60716	Catenin delta-1 OS=Homo sapiens GN=CTNND1 PE=1 SV=1	S	230	0.8258	1
O60716	Catenin delta-1 OS=Homo sapiens GN=CTNND1 PE=1 SV=1	Y	280	0.9551	2
O60716	Catenin delta-1 OS=Homo sapiens GN=CTNND1 PE=1 SV=1	S	288	1	6
O60716	Catenin delta-1 OS=Homo sapiens GN=CTNND1 PE=1 SV=1	S	320	0.8833	1
O60716	Catenin delta-1 OS=Homo sapiens GN=CTNND1 PE=1 SV=1	Y	321	0.8472	7
O60716	Catenin delta-1 OS=Homo sapiens GN=CTNND1 PE=1 SV=1	S	861	0.8432	1
O60716	Catenin delta-1 OS=Homo sapiens GN=CTNND1 PE=1 SV=1	S	864	0.869	3
O60716	Catenin delta-1 OS=Homo sapiens GN=CTNND1 PE=1 SV=1	Y	865	0.9408	3
O60716	Catenin delta-1 OS=Homo sapiens GN=CTNND1 PE=1 SV=1	D	866	0.9741	1
O60716	Catenin delta-1 OS=Homo sapiens GN=CTNND1 PE=1 SV=1	S	868	0.7512	1
O60784	Target of Myb protein 1 OS=Homo sapiens GN=TOM1 PE=1 SV=2	S	461	0.8923	2
O60812	Heterogeneous nuclear ribonucleoprotein C-like 1 OS=Homo sapiens GN=HNRNPCL1 PE=1 SV=1	D	112	0.9797	2
O60826	Coiled-coil domain-containing protein 22 OS=Homo sapiens GN=CCDC22 PE=1 SV=1	Y	91	0.9451	1
O60826	Coiled-coil domain-containing protein 22 OS=Homo sapiens GN=CCDC22 PE=1 SV=1	E	94	0.7738	1
O60828	Polyglutamine-binding protein 1 OS=Homo sapiens GN=PQBP1 PE=1 SV=1	R	243	0.9942	1
O60832	H/ACA ribonucleoprotein complex subunit 4 OS=Homo sapiens GN=DKC1 PE=1 SV=3	S	21	0.9991	11
O60832	H/ACA ribonucleoprotein complex subunit 4 OS=Homo sapiens GN=DKC1 PE=1 SV=3	S	451	0.8758	1
O60832	H/ACA ribonucleoprotein complex subunit 4 OS=Homo sapiens GN=DKC1 PE=1 SV=3	E	452	0.9847	13
O60832	H/ACA ribonucleoprotein complex subunit 4 OS=Homo sapiens GN=DKC1 PE=1 SV=3	S	453	0.9053	2
O60832	H/ACA ribonucleoprotein complex subunit 4 OS=Homo sapiens GN=DKC1 PE=1 SV=3	E	454	0.8927	6
O60832	H/ACA ribonucleoprotein complex subunit 4 OS=Homo sapiens GN=DKC1 PE=1 SV=3	S	455	0.8968	1
O60832	H/ACA ribonucleoprotein complex subunit 4 OS=Homo sapiens GN=DKC1 PE=1 SV=3	D	456	0.8973	6
O60832	H/ACA ribonucleoprotein complex subunit 4 OS=Homo sapiens GN=DKC1 PE=1 SV=3	E	457	0.9575	2
O60832	H/ACA ribonucleoprotein complex subunit 4 OS=Homo sapiens GN=DKC1 PE=1 SV=3	T	458	0.9575	1
O60832	H/ACA ribonucleoprotein complex subunit 4 OS=Homo sapiens GN=DKC1 PE=1 SV=3	D	491	0.849	1
O60832	H/ACA ribonucleoprotein complex subunit 4 OS=Homo sapiens GN=DKC1 PE=1 SV=3	S	494	0.7973	1
O60832	H/ACA ribonucleoprotein complex subunit 4 OS=Homo sapiens GN=DKC1 PE=1 SV=3	T	497	0.7677	1
O60832	H/ACA ribonucleoprotein complex subunit 4 OS=Homo sapiens GN=DKC1 PE=1 SV=3	S	513	0.9463	2
O60832	H/ACA ribonucleoprotein complex subunit 4 OS=Homo sapiens GN=DKC1 PE=1 SV=3	E	514	0.9412	5
O60841	Eukaryotic translation initiation factor 5B OS=Homo sapiens GN=EIF5B PE=1 SV=4	D	16	0.8702	1
O60841	Eukaryotic translation initiation factor 5B OS=Homo sapiens GN=EIF5B PE=1 SV=4	Y	134	0.948	8
O60841	Eukaryotic translation initiation factor 5B OS=Homo sapiens GN=EIF5B PE=1 SV=4	S	135	0.9904	11
O60841	Eukaryotic translation initiation factor 5B OS=Homo sapiens GN=EIF5B PE=1 SV=4	S	137	0.9815	3
O60841	Eukaryotic translation initiation factor 5B OS=Homo sapiens GN=EIF5B PE=1 SV=4	D	141	0.786	1
O60841	Eukaryotic translation initiation factor 5B OS=Homo sapiens GN=EIF5B PE=1 SV=4	K	207	0.9988	2
O60841	Eukaryotic translation initiation factor 5B OS=Homo sapiens GN=EIF5B PE=1 SV=4	E	213	0.8445	1
O60841	Eukaryotic translation initiation factor 5B OS=Homo sapiens GN=EIF5B PE=1 SV=4	S	214	0.9763	16
O60841	Eukaryotic translation initiation factor 5B OS=Homo sapiens GN=EIF5B PE=1 SV=4	E	217	0.9863	1
O60841	Eukaryotic translation initiation factor 5B OS=Homo sapiens GN=EIF5B PE=1 SV=4	S	295	0.8626	2
O60841	Eukaryotic translation initiation factor 5B OS=Homo sapiens GN=EIF5B PE=1 SV=4	E	297	0.7503	1
O60841	Eukaryotic translation initiation factor 5B OS=Homo sapiens GN=EIF5B PE=1 SV=4	K	298	0.7703	1
O60841	Eukaryotic translation initiation factor 5B OS=Homo sapiens GN=EIF5B PE=1 SV=4	E	300	0.8542	1
O60869	Endothelial differentiation-related factor 1 OS=Homo sapiens GN=EDF1 PE=1 SV=1	D	5	0.9913	3
O60879	Protein diaphanous homolog 2 OS=Homo sapiens GN=DIAPH2 PE=1 SV=1	D	1057	0.9164	2
O60885	Bromodomain-containing protein 4 OS=Homo sapiens GN=BRD4 PE=1 SV=2	S	601	0.9391	4
O60885	Bromodomain-containing protein 4 OS=Homo sapiens GN=BRD4 PE=1 SV=2	H	1081	0.9414	1
O60885	Bromodomain-containing protein 4 OS=Homo sapiens GN=BRD4 PE=1 SV=2	S	1083	0.8228	1
O60934	Nibrin OS=Homo sapiens GN=NBN PE=1 SV=1	S	509	0.7791	1
O60934	Nibrin OS=Homo sapiens GN=NBN PE=1 SV=1	E	512	0.9687	1
O60936	Nucleolar protein 3 OS=Homo sapiens GN=NOL3 PE=1 SV=2	T	149	0.9843	4
O60942	mRNA-capping enzyme OS=Homo sapiens GN=RNGTT PE=1 SV=1	Y	359	1	1
O75052	Carboxyl-terminal PDZ ligand of neuronal nitric oxide synthase protein OS=Homo sapiens GN=NOS1AP PE=1 SV=3	S	192	0.9103	1
O75113	NEDD4-binding protein 1 OS=Homo sapiens GN=N4BP1 PE=1 SV=4	D	264	0.9994	1
O75113	NEDD4-binding protein 1 OS=Homo sapiens GN=N4BP1 PE=1 SV=4	S	300	1	3
O75113	NEDD4-binding protein 1 OS=Homo sapiens GN=N4BP1 PE=1 SV=4	E	302	0.9764	1
O75116	Rho-associated protein kinase 2 OS=Homo sapiens GN=ROCK2 PE=1 SV=4	S	1134	0.8682	3
O75116	Rho-associated protein kinase 2 OS=Homo sapiens GN=ROCK2 PE=1 SV=4	S	1137	0.9995	13
O75116	Rho-associated protein kinase 2 OS=Homo sapiens GN=ROCK2 PE=1 SV=4	D	1141	0.9833	1
O75122	CLIP-associating protein 2 OS=Homo sapiens GN=CLASP2 PE=1 SV=2	S	596	0.9932	5
O75122	CLIP-associating protein 2 OS=Homo sapiens GN=CLASP2 PE=1 SV=2	E	599	0.925	1
O75122	CLIP-associating protein 2 OS=Homo sapiens GN=CLASP2 PE=1 SV=2	D	624	0.7881	1
O75127	Pentatricopeptide repeat-containing protein 1, mitochondrial OS=Homo sapiens GN=PTCD1 PE=1 SV=2	R	14	0.9998	1
O75128	Protein cordon-bleu OS=Homo sapiens GN=COBL PE=1 SV=2	S	269	0.9996	3
O75128	Protein cordon-bleu OS=Homo sapiens GN=COBL PE=1 SV=2	S	271	0.9919	1
O75128	Protein cordon-bleu OS=Homo sapiens GN=COBL PE=1 SV=2	S	440	0.8515	1
O75128	Protein cordon-bleu OS=Homo sapiens GN=COBL PE=1 SV=2	D	441	0.8683	1
O75128	Protein cordon-bleu OS=Homo sapiens GN=COBL PE=1 SV=2	D	443	0.9756	1
O75128	Protein cordon-bleu OS=Homo sapiens GN=COBL PE=1 SV=2	S	455	0.9909	18
O75128	Protein cordon-bleu OS=Homo sapiens GN=COBL PE=1 SV=2	S	815	0.991	4
O75143	Autophagy-related protein 13 OS=Homo sapiens GN=ATG13 PE=1 SV=1	S	355	0.8875	1
O75146	Huntingtin-interacting protein 1-related protein OS=Homo sapiens GN=HIP1R PE=1 SV=2	T	839	0.9509	1
O75150	E3 ubiquitin-protein ligase BRE1B OS=Homo sapiens GN=RNF40 PE=1 SV=4	E	848	0.9926	2
O75151	Lysine-specific demethylase PHF2 OS=Homo sapiens GN=PHF2 PE=1 SV=4	S	458	0.9896	1
O75151	Lysine-specific demethylase PHF2 OS=Homo sapiens GN=PHF2 PE=1 SV=4	S	474	0.9882	1
O75151	Lysine-specific demethylase PHF2 OS=Homo sapiens GN=PHF2 PE=1 SV=4	S	853	1	5
O75151	Lysine-specific demethylase PHF2 OS=Homo sapiens GN=PHF2 PE=1 SV=4	S	879	0.9827	5
O75151	Lysine-specific demethylase PHF2 OS=Homo sapiens GN=PHF2 PE=1 SV=4	S	882	0.8276	3
O75152	Zinc finger CCCH domain-containing protein 11A OS=Homo sapiens GN=ZC3H11A PE=1 SV=3	E	107	0.8869	2
O75152	Zinc finger CCCH domain-containing protein 11A OS=Homo sapiens GN=ZC3H11A PE=1 SV=3	S	108	0.9343	6
O75152	Zinc finger CCCH domain-containing protein 11A OS=Homo sapiens GN=ZC3H11A PE=1 SV=3	E	111	0.8247	1
O75152	Zinc finger CCCH domain-containing protein 11A OS=Homo sapiens GN=ZC3H11A PE=1 SV=3	S	758	0.9994	16
O75152	Zinc finger CCCH domain-containing protein 11A OS=Homo sapiens GN=ZC3H11A PE=1 SV=3	S	759	0.9994	1
O75152	Zinc finger CCCH domain-containing protein 11A OS=Homo sapiens GN=ZC3H11A PE=1 SV=3	S	761	0.9993	8
O75152	Zinc finger CCCH domain-containing protein 11A OS=Homo sapiens GN=ZC3H11A PE=1 SV=3	T	762	0.8449	1
O75152	Zinc finger CCCH domain-containing protein 11A OS=Homo sapiens GN=ZC3H11A PE=1 SV=3	K	764	0.9807	8
O75152	Zinc finger CCCH domain-containing protein 11A OS=Homo sapiens GN=ZC3H11A PE=1 SV=3	S	768	0.8765	1
O75152	Zinc finger CCCH domain-containing protein 11A OS=Homo sapiens GN=ZC3H11A PE=1 SV=3	E	770	0.8053	1
O75152	Zinc finger CCCH domain-containing protein 11A OS=Homo sapiens GN=ZC3H11A PE=1 SV=3	D	772	0.8764	1
O75153	Clustered mitochondria protein homolog OS=Homo sapiens GN=CLUH PE=1 SV=2	S	664	0.8955	1
O75155	Cullin-associated NEDD8-dissociated protein 2 OS=Homo sapiens GN=CAND2 PE=1 SV=3	T	986	0.7808	1
O75157	TSC22 domain family protein 2 OS=Homo sapiens GN=TSC22D2 PE=1 SV=3	D	695	0.8503	1
O75157	TSC22 domain family protein 2 OS=Homo sapiens GN=TSC22D2 PE=1 SV=3	H	700	0.9132	1
O75165	DnaJ homolog subfamily C member 13 OS=Homo sapiens GN=DNAJC13 PE=1 SV=5	T	409	0.9707	1
O75165	DnaJ homolog subfamily C member 13 OS=Homo sapiens GN=DNAJC13 PE=1 SV=5	D	417	0.8232	1
O75165	DnaJ homolog subfamily C member 13 OS=Homo sapiens GN=DNAJC13 PE=1 SV=5	R	433	0.8055	1
O75165	DnaJ homolog subfamily C member 13 OS=Homo sapiens GN=DNAJC13 PE=1 SV=5	K	594	0.99	1
O75165	DnaJ homolog subfamily C member 13 OS=Homo sapiens GN=DNAJC13 PE=1 SV=5	E	595	0.99	1
O75165	DnaJ homolog subfamily C member 13 OS=Homo sapiens GN=DNAJC13 PE=1 SV=5	T	598	0.9998	1
O75179	Ankyrin repeat domain-containing protein 17 OS=Homo sapiens GN=ANKRD17 PE=1 SV=3	S	42	0.9139	1
O75179	Ankyrin repeat domain-containing protein 17 OS=Homo sapiens GN=ANKRD17 PE=1 SV=3	S	43	0.9139	1
O75179	Ankyrin repeat domain-containing protein 17 OS=Homo sapiens GN=ANKRD17 PE=1 SV=3	S	2401	0.9999	3
O75190	DnaJ homolog subfamily B member 6 OS=Homo sapiens GN=DNAJB6 PE=1 SV=2	S	277	0.9986	3
O75190	DnaJ homolog subfamily B member 6 OS=Homo sapiens GN=DNAJB6 PE=1 SV=2	E	282	0.853	1
O75306	NADH dehydrogenase [ubiquinone] iron-sulfur protein 2, mitochondrial OS=Homo sapiens GN=NDUFS2 PE=1 SV=2	D	193	0.9694	1
O75306	NADH dehydrogenase [ubiquinone] iron-sulfur protein 2, mitochondrial OS=Homo sapiens GN=NDUFS2 PE=1 SV=2	E	205	0.9747	1
O75306	NADH dehydrogenase [ubiquinone] iron-sulfur protein 2, mitochondrial OS=Homo sapiens GN=NDUFS2 PE=1 SV=2	E	206	0.9747	1
O75369	Filamin-B OS=Homo sapiens GN=FLNB PE=1 SV=2	S	789	0.9953	4
O75369	Filamin-B OS=Homo sapiens GN=FLNB PE=1 SV=2	H	2334	0.8073	1
O75376	Nuclear receptor corepressor 1 OS=Homo sapiens GN=NCOR1 PE=1 SV=2	H	153	0.8056	1
O75376	Nuclear receptor corepressor 1 OS=Homo sapiens GN=NCOR1 PE=1 SV=2	S	158	0.9811	3
O75376	Nuclear receptor corepressor 1 OS=Homo sapiens GN=NCOR1 PE=1 SV=2	S	161	0.7851	1
O75376	Nuclear receptor corepressor 1 OS=Homo sapiens GN=NCOR1 PE=1 SV=2	S	172	0.9879	7
O75376	Nuclear receptor corepressor 1 OS=Homo sapiens GN=NCOR1 PE=1 SV=2	S	224	0.7517	1
O75376	Nuclear receptor corepressor 1 OS=Homo sapiens GN=NCOR1 PE=1 SV=2	S	1472	0.9754	1
O75376	Nuclear receptor corepressor 1 OS=Homo sapiens GN=NCOR1 PE=1 SV=2	S	2151	0.9977	1
O75376	Nuclear receptor corepressor 1 OS=Homo sapiens GN=NCOR1 PE=1 SV=2	T	2434	0.7877	1
O75379	Vesicle-associated membrane protein 4 OS=Homo sapiens GN=VAMP4 PE=1 SV=2	D	29	0.7929	1
O75379	Vesicle-associated membrane protein 4 OS=Homo sapiens GN=VAMP4 PE=1 SV=2	S	30	0.8501	2
O75379	Vesicle-associated membrane protein 4 OS=Homo sapiens GN=VAMP4 PE=1 SV=2	E	32	0.8386	1
O75391	Sperm-associated antigen 7 OS=Homo sapiens GN=SPAG7 PE=1 SV=2	S	114	0.9973	4
O75391	Sperm-associated antigen 7 OS=Homo sapiens GN=SPAG7 PE=1 SV=2	D	115	0.8776	1
O75391	Sperm-associated antigen 7 OS=Homo sapiens GN=SPAG7 PE=1 SV=2	S	158	0.8991	2
O75400	Pre-mRNA-processing factor 40 homolog A OS=Homo sapiens GN=PRPF40A PE=1 SV=2	T	932	0.8783	1
O75400	Pre-mRNA-processing factor 40 homolog A OS=Homo sapiens GN=PRPF40A PE=1 SV=2	S	933	0.9921	3
O75400	Pre-mRNA-processing factor 40 homolog A OS=Homo sapiens GN=PRPF40A PE=1 SV=2	S	935	0.7924	2
O75400	Pre-mRNA-processing factor 40 homolog A OS=Homo sapiens GN=PRPF40A PE=1 SV=2	S	938	0.9754	3
O75400	Pre-mRNA-processing factor 40 homolog A OS=Homo sapiens GN=PRPF40A PE=1 SV=2	E	939	0.7931	1
O75410	Transforming acidic coiled-coil-containing protein 1 OS=Homo sapiens GN=TACC1 PE=1 SV=2	D	249	0.9712	1
O75410	Transforming acidic coiled-coil-containing protein 1 OS=Homo sapiens GN=TACC1 PE=1 SV=2	S	276	1	12
O75420	GRB10-interacting GYF protein 1 OS=Homo sapiens GN=GIGYF1 PE=1 SV=2	S	406	0.999	3
O75439	Mitochondrial-processing peptidase subunit beta OS=Homo sapiens GN=PMPCB PE=1 SV=2	E	57	0.8083	1
O75446	Histone deacetylase complex subunit SAP30 OS=Homo sapiens GN=SAP30 PE=1 SV=1	R	128	0.8931	2
O75446	Histone deacetylase complex subunit SAP30 OS=Homo sapiens GN=SAP30 PE=1 SV=1	S	131	0.8752	1
O75446	Histone deacetylase complex subunit SAP30 OS=Homo sapiens GN=SAP30 PE=1 SV=1	D	134	0.8591	3
O75446	Histone deacetylase complex subunit SAP30 OS=Homo sapiens GN=SAP30 PE=1 SV=1	D	137	0.7577	1
O75446	Histone deacetylase complex subunit SAP30 OS=Homo sapiens GN=SAP30 PE=1 SV=1	S	138	0.9713	2
O75446	Histone deacetylase complex subunit SAP30 OS=Homo sapiens GN=SAP30 PE=1 SV=1	D	142	0.9862	2
O75448	Mediator of RNA polymerase II transcription subunit 24 OS=Homo sapiens GN=MED24 PE=1 SV=1	S	862	0.9998	9
O75448	Mediator of RNA polymerase II transcription subunit 24 OS=Homo sapiens GN=MED24 PE=1 SV=1	S	863	0.9037	2
O75448	Mediator of RNA polymerase II transcription subunit 24 OS=Homo sapiens GN=MED24 PE=1 SV=1	S	873	0.9291	5
O75449	Katanin p60 ATPase-containing subunit A1 OS=Homo sapiens GN=KATNA1 PE=1 SV=1	R	436	0.9999	1
O75449	Katanin p60 ATPase-containing subunit A1 OS=Homo sapiens GN=KATNA1 PE=1 SV=1	E	443	0.9143	1
O75449	Katanin p60 ATPase-containing subunit A1 OS=Homo sapiens GN=KATNA1 PE=1 SV=1	S	449	0.9144	1
O75459	P antigen family member 1 OS=Homo sapiens GN=PAGE1 PE=1 SV=2	S	63	0.7803	1
O75459	P antigen family member 1 OS=Homo sapiens GN=PAGE1 PE=1 SV=2	S	105	0.8946	3
O75475	PC4 and SFRS1-interacting protein OS=Homo sapiens GN=PSIP1 PE=1 SV=1	S	105	0.9885	5
O75475	PC4 and SFRS1-interacting protein OS=Homo sapiens GN=PSIP1 PE=1 SV=1	S	106	0.9911	1
O75475	PC4 and SFRS1-interacting protein OS=Homo sapiens GN=PSIP1 PE=1 SV=1	S	206	0.9944	2
O75475	PC4 and SFRS1-interacting protein OS=Homo sapiens GN=PSIP1 PE=1 SV=1	E	207	0.8519	3
O75475	PC4 and SFRS1-interacting protein OS=Homo sapiens GN=PSIP1 PE=1 SV=1	E	516	0.7857	1
O75475	PC4 and SFRS1-interacting protein OS=Homo sapiens GN=PSIP1 PE=1 SV=1	R	517	0.8364	1
O75478	Transcriptional adapter 2-alpha OS=Homo sapiens GN=TADA2A PE=1 SV=3	K	421	0.9997	1
O75478	Transcriptional adapter 2-alpha OS=Homo sapiens GN=TADA2A PE=1 SV=3	D	423	0.9997	1
O75478	Transcriptional adapter 2-alpha OS=Homo sapiens GN=TADA2A PE=1 SV=3	K	426	0.8318	1
O75494	Serine/arginine-rich splicing factor 10 OS=Homo sapiens GN=SRSF10 PE=1 SV=1	S	131	0.9634	2
O75494	Serine/arginine-rich splicing factor 10 OS=Homo sapiens GN=SRSF10 PE=1 SV=1	R	132	0.9193	2
O75494	Serine/arginine-rich splicing factor 10 OS=Homo sapiens GN=SRSF10 PE=1 SV=1	S	133	1	8
O75533	Splicing factor 3B subunit 1 OS=Homo sapiens GN=SF3B1 PE=1 SV=3	S	129	0.8274	1
O75533	Splicing factor 3B subunit 1 OS=Homo sapiens GN=SF3B1 PE=1 SV=3	T	223	0.9153	1
O75533	Splicing factor 3B subunit 1 OS=Homo sapiens GN=SF3B1 PE=1 SV=3	T	227	0.9911	2
O75533	Splicing factor 3B subunit 1 OS=Homo sapiens GN=SF3B1 PE=1 SV=3	T	278	0.9608	1
O75533	Splicing factor 3B subunit 1 OS=Homo sapiens GN=SF3B1 PE=1 SV=3	T	296	0.8477	1
O75533	Splicing factor 3B subunit 1 OS=Homo sapiens GN=SF3B1 PE=1 SV=3	T	303	0.9752	3
O75533	Splicing factor 3B subunit 1 OS=Homo sapiens GN=SF3B1 PE=1 SV=3	S	308	0.8596	1
O75533	Splicing factor 3B subunit 1 OS=Homo sapiens GN=SF3B1 PE=1 SV=3	S	488	0.9992	13
O75569	Interferon-inducible double-stranded RNA-dependent protein kinase activator A OS=Homo sapiens GN=PRKRA PE=1 SV=1	E	14	0.944	1
O75569	Interferon-inducible double-stranded RNA-dependent protein kinase activator A OS=Homo sapiens GN=PRKRA PE=1 SV=1	S	18	1	3
O75592	E3 ubiquitin-protein ligase MYCBP2 OS=Homo sapiens GN=MYCBP2 PE=1 SV=3	C	607	0.9518	1
O75592	E3 ubiquitin-protein ligase MYCBP2 OS=Homo sapiens GN=MYCBP2 PE=1 SV=3	S	611	0.85	1
O75592	E3 ubiquitin-protein ligase MYCBP2 OS=Homo sapiens GN=MYCBP2 PE=1 SV=3	R	2034	0.9917	2
O75592	E3 ubiquitin-protein ligase MYCBP2 OS=Homo sapiens GN=MYCBP2 PE=1 SV=3	S	2561	0.8001	1
O75592	E3 ubiquitin-protein ligase MYCBP2 OS=Homo sapiens GN=MYCBP2 PE=1 SV=3	S	2643	0.8201	2
O75592	E3 ubiquitin-protein ligase MYCBP2 OS=Homo sapiens GN=MYCBP2 PE=1 SV=3	T	2645	0.9804	3
O75592	E3 ubiquitin-protein ligase MYCBP2 OS=Homo sapiens GN=MYCBP2 PE=1 SV=3	S	2649	0.9558	5
O75592	E3 ubiquitin-protein ligase MYCBP2 OS=Homo sapiens GN=MYCBP2 PE=1 SV=3	S	2751	0.9983	2
O75592	E3 ubiquitin-protein ligase MYCBP2 OS=Homo sapiens GN=MYCBP2 PE=1 SV=3	S	2833	0.7771	3
O75592	E3 ubiquitin-protein ligase MYCBP2 OS=Homo sapiens GN=MYCBP2 PE=1 SV=3	T	2837	0.8757	1
O75592	E3 ubiquitin-protein ligase MYCBP2 OS=Homo sapiens GN=MYCBP2 PE=1 SV=3	H	3491	0.9202	1
O75592	E3 ubiquitin-protein ligase MYCBP2 OS=Homo sapiens GN=MYCBP2 PE=1 SV=3	S	3493	0.9981	1
O75665	Oral-facial-digital syndrome 1 protein OS=Homo sapiens GN=OFD1 PE=1 SV=1	Y	353	0.9924	1
O75674	TOM1-like protein 1 OS=Homo sapiens GN=TOM1L1 PE=1 SV=2	D	319	0.8822	1
O75674	TOM1-like protein 1 OS=Homo sapiens GN=TOM1L1 PE=1 SV=2	S	323	0.9345	1
O75683	Surfeit locus protein 6 OS=Homo sapiens GN=SURF6 PE=1 SV=3	E	182	0.9864	2
O75683	Surfeit locus protein 6 OS=Homo sapiens GN=SURF6 PE=1 SV=3	T	184	0.9216	1
O75691	Small subunit processome component 20 homolog OS=Homo sapiens GN=UTP20 PE=1 SV=3	S	788	0.9916	4
O75691	Small subunit processome component 20 homolog OS=Homo sapiens GN=UTP20 PE=1 SV=3	T	1741	0.9493	2
O75694	Nuclear pore complex protein Nup155 OS=Homo sapiens GN=NUP155 PE=1 SV=1	E	24	0.9805	1
O75694	Nuclear pore complex protein Nup155 OS=Homo sapiens GN=NUP155 PE=1 SV=1	S	992	0.9198	1
O75717	WD repeat and HMG-box DNA-binding protein 1 OS=Homo sapiens GN=WDHD1 PE=1 SV=1	S	374	0.9261	1
O75717	WD repeat and HMG-box DNA-binding protein 1 OS=Homo sapiens GN=WDHD1 PE=1 SV=1	H	375	0.9027	2
O75717	WD repeat and HMG-box DNA-binding protein 1 OS=Homo sapiens GN=WDHD1 PE=1 SV=1	E	378	0.9839	3
O75717	WD repeat and HMG-box DNA-binding protein 1 OS=Homo sapiens GN=WDHD1 PE=1 SV=1	S	383	0.9997	10
O75717	WD repeat and HMG-box DNA-binding protein 1 OS=Homo sapiens GN=WDHD1 PE=1 SV=1	D	385	0.87	1
O75717	WD repeat and HMG-box DNA-binding protein 1 OS=Homo sapiens GN=WDHD1 PE=1 SV=1	D	402	0.86	2
O75764	Transcription elongation factor A protein 3 OS=Homo sapiens GN=TCEA3 PE=1 SV=2	K	142	0.9187	1
O75787	Renin receptor OS=Homo sapiens GN=ATP6AP2 PE=1 SV=2	S	185	0.8485	1
O75821	Eukaryotic translation initiation factor 3 subunit G OS=Homo sapiens GN=EIF3G PE=1 SV=2	T	41	0.7505	1
O75822	Eukaryotic translation initiation factor 3 subunit J OS=Homo sapiens GN=EIF3J PE=1 SV=2	D	10	0.9913	13
O75822	Eukaryotic translation initiation factor 3 subunit J OS=Homo sapiens GN=EIF3J PE=1 SV=2	S	11	0.876	1
O75822	Eukaryotic translation initiation factor 3 subunit J OS=Homo sapiens GN=EIF3J PE=1 SV=2	D	12	0.7858	2
O75822	Eukaryotic translation initiation factor 3 subunit J OS=Homo sapiens GN=EIF3J PE=1 SV=2	S	13	0.8467	3
O75822	Eukaryotic translation initiation factor 3 subunit J OS=Homo sapiens GN=EIF3J PE=1 SV=2	D	15	0.9184	1
O75822	Eukaryotic translation initiation factor 3 subunit J OS=Homo sapiens GN=EIF3J PE=1 SV=2	T	109	0.9997	26
O75822	Eukaryotic translation initiation factor 3 subunit J OS=Homo sapiens GN=EIF3J PE=1 SV=2	E	111	0.9158	1
O75828	Carbonyl reductase [NADPH] 3 OS=Homo sapiens GN=CBR3 PE=1 SV=3	T	202	0.9597	1
O75828	Carbonyl reductase [NADPH] 3 OS=Homo sapiens GN=CBR3 PE=1 SV=3	S	205	0.8911	1
O75828	Carbonyl reductase [NADPH] 3 OS=Homo sapiens GN=CBR3 PE=1 SV=3	R	206	0.8911	1
O75886	Signal transducing adapter molecule 2 OS=Homo sapiens GN=STAM2 PE=1 SV=1	T	142	0.8019	1
O75886	Signal transducing adapter molecule 2 OS=Homo sapiens GN=STAM2 PE=1 SV=1	T	159	0.8254	1
O75896	Tumor suppressor candidate 2 OS=Homo sapiens GN=TUSC2 PE=1 SV=3	R	48	0.9018	1
O75925	E3 SUMO-protein ligase PIAS1 OS=Homo sapiens GN=PIAS1 PE=1 SV=2	S	279	0.8898	1
O75937	DnaJ homolog subfamily C member 8 OS=Homo sapiens GN=DNAJC8 PE=1 SV=2	T	148	0.842	1
O75962	Triple functional domain protein OS=Homo sapiens GN=TRIO PE=1 SV=2	S	1633	0.8632	1
O75962	Triple functional domain protein OS=Homo sapiens GN=TRIO PE=1 SV=2	S	2291	0.9613	1
O75962	Triple functional domain protein OS=Homo sapiens GN=TRIO PE=1 SV=2	S	2417	0.775	1
O75962	Triple functional domain protein OS=Homo sapiens GN=TRIO PE=1 SV=2	S	2455	0.9997	2
O75970	Multiple PDZ domain protein OS=Homo sapiens GN=MPDZ PE=1 SV=2	T	356	0.7853	1
O75970	Multiple PDZ domain protein OS=Homo sapiens GN=MPDZ PE=1 SV=2	S	357	0.7853	1
O75970	Multiple PDZ domain protein OS=Homo sapiens GN=MPDZ PE=1 SV=2	S	483	0.9783	2
O75970	Multiple PDZ domain protein OS=Homo sapiens GN=MPDZ PE=1 SV=2	S	488	0.9519	1
O75970	Multiple PDZ domain protein OS=Homo sapiens GN=MPDZ PE=1 SV=2	E	1802	0.9365	1
O75976	Carboxypeptidase D OS=Homo sapiens GN=CPD PE=1 SV=2	E	63	0.9158	1
O75976	Carboxypeptidase D OS=Homo sapiens GN=CPD PE=1 SV=2	K	249	0.9952	1
O75976	Carboxypeptidase D OS=Homo sapiens GN=CPD PE=1 SV=2	S	253	0.8545	1
O75976	Carboxypeptidase D OS=Homo sapiens GN=CPD PE=1 SV=2	E	1367	0.874	1
O75976	Carboxypeptidase D OS=Homo sapiens GN=CPD PE=1 SV=2	T	1368	0.9931	4
O75976	Carboxypeptidase D OS=Homo sapiens GN=CPD PE=1 SV=2	D	1369	0.9914	2
O76021	Ribosomal L1 domain-containing protein 1 OS=Homo sapiens GN=RSL1D1 PE=1 SV=3	T	358	0.9817	4
O76021	Ribosomal L1 domain-containing protein 1 OS=Homo sapiens GN=RSL1D1 PE=1 SV=3	E	360	0.7969	1
O76021	Ribosomal L1 domain-containing protein 1 OS=Homo sapiens GN=RSL1D1 PE=1 SV=3	S	361	0.9942	8
O76021	Ribosomal L1 domain-containing protein 1 OS=Homo sapiens GN=RSL1D1 PE=1 SV=3	E	362	0.8211	1
O76021	Ribosomal L1 domain-containing protein 1 OS=Homo sapiens GN=RSL1D1 PE=1 SV=3	D	363	0.8364	1
O76061	Stanniocalcin-2 OS=Homo sapiens GN=STC2 PE=1 SV=1	S	285	0.8706	1
O76094	Signal recognition particle subunit SRP72 OS=Homo sapiens GN=SRP72 PE=1 SV=3	S	620	0.8525	1
O76094	Signal recognition particle subunit SRP72 OS=Homo sapiens GN=SRP72 PE=1 SV=3	S	621	0.8079	1
O76094	Signal recognition particle subunit SRP72 OS=Homo sapiens GN=SRP72 PE=1 SV=3	T	624	0.8453	1
O94762	ATP-dependent DNA helicase Q5 OS=Homo sapiens GN=RECQL5 PE=1 SV=2	H	814	0.9858	3
O94762	ATP-dependent DNA helicase Q5 OS=Homo sapiens GN=RECQL5 PE=1 SV=2	S	815	0.9438	2
O94763	Unconventional prefoldin RPB5 interactor 1 OS=Homo sapiens GN=URI1 PE=1 SV=3	S	421	0.9791	2
O94763	Unconventional prefoldin RPB5 interactor 1 OS=Homo sapiens GN=URI1 PE=1 SV=3	D	422	0.8309	1
O94763	Unconventional prefoldin RPB5 interactor 1 OS=Homo sapiens GN=URI1 PE=1 SV=3	S	442	0.9924	9
O94763	Unconventional prefoldin RPB5 interactor 1 OS=Homo sapiens GN=URI1 PE=1 SV=3	S	449	0.8435	1
O94763	Unconventional prefoldin RPB5 interactor 1 OS=Homo sapiens GN=URI1 PE=1 SV=3	S	454	0.8885	1
O94776	Metastasis-associated protein MTA2 OS=Homo sapiens GN=MTA2 PE=1 SV=1	S	435	0.9999	5
O94782	Ubiquitin carboxyl-terminal hydrolase 1 OS=Homo sapiens GN=USP1 PE=1 SV=1	E	72	0.8586	1
O94782	Ubiquitin carboxyl-terminal hydrolase 1 OS=Homo sapiens GN=USP1 PE=1 SV=1	E	470	0.8047	2
O94782	Ubiquitin carboxyl-terminal hydrolase 1 OS=Homo sapiens GN=USP1 PE=1 SV=1	S	475	0.9844	6
O94804	Serine/threonine-protein kinase 10 OS=Homo sapiens GN=STK10 PE=1 SV=1	S	438	0.9882	2
O94804	Serine/threonine-protein kinase 10 OS=Homo sapiens GN=STK10 PE=1 SV=1	S	951	0.9305	2
O94806	Serine/threonine-protein kinase D3 OS=Homo sapiens GN=PRKD3 PE=1 SV=1	S	41	0.8686	1
O94826	Mitochondrial import receptor subunit TOM70 OS=Homo sapiens GN=TOMM70 PE=1 SV=1	S	91	1	5
O94826	Mitochondrial import receptor subunit TOM70 OS=Homo sapiens GN=TOMM70 PE=1 SV=1	S	253	0.9084	1
O94829	Importin-13 OS=Homo sapiens GN=IPO13 PE=1 SV=3	C	141	0.9388	1
O94829	Importin-13 OS=Homo sapiens GN=IPO13 PE=1 SV=3	D	718	0.8728	1
O94829	Importin-13 OS=Homo sapiens GN=IPO13 PE=1 SV=3	E	729	0.9784	1
O94830	Phospholipase DDHD2 OS=Homo sapiens GN=DDHD2 PE=1 SV=2	H	164	0.9842	1
O94842	TOX high mobility group box family member 4 OS=Homo sapiens GN=TOX4 PE=1 SV=1	S	178	0.9744	6
O94842	TOX high mobility group box family member 4 OS=Homo sapiens GN=TOX4 PE=1 SV=1	S	182	0.7703	1
O94854	Uncharacterized protein KIAA0754 OS=Homo sapiens GN=KIAA0754 PE=2 SV=4	S	155	0.9544	1
O94854	Uncharacterized protein KIAA0754 OS=Homo sapiens GN=KIAA0754 PE=2 SV=4	D	164	0.7639	1
O94864	STAGA complex 65 subunit gamma OS=Homo sapiens GN=SUPT7L PE=1 SV=1	S	108	0.9864	2
O94875	Sorbin and SH3 domain-containing protein 2 OS=Homo sapiens GN=SORBS2 PE=1 SV=3	T	277	0.8965	3
O94875	Sorbin and SH3 domain-containing protein 2 OS=Homo sapiens GN=SORBS2 PE=1 SV=3	R	281	0.9215	1
O94880	PHD finger protein 14 OS=Homo sapiens GN=PHF14 PE=1 SV=2	D	282	0.7693	1
O94880	PHD finger protein 14 OS=Homo sapiens GN=PHF14 PE=1 SV=2	T	287	0.84	1
O94880	PHD finger protein 14 OS=Homo sapiens GN=PHF14 PE=1 SV=2	S	290	0.9898	3
O94880	PHD finger protein 14 OS=Homo sapiens GN=PHF14 PE=1 SV=2	S	294	0.8289	1
O94880	PHD finger protein 14 OS=Homo sapiens GN=PHF14 PE=1 SV=2	D	787	0.7645	1
O94885	SAM and SH3 domain-containing protein 1 OS=Homo sapiens GN=SASH1 PE=1 SV=3	S	170	0.8264	1
O94885	SAM and SH3 domain-containing protein 1 OS=Homo sapiens GN=SASH1 PE=1 SV=3	K	171	0.9072	1
O94885	SAM and SH3 domain-containing protein 1 OS=Homo sapiens GN=SASH1 PE=1 SV=3	S	320	0.8195	1
O94885	SAM and SH3 domain-containing protein 1 OS=Homo sapiens GN=SASH1 PE=1 SV=3	S	490	0.8052	1
O94885	SAM and SH3 domain-containing protein 1 OS=Homo sapiens GN=SASH1 PE=1 SV=3	E	615	0.8036	1
O94885	SAM and SH3 domain-containing protein 1 OS=Homo sapiens GN=SASH1 PE=1 SV=3	S	1008	0.9993	1
O94887	FERM, ARHGEF and pleckstrin domain-containing protein 2 OS=Homo sapiens GN=FARP2 PE=1 SV=3	T	722	0.8702	1
O94887	FERM, ARHGEF and pleckstrin domain-containing protein 2 OS=Homo sapiens GN=FARP2 PE=1 SV=3	H	725	0.981	1
O94888	UBX domain-containing protein 7 OS=Homo sapiens GN=UBXN7 PE=1 SV=2	H	243	0.9205	1
O94888	UBX domain-containing protein 7 OS=Homo sapiens GN=UBXN7 PE=1 SV=2	S	280	0.9916	5
O94888	UBX domain-containing protein 7 OS=Homo sapiens GN=UBXN7 PE=1 SV=2	D	283	0.8584	1
O94888	UBX domain-containing protein 7 OS=Homo sapiens GN=UBXN7 PE=1 SV=2	S	288	0.9928	2
O94901	SUN domain-containing protein 1 OS=Homo sapiens GN=SUN1 PE=1 SV=3	D	425	0.9804	1
O94901	SUN domain-containing protein 1 OS=Homo sapiens GN=SUN1 PE=1 SV=3	S	435	0.875	1
O94901	SUN domain-containing protein 1 OS=Homo sapiens GN=SUN1 PE=1 SV=3	R	439	0.8527	1
O94913	Pre-mRNA cleavage complex 2 protein Pcf11 OS=Homo sapiens GN=PCF11 PE=1 SV=3	T	1535	0.8414	1
O94913	Pre-mRNA cleavage complex 2 protein Pcf11 OS=Homo sapiens GN=PCF11 PE=1 SV=3	T	1541	0.9279	1
O94915	Protein furry homolog-like OS=Homo sapiens GN=FRYL PE=1 SV=2	H	1790	0.9513	1
O94923	D-glucuronyl C5-epimerase OS=Homo sapiens GN=GLCE PE=1 SV=3	S	59	0.9963	1
O94923	D-glucuronyl C5-epimerase OS=Homo sapiens GN=GLCE PE=1 SV=3	E	60	0.9963	1
O94923	D-glucuronyl C5-epimerase OS=Homo sapiens GN=GLCE PE=1 SV=3	S	61	0.9963	1
O94923	D-glucuronyl C5-epimerase OS=Homo sapiens GN=GLCE PE=1 SV=3	H	67	0.9615	1
O94966	Ubiquitin carboxyl-terminal hydrolase 19 OS=Homo sapiens GN=USP19 PE=1 SV=2	T	111	0.8043	1
O94967	WD repeat-containing protein 47 OS=Homo sapiens GN=WDR47 PE=1 SV=1	E	205	0.8608	1
O94967	WD repeat-containing protein 47 OS=Homo sapiens GN=WDR47 PE=1 SV=1	C	207	0.8041	1
O94967	WD repeat-containing protein 47 OS=Homo sapiens GN=WDR47 PE=1 SV=1	S	213	0.9722	1
O94967	WD repeat-containing protein 47 OS=Homo sapiens GN=WDR47 PE=1 SV=1	S	359	0.9999	1
O94967	WD repeat-containing protein 47 OS=Homo sapiens GN=WDR47 PE=1 SV=1	S	374	0.9307	1
O94979	Protein transport protein Sec31A OS=Homo sapiens GN=SEC31A PE=1 SV=3	S	527	0.9993	13
O94979	Protein transport protein Sec31A OS=Homo sapiens GN=SEC31A PE=1 SV=3	E	798	0.7807	1
O94979	Protein transport protein Sec31A OS=Homo sapiens GN=SEC31A PE=1 SV=3	S	799	0.8797	3
O94988	Protein FAM13A OS=Homo sapiens GN=FAM13A PE=1 SV=2	S	11	0.9858	1
O94988	Protein FAM13A OS=Homo sapiens GN=FAM13A PE=1 SV=2	S	652	0.872	1
O94988	Protein FAM13A OS=Homo sapiens GN=FAM13A PE=1 SV=2	E	770	0.8798	1
O94988	Protein FAM13A OS=Homo sapiens GN=FAM13A PE=1 SV=2	S	888	0.9279	1
O94988	Protein FAM13A OS=Homo sapiens GN=FAM13A PE=1 SV=2	D	891	0.8564	2
O94988	Protein FAM13A OS=Homo sapiens GN=FAM13A PE=1 SV=2	K	895	0.981	1
O95071	E3 ubiquitin-protein ligase UBR5 OS=Homo sapiens GN=UBR5 PE=1 SV=2	S	1308	0.988	5
O95071	E3 ubiquitin-protein ligase UBR5 OS=Homo sapiens GN=UBR5 PE=1 SV=2	H	2481	0.7764	1
O95071	E3 ubiquitin-protein ligase UBR5 OS=Homo sapiens GN=UBR5 PE=1 SV=2	S	2486	1	3
O95071	E3 ubiquitin-protein ligase UBR5 OS=Homo sapiens GN=UBR5 PE=1 SV=2	D	2489	0.7818	1
O95155	Ubiquitin conjugation factor E4 B OS=Homo sapiens GN=UBE4B PE=1 SV=1	S	105	0.9949	6
O95155	Ubiquitin conjugation factor E4 B OS=Homo sapiens GN=UBE4B PE=1 SV=1	S	124	0.9821	5
O95163	Elongator complex protein 1 OS=Homo sapiens GN=ELP1 PE=1 SV=3	S	867	0.8995	2
O95197	Reticulon-3 OS=Homo sapiens GN=RTN3 PE=1 SV=2	S	243	0.994	1
O95197	Reticulon-3 OS=Homo sapiens GN=RTN3 PE=1 SV=2	S	246	0.9916	4
O95197	Reticulon-3 OS=Homo sapiens GN=RTN3 PE=1 SV=2	S	560	0.8747	1
O95208	Epsin-2 OS=Homo sapiens GN=EPN2 PE=1 SV=3	S	180	0.8284	1
O95218	Zinc finger Ran-binding domain-containing protein 2 OS=Homo sapiens GN=ZRANB2 PE=1 SV=2	E	116	0.9441	1
O95218	Zinc finger Ran-binding domain-containing protein 2 OS=Homo sapiens GN=ZRANB2 PE=1 SV=2	R	117	0.8177	1
O95218	Zinc finger Ran-binding domain-containing protein 2 OS=Homo sapiens GN=ZRANB2 PE=1 SV=2	S	120	0.9991	18
O95218	Zinc finger Ran-binding domain-containing protein 2 OS=Homo sapiens GN=ZRANB2 PE=1 SV=2	D	121	0.9817	6
O95218	Zinc finger Ran-binding domain-containing protein 2 OS=Homo sapiens GN=ZRANB2 PE=1 SV=2	D	186	0.8529	1
O95218	Zinc finger Ran-binding domain-containing protein 2 OS=Homo sapiens GN=ZRANB2 PE=1 SV=2	S	188	0.9805	2
O95218	Zinc finger Ran-binding domain-containing protein 2 OS=Homo sapiens GN=ZRANB2 PE=1 SV=2	S	273	0.803	1
O95232	Luc7-like protein 3 OS=Homo sapiens GN=LUC7L3 PE=1 SV=2	E	426	0.767	1
O95232	Luc7-like protein 3 OS=Homo sapiens GN=LUC7L3 PE=1 SV=2	T	429	0.8445	1
O95232	Luc7-like protein 3 OS=Homo sapiens GN=LUC7L3 PE=1 SV=2	S	431	0.9996	4
O95235	Kinesin-like protein KIF20A OS=Homo sapiens GN=KIF20A PE=1 SV=1	S	532	0.9999	1
O95248	Myotubularin-related protein 5 OS=Homo sapiens GN=SBF1 PE=1 SV=3	S	117	0.9199	1
O95249	Golgi SNAP receptor complex member 1 OS=Homo sapiens GN=GOSR1 PE=1 SV=1	D	86	0.7686	1
O95251	Histone acetyltransferase KAT7 OS=Homo sapiens GN=KAT7 PE=1 SV=1	S	10	0.8735	4
O95251	Histone acetyltransferase KAT7 OS=Homo sapiens GN=KAT7 PE=1 SV=1	S	11	0.8346	1
O95251	Histone acetyltransferase KAT7 OS=Homo sapiens GN=KAT7 PE=1 SV=1	S	102	0.8717	1
O95251	Histone acetyltransferase KAT7 OS=Homo sapiens GN=KAT7 PE=1 SV=1	R	127	0.819	1
O95260	Arginyl-tRNA--protein transferase 1 OS=Homo sapiens GN=ATE1 PE=1 SV=2	D	171	0.9832	3
O95260	Arginyl-tRNA--protein transferase 1 OS=Homo sapiens GN=ATE1 PE=1 SV=2	E	175	0.9904	3
O95263	High affinity cAMP-specific and IBMX-insensitive 3',5'-cyclic phosphodiesterase 8B OS=Homo sapiens GN=PDE8B PE=1 SV=2	S	82	0.9931	1
O95263	High affinity cAMP-specific and IBMX-insensitive 3',5'-cyclic phosphodiesterase 8B OS=Homo sapiens GN=PDE8B PE=1 SV=2	R	91	0.7714	1
O95292	Vesicle-associated membrane protein-associated protein B/C OS=Homo sapiens GN=VAPB PE=1 SV=3	S	160	0.8357	2
O95359	Transforming acidic coiled-coil-containing protein 2 OS=Homo sapiens GN=TACC2 PE=1 SV=3	T	1318	0.766	1
O95359	Transforming acidic coiled-coil-containing protein 2 OS=Homo sapiens GN=TACC2 PE=1 SV=3	C	1328	0.9986	1
O95359	Transforming acidic coiled-coil-containing protein 2 OS=Homo sapiens GN=TACC2 PE=1 SV=3	S	2359	0.9797	4
O95359	Transforming acidic coiled-coil-containing protein 2 OS=Homo sapiens GN=TACC2 PE=1 SV=3	S	2512	0.9977	4
O95359	Transforming acidic coiled-coil-containing protein 2 OS=Homo sapiens GN=TACC2 PE=1 SV=3	R	2696	0.9999	1
O95361	Tripartite motif-containing protein 16 OS=Homo sapiens GN=TRIM16 PE=1 SV=3	S	24	0.9767	6
O95361	Tripartite motif-containing protein 16 OS=Homo sapiens GN=TRIM16 PE=1 SV=3	S	31	0.8649	1
O95361	Tripartite motif-containing protein 16 OS=Homo sapiens GN=TRIM16 PE=1 SV=3	D	33	0.8487	3
O95361	Tripartite motif-containing protein 16 OS=Homo sapiens GN=TRIM16 PE=1 SV=3	S	62	0.8047	2
O95365	Zinc finger and BTB domain-containing protein 7A OS=Homo sapiens GN=ZBTB7A PE=1 SV=1	D	336	0.8869	6
O95365	Zinc finger and BTB domain-containing protein 7A OS=Homo sapiens GN=ZBTB7A PE=1 SV=1	S	337	0.9551	7
O95365	Zinc finger and BTB domain-containing protein 7A OS=Homo sapiens GN=ZBTB7A PE=1 SV=1	S	549	0.9979	2
O95382	Mitogen-activated protein kinase kinase kinase 6 OS=Homo sapiens GN=MAP3K6 PE=1 SV=3	S	128	0.9316	1
O95382	Mitogen-activated protein kinase kinase kinase 6 OS=Homo sapiens GN=MAP3K6 PE=1 SV=3	S	984	1	8
O95394	Phosphoacetylglucosamine mutase OS=Homo sapiens GN=PGM3 PE=1 SV=1	S	64	0.8917	2
O95394	Phosphoacetylglucosamine mutase OS=Homo sapiens GN=PGM3 PE=1 SV=1	H	65	0.8747	1
O95394	Phosphoacetylglucosamine mutase OS=Homo sapiens GN=PGM3 PE=1 SV=1	S	307	0.9196	1
O95400	CD2 antigen cytoplasmic tail-binding protein 2 OS=Homo sapiens GN=CD2BP2 PE=1 SV=1	S	195	0.9995	1
O95405	Zinc finger FYVE domain-containing protein 9 OS=Homo sapiens GN=ZFYVE9 PE=1 SV=2	K	593	0.8611	1
O95425	Supervillin OS=Homo sapiens GN=SVIL PE=1 SV=2	H	218	0.9684	1
O95425	Supervillin OS=Homo sapiens GN=SVIL PE=1 SV=2	S	221	0.8459	1
O95425	Supervillin OS=Homo sapiens GN=SVIL PE=1 SV=2	S	245	0.9144	1
O95425	Supervillin OS=Homo sapiens GN=SVIL PE=1 SV=2	H	674	0.819	1
O95425	Supervillin OS=Homo sapiens GN=SVIL PE=1 SV=2	Y	966	0.9293	3
O95425	Supervillin OS=Homo sapiens GN=SVIL PE=1 SV=2	S	968	0.9273	1
O95425	Supervillin OS=Homo sapiens GN=SVIL PE=1 SV=2	S	1322	0.9998	3
O95453	Poly(A)-specific ribonuclease PARN OS=Homo sapiens GN=PARN PE=1 SV=1	D	580	0.8001	2
O95456	Proteasome assembly chaperone 1 OS=Homo sapiens GN=PSMG1 PE=1 SV=1	E	179	0.7787	1
O95456	Proteasome assembly chaperone 1 OS=Homo sapiens GN=PSMG1 PE=1 SV=1	S	186	0.9932	1
O95466	Formin-like protein 1 OS=Homo sapiens GN=FMNL1 PE=1 SV=3	S	184	0.9131	2
O95613	Pericentrin OS=Homo sapiens GN=PCNT PE=1 SV=4	D	2176	0.8777	2
O95671	N-acetylserotonin O-methyltransferase-like protein OS=Homo sapiens GN=ASMTL PE=1 SV=3	D	237	0.7777	1
O95671	N-acetylserotonin O-methyltransferase-like protein OS=Homo sapiens GN=ASMTL PE=1 SV=3	S	239	0.9999	10
O95671	N-acetylserotonin O-methyltransferase-like protein OS=Homo sapiens GN=ASMTL PE=1 SV=3	E	242	0.7602	1
O95671	N-acetylserotonin O-methyltransferase-like protein OS=Homo sapiens GN=ASMTL PE=1 SV=3	H	433	0.9117	1
O95671	N-acetylserotonin O-methyltransferase-like protein OS=Homo sapiens GN=ASMTL PE=1 SV=3	T	445	0.8387	1
O95684	FGFR1 oncogene partner OS=Homo sapiens GN=FGFR1OP PE=1 SV=1	H	155	0.9527	2
O95684	FGFR1 oncogene partner OS=Homo sapiens GN=FGFR1OP PE=1 SV=1	S	156	0.9807	11
O95684	FGFR1 oncogene partner OS=Homo sapiens GN=FGFR1OP PE=1 SV=1	K	159	0.9016	3
O95684	FGFR1 oncogene partner OS=Homo sapiens GN=FGFR1OP PE=1 SV=1	S	160	0.9948	7
O95684	FGFR1 oncogene partner OS=Homo sapiens GN=FGFR1OP PE=1 SV=1	E	162	0.8613	3
O95696	Bromodomain-containing protein 1 OS=Homo sapiens GN=BRD1 PE=1 SV=1	E	1049	0.8444	1
O95696	Bromodomain-containing protein 1 OS=Homo sapiens GN=BRD1 PE=1 SV=1	S	1052	0.9933	2
O95696	Bromodomain-containing protein 1 OS=Homo sapiens GN=BRD1 PE=1 SV=1	S	1055	0.9885	1
O95714	E3 ubiquitin-protein ligase HERC2 OS=Homo sapiens GN=HERC2 PE=1 SV=2	E	1581	0.7907	1
O95714	E3 ubiquitin-protein ligase HERC2 OS=Homo sapiens GN=HERC2 PE=1 SV=2	K	2452	0.9036	1
O95714	E3 ubiquitin-protein ligase HERC2 OS=Homo sapiens GN=HERC2 PE=1 SV=2	S	2454	0.9809	3
O95714	E3 ubiquitin-protein ligase HERC2 OS=Homo sapiens GN=HERC2 PE=1 SV=2	S	2928	0.9928	8
O95714	E3 ubiquitin-protein ligase HERC2 OS=Homo sapiens GN=HERC2 PE=1 SV=2	S	2990	0.8804	1
O95714	E3 ubiquitin-protein ligase HERC2 OS=Homo sapiens GN=HERC2 PE=1 SV=2	S	3001	0.9123	1
O95747	Serine/threonine-protein kinase OSR1 OS=Homo sapiens GN=OXSR1 PE=1 SV=1	E	337	0.8152	1
O95747	Serine/threonine-protein kinase OSR1 OS=Homo sapiens GN=OXSR1 PE=1 SV=1	S	339	0.8536	2
O95757	Heat shock 70 kDa protein 4L OS=Homo sapiens GN=HSPA4L PE=1 SV=3	S	461	0.8059	1
O95759	TBC1 domain family member 8 OS=Homo sapiens GN=TBC1D8 PE=1 SV=3	Y	179	0.9999	1
O95759	TBC1 domain family member 8 OS=Homo sapiens GN=TBC1D8 PE=1 SV=3	S	181	0.9984	1
O95785	Protein Wiz OS=Homo sapiens GN=WIZ PE=1 SV=2	E	820	0.8535	1
O95785	Protein Wiz OS=Homo sapiens GN=WIZ PE=1 SV=2	R	947	0.9979	1
O95785	Protein Wiz OS=Homo sapiens GN=WIZ PE=1 SV=2	S	952	0.8132	1
O95785	Protein Wiz OS=Homo sapiens GN=WIZ PE=1 SV=2	S	1171	0.8724	1
O95785	Protein Wiz OS=Homo sapiens GN=WIZ PE=1 SV=2	Y	1349	0.949	1
O95785	Protein Wiz OS=Homo sapiens GN=WIZ PE=1 SV=2	S	1352	0.8411	1
O95801	Tetratricopeptide repeat protein 4 OS=Homo sapiens GN=TTC4 PE=1 SV=3	E	2	0.9996	3
O95801	Tetratricopeptide repeat protein 4 OS=Homo sapiens GN=TTC4 PE=1 SV=3	D	7	0.9106	1
O95810	Caveolae-associated protein 2 OS=Homo sapiens GN=CAVIN2 PE=1 SV=3	S	370	0.9548	1
O95817	BAG family molecular chaperone regulator 3 OS=Homo sapiens GN=BAG3 PE=1 SV=3	S	171	0.8092	1
O95817	BAG family molecular chaperone regulator 3 OS=Homo sapiens GN=BAG3 PE=1 SV=3	T	285	0.8423	1
O95817	BAG family molecular chaperone regulator 3 OS=Homo sapiens GN=BAG3 PE=1 SV=3	S	289	0.9453	3
O95817	BAG family molecular chaperone regulator 3 OS=Homo sapiens GN=BAG3 PE=1 SV=3	S	291	0.9945	1
O95817	BAG family molecular chaperone regulator 3 OS=Homo sapiens GN=BAG3 PE=1 SV=3	S	377	1	8
O95817	BAG family molecular chaperone regulator 3 OS=Homo sapiens GN=BAG3 PE=1 SV=3	E	404	0.7829	1
O95817	BAG family molecular chaperone regulator 3 OS=Homo sapiens GN=BAG3 PE=1 SV=3	T	406	0.8204	1
O95835	Serine/threonine-protein kinase LATS1 OS=Homo sapiens GN=LATS1 PE=1 SV=1	S	476	0.9298	1
O95835	Serine/threonine-protein kinase LATS1 OS=Homo sapiens GN=LATS1 PE=1 SV=1	S	613	0.776	1
O95870	Protein ABHD16A OS=Homo sapiens GN=ABHD16A PE=1 SV=3	E	439	0.9994	1
O95870	Protein ABHD16A OS=Homo sapiens GN=ABHD16A PE=1 SV=3	D	440	0.9999	1
O96000	NADH dehydrogenase [ubiquinone] 1 beta subcomplex subunit 10 OS=Homo sapiens GN=NDUFB10 PE=1 SV=3	D	67	0.8649	1
O96013	Serine/threonine-protein kinase PAK 4 OS=Homo sapiens GN=PAK4 PE=1 SV=1	S	181	0.8679	1
O96013	Serine/threonine-protein kinase PAK 4 OS=Homo sapiens GN=PAK4 PE=1 SV=1	S	474	0.8299	1
O96028	Histone-lysine N-methyltransferase NSD2 OS=Homo sapiens GN=NSD2 PE=1 SV=1	E	542	0.8839	1
O96028	Histone-lysine N-methyltransferase NSD2 OS=Homo sapiens GN=NSD2 PE=1 SV=1	T	544	0.9965	5
P00338	L-lactate dehydrogenase A chain OS=Homo sapiens GN=LDHA PE=1 SV=2	D	6	0.964	1
P00338	L-lactate dehydrogenase A chain OS=Homo sapiens GN=LDHA PE=1 SV=2	T	18	0.8032	1
P00338	L-lactate dehydrogenase A chain OS=Homo sapiens GN=LDHA PE=1 SV=2	C	293	0.9999	3
P00367	Glutamate dehydrogenase 1, mitochondrial OS=Homo sapiens GN=GLUD1 PE=1 SV=2	T	389	1	1
P00367	Glutamate dehydrogenase 1, mitochondrial OS=Homo sapiens GN=GLUD1 PE=1 SV=2	K	390	0.9999	1
P00367	Glutamate dehydrogenase 1, mitochondrial OS=Homo sapiens GN=GLUD1 PE=1 SV=2	S	391	0.9975	1
P00441	Superoxide dismutase [Cu-Zn] OS=Homo sapiens GN=SOD1 PE=1 SV=2	E	101	0.8144	1
P00492	Hypoxanthine-guanine phosphoribosyltransferase OS=Homo sapiens GN=HPRT1 PE=1 SV=2	S	5	1	3
P00492	Hypoxanthine-guanine phosphoribosyltransferase OS=Homo sapiens GN=HPRT1 PE=1 SV=2	S	11	0.9502	3
P00492	Hypoxanthine-guanine phosphoribosyltransferase OS=Homo sapiens GN=HPRT1 PE=1 SV=2	T	124	0.7817	1
P00519	Tyrosine-protein kinase ABL1 OS=Homo sapiens GN=ABL1 PE=1 SV=4	Y	264	0.9436	2
P00519	Tyrosine-protein kinase ABL1 OS=Homo sapiens GN=ABL1 PE=1 SV=4	S	569	1	10
P00519	Tyrosine-protein kinase ABL1 OS=Homo sapiens GN=ABL1 PE=1 SV=4	S	733	0.9995	2
P00533	Epidermal growth factor receptor OS=Homo sapiens GN=EGFR PE=1 SV=2	S	1025	0.8764	2
P00533	Epidermal growth factor receptor OS=Homo sapiens GN=EGFR PE=1 SV=2	C	1058	0.8519	1
P00533	Epidermal growth factor receptor OS=Homo sapiens GN=EGFR PE=1 SV=2	T	1085	0.7776	1
P01024	Complement C3 OS=Homo sapiens GN=C3 PE=1 SV=2	T	423	1	1
P01024	Complement C3 OS=Homo sapiens GN=C3 PE=1 SV=2	R	841	0.8798	1
P02452	Collagen alpha-1(I) chain OS=Homo sapiens GN=COL1A1 PE=1 SV=5	R	472	0.8145	1
P02452	Collagen alpha-1(I) chain OS=Homo sapiens GN=COL1A1 PE=1 SV=5	S	492	0.8883	1
P02461	Collagen alpha-1(III) chain OS=Homo sapiens GN=COL3A1 PE=1 SV=4	C	1197	0.9292	1
P02461	Collagen alpha-1(III) chain OS=Homo sapiens GN=COL3A1 PE=1 SV=4	Y	1219	0.8815	1
P02461	Collagen alpha-1(III) chain OS=Homo sapiens GN=COL3A1 PE=1 SV=4	D	1226	0.7578	1
P02462	Collagen alpha-1(IV) chain OS=Homo sapiens GN=COL4A1 PE=1 SV=3	S	99	0.9994	1
P02462	Collagen alpha-1(IV) chain OS=Homo sapiens GN=COL4A1 PE=1 SV=3	Y	101	0.9975	1
P02462	Collagen alpha-1(IV) chain OS=Homo sapiens GN=COL4A1 PE=1 SV=3	T	128	0.7639	1
P02462	Collagen alpha-1(IV) chain OS=Homo sapiens GN=COL4A1 PE=1 SV=3	T	854	0.9236	1
P02462	Collagen alpha-1(IV) chain OS=Homo sapiens GN=COL4A1 PE=1 SV=3	S	1433	0.8186	1
P02545	Prelamin-A/C OS=Homo sapiens GN=LMNA PE=1 SV=1	S	22	0.9877	3
P02545	Prelamin-A/C OS=Homo sapiens GN=LMNA PE=1 SV=1	S	390	0.9993	9
P02545	Prelamin-A/C OS=Homo sapiens GN=LMNA PE=1 SV=1	S	392	0.9213	1
P02545	Prelamin-A/C OS=Homo sapiens GN=LMNA PE=1 SV=1	T	394	0.851	1
P02686	Myelin basic protein OS=Homo sapiens GN=MBP PE=1 SV=3	D	50	0.9145	1
P02768	Serum albumin OS=Homo sapiens GN=ALB PE=1 SV=2	T	491	1	1
P02794	Ferritin heavy chain OS=Homo sapiens GN=FTH1 PE=1 SV=2	D	172	0.7626	1
P02795	Metallothionein-2 OS=Homo sapiens GN=MT2A PE=1 SV=1	D	2	0.9982	6
P04075	Fructose-bisphosphate aldolase A OS=Homo sapiens GN=ALDOA PE=1 SV=2	C	178	0.8297	1
P04080	Cystatin-B OS=Homo sapiens GN=CSTB PE=1 SV=2	T	13	0.8324	1
P04080	Cystatin-B OS=Homo sapiens GN=CSTB PE=1 SV=2	E	15	0.839	1
P04150	Glucocorticoid receptor OS=Homo sapiens GN=NR3C1 PE=1 SV=1	S	203	0.7918	1
P04150	Glucocorticoid receptor OS=Homo sapiens GN=NR3C1 PE=1 SV=1	S	226	0.9917	3
P04181	Ornithine aminotransferase, mitochondrial OS=Homo sapiens GN=OAT PE=1 SV=1	E	230	0.817	1
P04264	Keratin, type II cytoskeletal 1 OS=Homo sapiens GN=KRT1 PE=1 SV=6	R	602	0.9474	1
P04264	Keratin, type II cytoskeletal 1 OS=Homo sapiens GN=KRT1 PE=1 SV=6	S	612	0.9639	1
P04350	Tubulin beta-4A chain OS=Homo sapiens GN=TUBB4A PE=1 SV=2	C	129	0.9486	2
P04626	Receptor tyrosine-protein kinase erbB-2 OS=Homo sapiens GN=ERBB2 PE=1 SV=1	S	1054	0.9992	3
P04626	Receptor tyrosine-protein kinase erbB-2 OS=Homo sapiens GN=ERBB2 PE=1 SV=1	D	1058	0.9824	1
P04629	High affinity nerve growth factor receptor OS=Homo sapiens GN=NTRK1 PE=1 SV=4	D	257	0.9714	1
P04632	Calpain small subunit 1 OS=Homo sapiens GN=CAPNS1 PE=1 SV=1	S	34	0.8787	1
P04632	Calpain small subunit 1 OS=Homo sapiens GN=CAPNS1 PE=1 SV=1	T	57	0.8625	2
P04732	Metallothionein-1E OS=Homo sapiens GN=MT1E PE=1 SV=1	S	6	0.9777	1
P04792	Heat shock protein beta-1 OS=Homo sapiens GN=HSPB1 PE=1 SV=2	S	15	1	8
P04792	Heat shock protein beta-1 OS=Homo sapiens GN=HSPB1 PE=1 SV=2	S	82	0.9947	10
P04920	Anion exchange protein 2 OS=Homo sapiens GN=SLC4A2 PE=1 SV=4	C	16	0.9367	1
P04920	Anion exchange protein 2 OS=Homo sapiens GN=SLC4A2 PE=1 SV=4	S	144	0.9537	2
P05386	60S acidic ribosomal protein P1 OS=Homo sapiens GN=RPLP1 PE=1 SV=1	S	5	0.7633	1
P05386	60S acidic ribosomal protein P1 OS=Homo sapiens GN=RPLP1 PE=1 SV=1	E	6	0.8133	1
P05386	60S acidic ribosomal protein P1 OS=Homo sapiens GN=RPLP1 PE=1 SV=1	S	58	0.939	1
P05386	60S acidic ribosomal protein P1 OS=Homo sapiens GN=RPLP1 PE=1 SV=1	C	61	0.8446	1
P05386	60S acidic ribosomal protein P1 OS=Homo sapiens GN=RPLP1 PE=1 SV=1	E	99	0.8616	1
P05386	60S acidic ribosomal protein P1 OS=Homo sapiens GN=RPLP1 PE=1 SV=1	E	100	0.8616	1
P05386	60S acidic ribosomal protein P1 OS=Homo sapiens GN=RPLP1 PE=1 SV=1	S	101	0.8398	1
P05386	60S acidic ribosomal protein P1 OS=Homo sapiens GN=RPLP1 PE=1 SV=1	S	104	0.8057	1
P05386	60S acidic ribosomal protein P1 OS=Homo sapiens GN=RPLP1 PE=1 SV=1	D	105	0.9329	4
P05386	60S acidic ribosomal protein P1 OS=Homo sapiens GN=RPLP1 PE=1 SV=1	D	106	0.9712	7
P05386	60S acidic ribosomal protein P1 OS=Homo sapiens GN=RPLP1 PE=1 SV=1	D	107	0.8685	2
P05387	60S acidic ribosomal protein P2 OS=Homo sapiens GN=RPLP2 PE=1 SV=1	S	16	0.9828	1
P05387	60S acidic ribosomal protein P2 OS=Homo sapiens GN=RPLP2 PE=1 SV=1	S	17	0.8588	1
P05387	60S acidic ribosomal protein P2 OS=Homo sapiens GN=RPLP2 PE=1 SV=1	S	64	0.9283	1
P05387	60S acidic ribosomal protein P2 OS=Homo sapiens GN=RPLP2 PE=1 SV=1	S	74	0.8189	1
P05387	60S acidic ribosomal protein P2 OS=Homo sapiens GN=RPLP2 PE=1 SV=1	D	106	0.8095	1
P05412	Transcription factor AP-1 OS=Homo sapiens GN=JUN PE=1 SV=2	T	239	0.9628	2
P05412	Transcription factor AP-1 OS=Homo sapiens GN=JUN PE=1 SV=2	S	243	0.9999	10
P05412	Transcription factor AP-1 OS=Homo sapiens GN=JUN PE=1 SV=2	D	246	0.8578	1
P05455	Lupus La protein OS=Homo sapiens GN=SSB PE=1 SV=2	K	9	0.8978	1
P05455	Lupus La protein OS=Homo sapiens GN=SSB PE=1 SV=2	S	366	0.9968	54
P05455	Lupus La protein OS=Homo sapiens GN=SSB PE=1 SV=2	D	367	0.9284	2
P05455	Lupus La protein OS=Homo sapiens GN=SSB PE=1 SV=2	E	369	0.9545	2
P05455	Lupus La protein OS=Homo sapiens GN=SSB PE=1 SV=2	D	371	0.8602	2
P05455	Lupus La protein OS=Homo sapiens GN=SSB PE=1 SV=2	E	372	0.8631	1
P05455	Lupus La protein OS=Homo sapiens GN=SSB PE=1 SV=2	E	375	0.7906	1
P05534	HLA class I histocompatibility antigen, A-24 alpha chain OS=Homo sapiens GN=HLA-A PE=1 SV=2	D	351	0.9668	2
P05534	HLA class I histocompatibility antigen, A-24 alpha chain OS=Homo sapiens GN=HLA-A PE=1 SV=2	S	352	0.8951	1
P05534	HLA class I histocompatibility antigen, A-24 alpha chain OS=Homo sapiens GN=HLA-A PE=1 SV=2	S	356	0.9884	4
P05534	HLA class I histocompatibility antigen, A-24 alpha chain OS=Homo sapiens GN=HLA-A PE=1 SV=2	D	357	0.8904	3
P05534	HLA class I histocompatibility antigen, A-24 alpha chain OS=Homo sapiens GN=HLA-A PE=1 SV=2	S	359	0.9975	7
P05556	Integrin beta-1 OS=Homo sapiens GN=ITGB1 PE=1 SV=2	S	86	0.9923	1
P05783	Keratin, type I cytoskeletal 18 OS=Homo sapiens GN=KRT18 PE=1 SV=2	R	55	0.9679	1
P05783	Keratin, type I cytoskeletal 18 OS=Homo sapiens GN=KRT18 PE=1 SV=2	S	60	0.9805	4
P05783	Keratin, type I cytoskeletal 18 OS=Homo sapiens GN=KRT18 PE=1 SV=2	S	399	0.9127	4
P05783	Keratin, type I cytoskeletal 18 OS=Homo sapiens GN=KRT18 PE=1 SV=2	S	401	0.9332	2
P05787	Keratin, type II cytoskeletal 8 OS=Homo sapiens GN=KRT8 PE=1 SV=7	S	253	1	4
P05787	Keratin, type II cytoskeletal 8 OS=Homo sapiens GN=KRT8 PE=1 SV=7	Y	427	0.9387	1
P05787	Keratin, type II cytoskeletal 8 OS=Homo sapiens GN=KRT8 PE=1 SV=7	S	432	0.9477	3
P05787	Keratin, type II cytoskeletal 8 OS=Homo sapiens GN=KRT8 PE=1 SV=7	S	436	0.8163	1
P06239	Tyrosine-protein kinase Lck OS=Homo sapiens GN=LCK PE=1 SV=6	T	35	1	1
P06239	Tyrosine-protein kinase Lck OS=Homo sapiens GN=LCK PE=1 SV=6	R	39	1	1
P06241	Tyrosine-protein kinase Fyn OS=Homo sapiens GN=FYN PE=1 SV=3	Y	420	0.8376	1
P06396	Gelsolin OS=Homo sapiens GN=GSN PE=1 SV=1	S	611	0.9363	1
P06400	Retinoblastoma-associated protein OS=Homo sapiens GN=RB1 PE=1 SV=2	S	834	0.9993	1
P06733	Alpha-enolase OS=Homo sapiens GN=ENO1 PE=1 SV=2	H	7	0.9368	2
P06733	Alpha-enolase OS=Homo sapiens GN=ENO1 PE=1 SV=2	S	263	0.9981	6
P06748	Nucleophosmin OS=Homo sapiens GN=NPM1 PE=1 SV=2	D	3	0.947	4
P06748	Nucleophosmin OS=Homo sapiens GN=NPM1 PE=1 SV=2	S	4	0.9446	4
P06748	Nucleophosmin OS=Homo sapiens GN=NPM1 PE=1 SV=2	Y	17	0.9312	1
P06748	Nucleophosmin OS=Homo sapiens GN=NPM1 PE=1 SV=2	E	61	0.7985	1
P06748	Nucleophosmin OS=Homo sapiens GN=NPM1 PE=1 SV=2	E	68	0.8203	1
P06748	Nucleophosmin OS=Homo sapiens GN=NPM1 PE=1 SV=2	S	70	0.9999	22
P06748	Nucleophosmin OS=Homo sapiens GN=NPM1 PE=1 SV=2	T	78	0.9668	1
P07195	L-lactate dehydrogenase B chain OS=Homo sapiens GN=LDHB PE=1 SV=2	D	142	0.9466	1
P07195	L-lactate dehydrogenase B chain OS=Homo sapiens GN=LDHB PE=1 SV=2	K	150	0.8163	1
P07197	Neurofilament medium polypeptide OS=Homo sapiens GN=NEFM PE=1 SV=3	T	874	0.9477	1
P07197	Neurofilament medium polypeptide OS=Homo sapiens GN=NEFM PE=1 SV=3	K	875	0.9477	1
P07197	Neurofilament medium polypeptide OS=Homo sapiens GN=NEFM PE=1 SV=3	T	878	0.9997	1
P07197	Neurofilament medium polypeptide OS=Homo sapiens GN=NEFM PE=1 SV=3	T	880	1	1
P07237	Protein disulfide-isomerase OS=Homo sapiens GN=P4HB PE=1 SV=3	S	32	0.8977	2
P07237	Protein disulfide-isomerase OS=Homo sapiens GN=P4HB PE=1 SV=3	S	449	0.7669	1
P07237	Protein disulfide-isomerase OS=Homo sapiens GN=P4HB PE=1 SV=3	D	451	0.7669	1
P07237	Protein disulfide-isomerase OS=Homo sapiens GN=P4HB PE=1 SV=3	R	452	0.7669	1
P07237	Protein disulfide-isomerase OS=Homo sapiens GN=P4HB PE=1 SV=3	T	453	0.7669	1
P07237	Protein disulfide-isomerase OS=Homo sapiens GN=P4HB PE=1 SV=3	D	456	0.7669	1
P07333	Macrophage colony-stimulating factor 1 receptor OS=Homo sapiens GN=CSF1R PE=1 SV=2	R	144	0.9986	1
P07333	Macrophage colony-stimulating factor 1 receptor OS=Homo sapiens GN=CSF1R PE=1 SV=2	S	178	0.975	1
P07333	Macrophage colony-stimulating factor 1 receptor OS=Homo sapiens GN=CSF1R PE=1 SV=2	E	598	0.8953	1
P07355	Annexin A2 OS=Homo sapiens GN=ANXA2 PE=1 SV=2	T	19	0.9972	4
P07355	Annexin A2 OS=Homo sapiens GN=ANXA2 PE=1 SV=2	S	26	0.7921	1
P07355	Annexin A2 OS=Homo sapiens GN=ANXA2 PE=1 SV=2	T	123	0.9024	4
P07355	Annexin A2 OS=Homo sapiens GN=ANXA2 PE=1 SV=2	S	127	0.9071	2
P07355	Annexin A2 OS=Homo sapiens GN=ANXA2 PE=1 SV=2	R	178	0.7703	1
P07355	Annexin A2 OS=Homo sapiens GN=ANXA2 PE=1 SV=2	D	182	0.8073	1
P07355	Annexin A2 OS=Homo sapiens GN=ANXA2 PE=1 SV=2	S	184	0.8772	1
P07355	Annexin A2 OS=Homo sapiens GN=ANXA2 PE=1 SV=2	D	251	0.8305	1
P07737	Profilin-1 OS=Homo sapiens GN=PFN1 PE=1 SV=2	Y	7	0.9989	8
P07814	Bifunctional glutamate/proline--tRNA ligase OS=Homo sapiens GN=EPRS PE=1 SV=5	S	883	0.7698	1
P07814	Bifunctional glutamate/proline--tRNA ligase OS=Homo sapiens GN=EPRS PE=1 SV=5	S	886	0.9756	2
P07814	Bifunctional glutamate/proline--tRNA ligase OS=Homo sapiens GN=EPRS PE=1 SV=5	S	998	0.8438	1
P07900	Heat shock protein HSP 90-alpha OS=Homo sapiens GN=HSP90AA1 PE=1 SV=5	S	263	0.9518	2
P07910	Heterogeneous nuclear ribonucleoproteins C1/C2 OS=Homo sapiens GN=HNRNPC PE=1 SV=4	Y	105	0.7943	1
P07910	Heterogeneous nuclear ribonucleoproteins C1/C2 OS=Homo sapiens GN=HNRNPC PE=1 SV=4	S	113	0.8302	1
P07910	Heterogeneous nuclear ribonucleoproteins C1/C2 OS=Homo sapiens GN=HNRNPC PE=1 SV=4	S	115	0.9288	5
P07948	Tyrosine-protein kinase Lyn OS=Homo sapiens GN=LYN PE=1 SV=3	S	13	0.9981	6
P08048	Zinc finger Y-chromosomal protein OS=Homo sapiens GN=ZFY PE=1 SV=3	S	375	0.9967	1
P08048	Zinc finger Y-chromosomal protein OS=Homo sapiens GN=ZFY PE=1 SV=3	H	379	0.9989	1
P08195	4F2 cell-surface antigen heavy chain OS=Homo sapiens GN=SLC3A2 PE=1 SV=3	E	2	1	7
P08195	4F2 cell-surface antigen heavy chain OS=Homo sapiens GN=SLC3A2 PE=1 SV=3	E	7	0.8326	1
P08195	4F2 cell-surface antigen heavy chain OS=Homo sapiens GN=SLC3A2 PE=1 SV=3	S	129	0.9927	1
P08238	Heat shock protein HSP 90-beta OS=Homo sapiens GN=HSP90AB1 PE=1 SV=4	S	255	0.9993	21
P08238	Heat shock protein HSP 90-beta OS=Homo sapiens GN=HSP90AB1 PE=1 SV=4	D	256	0.7782	1
P08238	Heat shock protein HSP 90-beta OS=Homo sapiens GN=HSP90AB1 PE=1 SV=4	E	257	0.8619	1
P08238	Heat shock protein HSP 90-beta OS=Homo sapiens GN=HSP90AB1 PE=1 SV=4	S	365	0.8018	1
P08238	Heat shock protein HSP 90-beta OS=Homo sapiens GN=HSP90AB1 PE=1 SV=4	C	412	0.9329	9
P08240	Signal recognition particle receptor subunit alpha OS=Homo sapiens GN=SRPRA PE=1 SV=2	D	299	0.8379	2
P08243	Asparagine synthetase [glutamine-hydrolyzing] OS=Homo sapiens GN=ASNS PE=1 SV=4	R	252	0.8914	1
P08243	Asparagine synthetase [glutamine-hydrolyzing] OS=Homo sapiens GN=ASNS PE=1 SV=4	S	264	0.893	1
P08559	Pyruvate dehydrogenase E1 component subunit alpha, somatic form, mitochondrial OS=Homo sapiens GN=PDHA1 PE=1 SV=3	H	292	0.9165	1
P08559	Pyruvate dehydrogenase E1 component subunit alpha, somatic form, mitochondrial OS=Homo sapiens GN=PDHA1 PE=1 SV=3	S	293	0.9995	5
P08572	Collagen alpha-2(IV) chain OS=Homo sapiens GN=COL4A2 PE=1 SV=4	T	655	0.8984	1
P08581	Hepatocyte growth factor receptor OS=Homo sapiens GN=MET PE=1 SV=4	K	962	1	1
P08581	Hepatocyte growth factor receptor OS=Homo sapiens GN=MET PE=1 SV=4	D	963	1	1
P08581	Hepatocyte growth factor receptor OS=Homo sapiens GN=MET PE=1 SV=4	S	966	0.9998	1
P08581	Hepatocyte growth factor receptor OS=Homo sapiens GN=MET PE=1 SV=4	T	977	0.8899	1
P08581	Hepatocyte growth factor receptor OS=Homo sapiens GN=MET PE=1 SV=4	S	990	0.9932	5
P08581	Hepatocyte growth factor receptor OS=Homo sapiens GN=MET PE=1 SV=4	S	997	0.9926	5
P08621	U1 small nuclear ribonucleoprotein 70 kDa OS=Homo sapiens GN=SNRNP70 PE=1 SV=2	S	226	1	5
P08621	U1 small nuclear ribonucleoprotein 70 kDa OS=Homo sapiens GN=SNRNP70 PE=1 SV=2	S	410	0.9464	2
P08648	Integrin alpha-5 OS=Homo sapiens GN=ITGA5 PE=1 SV=2	S	127	0.7789	1
P08651	Nuclear factor 1 C-type OS=Homo sapiens GN=NFIC PE=1 SV=2	D	292	0.8039	1
P08651	Nuclear factor 1 C-type OS=Homo sapiens GN=NFIC PE=1 SV=2	T	293	0.7581	1
P08651	Nuclear factor 1 C-type OS=Homo sapiens GN=NFIC PE=1 SV=2	S	294	0.881	1
P08651	Nuclear factor 1 C-type OS=Homo sapiens GN=NFIC PE=1 SV=2	S	304	0.9256	5
P08651	Nuclear factor 1 C-type OS=Homo sapiens GN=NFIC PE=1 SV=2	S	305	0.9662	10
P08651	Nuclear factor 1 C-type OS=Homo sapiens GN=NFIC PE=1 SV=2	T	307	0.833	1
P08651	Nuclear factor 1 C-type OS=Homo sapiens GN=NFIC PE=1 SV=2	S	322	0.9286	1
P08651	Nuclear factor 1 C-type OS=Homo sapiens GN=NFIC PE=1 SV=2	S	323	0.991	8
P08651	Nuclear factor 1 C-type OS=Homo sapiens GN=NFIC PE=1 SV=2	D	331	0.7509	1
P08651	Nuclear factor 1 C-type OS=Homo sapiens GN=NFIC PE=1 SV=2	S	333	0.9222	5
P08651	Nuclear factor 1 C-type OS=Homo sapiens GN=NFIC PE=1 SV=2	S	339	1	9
P08670	Vimentin OS=Homo sapiens GN=VIM PE=1 SV=4	S	56	0.9024	2
P08670	Vimentin OS=Homo sapiens GN=VIM PE=1 SV=4	S	412	0.9998	3
P08670	Vimentin OS=Homo sapiens GN=VIM PE=1 SV=4	T	426	0.907	2
P08670	Vimentin OS=Homo sapiens GN=VIM PE=1 SV=4	D	429	0.9048	1
P08670	Vimentin OS=Homo sapiens GN=VIM PE=1 SV=4	S	430	0.8704	1
P08670	Vimentin OS=Homo sapiens GN=VIM PE=1 SV=4	T	458	0.9327	3
P08670	Vimentin OS=Homo sapiens GN=VIM PE=1 SV=4	S	459	0.988	9
P08670	Vimentin OS=Homo sapiens GN=VIM PE=1 SV=4	H	461	0.9234	3
P08670	Vimentin OS=Homo sapiens GN=VIM PE=1 SV=4	D	463	0.8714	1
P08729	Keratin, type II cytoskeletal 7 OS=Homo sapiens GN=KRT7 PE=1 SV=5	S	254	0.9996	5
P08754	Guanine nucleotide-binding protein G(k) subunit alpha OS=Homo sapiens GN=GNAI3 PE=1 SV=3	S	62	0.9983	1
P08754	Guanine nucleotide-binding protein G(k) subunit alpha OS=Homo sapiens GN=GNAI3 PE=1 SV=3	E	63	0.9421	1
P08758	Annexin A5 OS=Homo sapiens GN=ANXA5 PE=1 SV=2	S	136	0.7512	1
P08913	Alpha-2A adrenergic receptor OS=Homo sapiens GN=ADRA2A PE=1 SV=3	S	298	0.7765	1
P09234	U1 small nuclear ribonucleoprotein C OS=Homo sapiens GN=SNRPC PE=1 SV=1	S	17	0.9956	5
P09382	Galectin-1 OS=Homo sapiens GN=LGALS1 PE=1 SV=2	S	8	0.9999	2
P09493	Tropomyosin alpha-1 chain OS=Homo sapiens GN=TPM1 PE=1 SV=2	E	145	0.7797	1
P09651	Heterogeneous nuclear ribonucleoprotein A1 OS=Homo sapiens GN=HNRNPA1 PE=1 SV=5	S	6	0.9874	7
P09651	Heterogeneous nuclear ribonucleoprotein A1 OS=Homo sapiens GN=HNRNPA1 PE=1 SV=5	K	8	0.9497	1
P09661	U2 small nuclear ribonucleoprotein A' OS=Homo sapiens GN=SNRPA1 PE=1 SV=2	T	213	0.7884	1
P09661	U2 small nuclear ribonucleoprotein A' OS=Homo sapiens GN=SNRPA1 PE=1 SV=2	S	226	0.8181	1
P09874	Poly [ADP-ribose] polymerase 1 OS=Homo sapiens GN=PARP1 PE=1 SV=4	T	368	0.917	1
P09874	Poly [ADP-ribose] polymerase 1 OS=Homo sapiens GN=PARP1 PE=1 SV=4	S	782	0.9995	9
P0DJ93	Small integral membrane protein 13 OS=Homo sapiens GN=SMIM13 PE=3 SV=1	E	61	0.9316	1
P0DJD0	RANBP2-like and GRIP domain-containing protein 1 OS=Homo sapiens GN=RGPD1 PE=2 SV=1	E	1304	0.7673	1
P0DJD0	RANBP2-like and GRIP domain-containing protein 1 OS=Homo sapiens GN=RGPD1 PE=2 SV=1	S	1519	1	3
P0DMV8	Heat shock 70 kDa protein 1A OS=Homo sapiens GN=HSPA1A PE=1 SV=1	R	171	0.9983	1
P0DMV8	Heat shock 70 kDa protein 1A OS=Homo sapiens GN=HSPA1A PE=1 SV=1	Y	611	0.9961	2
P0DP23	Calmodulin-1 OS=Homo sapiens GN=CALM1 PE=1 SV=1	D	3	0.7754	1
P0DP23	Calmodulin-1 OS=Homo sapiens GN=CALM1 PE=1 SV=1	E	7	0.8571	1
P0DP23	Calmodulin-1 OS=Homo sapiens GN=CALM1 PE=1 SV=1	E	8	0.9772	2
P10155	60 kDa SS-A/Ro ribonucleoprotein OS=Homo sapiens GN=TROVE2 PE=1 SV=2	S	388	0.9966	1
P10155	60 kDa SS-A/Ro ribonucleoprotein OS=Homo sapiens GN=TROVE2 PE=1 SV=2	T	394	0.8153	1
P10155	60 kDa SS-A/Ro ribonucleoprotein OS=Homo sapiens GN=TROVE2 PE=1 SV=2	C	400	0.8887	1
P10244	Myb-related protein B OS=Homo sapiens GN=MYBL2 PE=1 SV=1	D	21	0.8469	1
P10588	Nuclear receptor subfamily 2 group F member 6 OS=Homo sapiens GN=NR2F6 PE=1 SV=2	S	34	0.9174	4
P10599	Thioredoxin OS=Homo sapiens GN=TXN PE=1 SV=3	D	64	0.9099	1
P10644	cAMP-dependent protein kinase type I-alpha regulatory subunit OS=Homo sapiens GN=PRKAR1A PE=1 SV=1	T	75	0.7898	1
P10644	cAMP-dependent protein kinase type I-alpha regulatory subunit OS=Homo sapiens GN=PRKAR1A PE=1 SV=1	S	77	0.9202	1
P10644	cAMP-dependent protein kinase type I-alpha regulatory subunit OS=Homo sapiens GN=PRKAR1A PE=1 SV=1	R	78	0.7844	2
P10644	cAMP-dependent protein kinase type I-alpha regulatory subunit OS=Homo sapiens GN=PRKAR1A PE=1 SV=1	S	83	1	54
P10746	Uroporphyrinogen-III synthase OS=Homo sapiens GN=UROS PE=1 SV=1	S	245	0.8864	1
P10746	Uroporphyrinogen-III synthase OS=Homo sapiens GN=UROS PE=1 SV=1	T	247	0.8906	1
P11055	Myosin-3 OS=Homo sapiens GN=MYH3 PE=1 SV=3	S	1571	0.9013	1
P11055	Myosin-3 OS=Homo sapiens GN=MYH3 PE=1 SV=3	D	1574	0.916	1
P11137	Microtubule-associated protein 2 OS=Homo sapiens GN=MAP2 PE=1 SV=4	S	653	0.8242	1
P11137	Microtubule-associated protein 2 OS=Homo sapiens GN=MAP2 PE=1 SV=4	S	736	0.7969	1
P11137	Microtubule-associated protein 2 OS=Homo sapiens GN=MAP2 PE=1 SV=4	S	738	0.7638	1
P11137	Microtubule-associated protein 2 OS=Homo sapiens GN=MAP2 PE=1 SV=4	D	740	0.7849	1
P11137	Microtubule-associated protein 2 OS=Homo sapiens GN=MAP2 PE=1 SV=4	S	881	0.8204	1
P11137	Microtubule-associated protein 2 OS=Homo sapiens GN=MAP2 PE=1 SV=4	T	1154	0.8668	1
P11137	Microtubule-associated protein 2 OS=Homo sapiens GN=MAP2 PE=1 SV=4	S	1155	0.9921	2
P11137	Microtubule-associated protein 2 OS=Homo sapiens GN=MAP2 PE=1 SV=4	D	1345	0.9049	1
P11137	Microtubule-associated protein 2 OS=Homo sapiens GN=MAP2 PE=1 SV=4	S	1347	0.8989	1
P11137	Microtubule-associated protein 2 OS=Homo sapiens GN=MAP2 PE=1 SV=4	S	1353	0.9865	3
P11137	Microtubule-associated protein 2 OS=Homo sapiens GN=MAP2 PE=1 SV=4	S	1782	0.888	2
P11142	Heat shock cognate 71 kDa protein OS=Homo sapiens GN=HSPA8 PE=1 SV=1	K	601	0.9792	1
P11142	Heat shock cognate 71 kDa protein OS=Homo sapiens GN=HSPA8 PE=1 SV=1	C	603	0.9096	1
P11217	Glycogen phosphorylase, muscle form OS=Homo sapiens GN=PYGM PE=1 SV=6	Y	263	1	1
P11274	Breakpoint cluster region protein OS=Homo sapiens GN=BCR PE=1 SV=2	R	116	0.7733	1
P11274	Breakpoint cluster region protein OS=Homo sapiens GN=BCR PE=1 SV=2	S	122	0.9447	2
P11274	Breakpoint cluster region protein OS=Homo sapiens GN=BCR PE=1 SV=2	S	139	0.968	1
P11274	Breakpoint cluster region protein OS=Homo sapiens GN=BCR PE=1 SV=2	E	141	0.845	1
P11274	Breakpoint cluster region protein OS=Homo sapiens GN=BCR PE=1 SV=2	D	458	0.8778	1
P11274	Breakpoint cluster region protein OS=Homo sapiens GN=BCR PE=1 SV=2	S	459	0.9963	14
P11274	Breakpoint cluster region protein OS=Homo sapiens GN=BCR PE=1 SV=2	S	461	0.7718	1
P11274	Breakpoint cluster region protein OS=Homo sapiens GN=BCR PE=1 SV=2	S	463	0.9807	3
P11274	Breakpoint cluster region protein OS=Homo sapiens GN=BCR PE=1 SV=2	H	465	0.7917	1
P11274	Breakpoint cluster region protein OS=Homo sapiens GN=BCR PE=1 SV=2	S	473	0.9904	1
P11274	Breakpoint cluster region protein OS=Homo sapiens GN=BCR PE=1 SV=2	T	891	0.9981	1
P11274	Breakpoint cluster region protein OS=Homo sapiens GN=BCR PE=1 SV=2	S	894	0.9219	2
P11388	DNA topoisomerase 2-alpha OS=Homo sapiens GN=TOP2A PE=1 SV=3	S	707	0.972	1
P11388	DNA topoisomerase 2-alpha OS=Homo sapiens GN=TOP2A PE=1 SV=3	T	1244	0.888	1
P11388	DNA topoisomerase 2-alpha OS=Homo sapiens GN=TOP2A PE=1 SV=3	E	1245	0.8235	1
P11388	DNA topoisomerase 2-alpha OS=Homo sapiens GN=TOP2A PE=1 SV=3	S	1247	1	25
P11388	DNA topoisomerase 2-alpha OS=Homo sapiens GN=TOP2A PE=1 SV=3	E	1250	0.9585	3
P11388	DNA topoisomerase 2-alpha OS=Homo sapiens GN=TOP2A PE=1 SV=3	S	1391	0.8654	1
P11388	DNA topoisomerase 2-alpha OS=Homo sapiens GN=TOP2A PE=1 SV=3	S	1495	0.8776	1
P11388	DNA topoisomerase 2-alpha OS=Homo sapiens GN=TOP2A PE=1 SV=3	D	1497	0.9766	1
P11532	Dystrophin OS=Homo sapiens GN=DMD PE=1 SV=3	D	758	0.9946	1
P11532	Dystrophin OS=Homo sapiens GN=DMD PE=1 SV=3	K	760	0.9946	1
P11532	Dystrophin OS=Homo sapiens GN=DMD PE=1 SV=3	S	1223	0.8967	1
P11717	Cation-independent mannose-6-phosphate receptor OS=Homo sapiens GN=IGF2R PE=1 SV=3	S	2401	0.8023	1
P11717	Cation-independent mannose-6-phosphate receptor OS=Homo sapiens GN=IGF2R PE=1 SV=3	H	2403	0.7556	1
P11717	Cation-independent mannose-6-phosphate receptor OS=Homo sapiens GN=IGF2R PE=1 SV=3	D	2405	0.7589	1
P11717	Cation-independent mannose-6-phosphate receptor OS=Homo sapiens GN=IGF2R PE=1 SV=3	D	2406	0.9338	2
P11717	Cation-independent mannose-6-phosphate receptor OS=Homo sapiens GN=IGF2R PE=1 SV=3	D	2408	0.8363	3
P11717	Cation-independent mannose-6-phosphate receptor OS=Homo sapiens GN=IGF2R PE=1 SV=3	S	2409	0.9728	7
P11717	Cation-independent mannose-6-phosphate receptor OS=Homo sapiens GN=IGF2R PE=1 SV=3	E	2410	0.8555	1
P11717	Cation-independent mannose-6-phosphate receptor OS=Homo sapiens GN=IGF2R PE=1 SV=3	D	2411	0.7579	1
P11717	Cation-independent mannose-6-phosphate receptor OS=Homo sapiens GN=IGF2R PE=1 SV=3	E	2412	0.7728	2
P11717	Cation-independent mannose-6-phosphate receptor OS=Homo sapiens GN=IGF2R PE=1 SV=3	S	2479	0.9994	2
P11717	Cation-independent mannose-6-phosphate receptor OS=Homo sapiens GN=IGF2R PE=1 SV=3	D	2483	0.9656	8
P11717	Cation-independent mannose-6-phosphate receptor OS=Homo sapiens GN=IGF2R PE=1 SV=3	S	2484	0.9912	8
P11717	Cation-independent mannose-6-phosphate receptor OS=Homo sapiens GN=IGF2R PE=1 SV=3	E	2486	0.8745	3
P11766	Alcohol dehydrogenase class-3 OS=Homo sapiens GN=ADH5 PE=1 SV=4	D	167	0.8569	1
P12036	Neurofilament heavy polypeptide OS=Homo sapiens GN=NEFH PE=1 SV=4	R	164	0.9995	1
P12036	Neurofilament heavy polypeptide OS=Homo sapiens GN=NEFH PE=1 SV=4	S	560	0.9166	1
P12036	Neurofilament heavy polypeptide OS=Homo sapiens GN=NEFH PE=1 SV=4	K	879	0.7761	1
P12270	Nucleoprotein TPR OS=Homo sapiens GN=TPR PE=1 SV=3	T	142	0.8259	1
P12270	Nucleoprotein TPR OS=Homo sapiens GN=TPR PE=1 SV=3	S	522	0.9247	1
P12270	Nucleoprotein TPR OS=Homo sapiens GN=TPR PE=1 SV=3	S	523	0.8848	1
P12270	Nucleoprotein TPR OS=Homo sapiens GN=TPR PE=1 SV=3	S	1185	0.9961	1
P12270	Nucleoprotein TPR OS=Homo sapiens GN=TPR PE=1 SV=3	T	1672	0.7583	1
P12270	Nucleoprotein TPR OS=Homo sapiens GN=TPR PE=1 SV=3	S	1847	0.8735	2
P12270	Nucleoprotein TPR OS=Homo sapiens GN=TPR PE=1 SV=3	D	1849	0.754	1
P12270	Nucleoprotein TPR OS=Homo sapiens GN=TPR PE=1 SV=3	T	2116	1	13
P12270	Nucleoprotein TPR OS=Homo sapiens GN=TPR PE=1 SV=3	H	2154	0.8983	1
P12270	Nucleoprotein TPR OS=Homo sapiens GN=TPR PE=1 SV=3	S	2155	0.9265	1
P12694	2-oxoisovalerate dehydrogenase subunit alpha, mitochondrial OS=Homo sapiens GN=BCKDHA PE=1 SV=2	S	337	0.9987	9
P12694	2-oxoisovalerate dehydrogenase subunit alpha, mitochondrial OS=Homo sapiens GN=BCKDHA PE=1 SV=2	Y	345	0.8031	1
P12694	2-oxoisovalerate dehydrogenase subunit alpha, mitochondrial OS=Homo sapiens GN=BCKDHA PE=1 SV=2	R	346	0.8146	1
P12694	2-oxoisovalerate dehydrogenase subunit alpha, mitochondrial OS=Homo sapiens GN=BCKDHA PE=1 SV=2	S	347	0.9998	13
P12694	2-oxoisovalerate dehydrogenase subunit alpha, mitochondrial OS=Homo sapiens GN=BCKDHA PE=1 SV=2	D	349	0.7996	1
P12694	2-oxoisovalerate dehydrogenase subunit alpha, mitochondrial OS=Homo sapiens GN=BCKDHA PE=1 SV=2	E	350	0.8045	1
P12814	Alpha-actinin-1 OS=Homo sapiens GN=ACTN1 PE=1 SV=2	D	2	0.9607	1
P12814	Alpha-actinin-1 OS=Homo sapiens GN=ACTN1 PE=1 SV=2	S	6	0.8869	1
P12814	Alpha-actinin-1 OS=Homo sapiens GN=ACTN1 PE=1 SV=2	S	140	1	4
P12814	Alpha-actinin-1 OS=Homo sapiens GN=ACTN1 PE=1 SV=2	H	170	0.7567	1
P12883	Myosin-7 OS=Homo sapiens GN=MYH7 PE=1 SV=5	S	1158	0.8823	1
P12883	Myosin-7 OS=Homo sapiens GN=MYH7 PE=1 SV=5	K	1165	0.8845	1
P12931	Proto-oncogene tyrosine-protein kinase Src OS=Homo sapiens GN=SRC PE=1 SV=3	E	22	0.8777	1
P12931	Proto-oncogene tyrosine-protein kinase Src OS=Homo sapiens GN=SRC PE=1 SV=3	H	25	0.8197	1
P12956	X-ray repair cross-complementing protein 6 OS=Homo sapiens GN=XRCC6 PE=1 SV=2	D	61	0.8058	1
P13010	X-ray repair cross-complementing protein 5 OS=Homo sapiens GN=XRCC5 PE=1 SV=3	C	296	0.7927	2
P13051	Uracil-DNA glycosylase OS=Homo sapiens GN=UNG PE=1 SV=2	H	20	0.892	1
P13051	Uracil-DNA glycosylase OS=Homo sapiens GN=UNG PE=1 SV=2	E	25	0.7622	1
P13051	Uracil-DNA glycosylase OS=Homo sapiens GN=UNG PE=1 SV=2	T	60	1	24
P13051	Uracil-DNA glycosylase OS=Homo sapiens GN=UNG PE=1 SV=2	S	63	0.9748	5
P13051	Uracil-DNA glycosylase OS=Homo sapiens GN=UNG PE=1 SV=2	S	64	0.9997	4
P13051	Uracil-DNA glycosylase OS=Homo sapiens GN=UNG PE=1 SV=2	E	69	0.9983	1
P13489	Ribonuclease inhibitor OS=Homo sapiens GN=RNH1 PE=1 SV=2	S	7	0.8352	2
P13489	Ribonuclease inhibitor OS=Homo sapiens GN=RNH1 PE=1 SV=2	D	9	0.7982	1
P13639	Elongation factor 2 OS=Homo sapiens GN=EEF2 PE=1 SV=4	D	130	0.941	2
P13639	Elongation factor 2 OS=Homo sapiens GN=EEF2 PE=1 SV=4	C	131	0.8988	1
P13639	Elongation factor 2 OS=Homo sapiens GN=EEF2 PE=1 SV=4	C	466	0.9999	3
P13639	Elongation factor 2 OS=Homo sapiens GN=EEF2 PE=1 SV=4	E	753	0.8897	2
P13798	Acylamino-acid-releasing enzyme OS=Homo sapiens GN=APEH PE=1 SV=4	S	187	0.9395	4
P13861	cAMP-dependent protein kinase type II-alpha regulatory subunit OS=Homo sapiens GN=PRKAR2A PE=1 SV=2	K	75	0.8496	1
P13861	cAMP-dependent protein kinase type II-alpha regulatory subunit OS=Homo sapiens GN=PRKAR2A PE=1 SV=2	S	78	0.9832	2
P13861	cAMP-dependent protein kinase type II-alpha regulatory subunit OS=Homo sapiens GN=PRKAR2A PE=1 SV=2	E	79	0.8116	1
P13861	cAMP-dependent protein kinase type II-alpha regulatory subunit OS=Homo sapiens GN=PRKAR2A PE=1 SV=2	E	82	0.7873	1
P13861	cAMP-dependent protein kinase type II-alpha regulatory subunit OS=Homo sapiens GN=PRKAR2A PE=1 SV=2	R	97	0.9998	23
P13861	cAMP-dependent protein kinase type II-alpha regulatory subunit OS=Homo sapiens GN=PRKAR2A PE=1 SV=2	S	99	0.9991	8
P13861	cAMP-dependent protein kinase type II-alpha regulatory subunit OS=Homo sapiens GN=PRKAR2A PE=1 SV=2	E	103	0.9031	1
P13861	cAMP-dependent protein kinase type II-alpha regulatory subunit OS=Homo sapiens GN=PRKAR2A PE=1 SV=2	T	104	0.9794	1
P13861	cAMP-dependent protein kinase type II-alpha regulatory subunit OS=Homo sapiens GN=PRKAR2A PE=1 SV=2	Y	299	0.9749	1
P13929	Beta-enolase OS=Homo sapiens GN=ENO3 PE=1 SV=5	K	64	0.9801	1
P13929	Beta-enolase OS=Homo sapiens GN=ENO3 PE=1 SV=5	E	67	0.9986	1
P13929	Beta-enolase OS=Homo sapiens GN=ENO3 PE=1 SV=5	T	72	1	2
P13929	Beta-enolase OS=Homo sapiens GN=ENO3 PE=1 SV=5	Y	189	0.9935	1
P13929	Beta-enolase OS=Homo sapiens GN=ENO3 PE=1 SV=5	H	190	0.9258	1
P13929	Beta-enolase OS=Homo sapiens GN=ENO3 PE=1 SV=5	T	379	0.802	1
P13929	Beta-enolase OS=Homo sapiens GN=ENO3 PE=1 SV=5	D	383	0.9978	1
P14314	Glucosidase 2 subunit beta OS=Homo sapiens GN=PRKCSH PE=1 SV=2	D	101	0.9865	1
P14314	Glucosidase 2 subunit beta OS=Homo sapiens GN=PRKCSH PE=1 SV=2	D	104	0.7819	1
P14314	Glucosidase 2 subunit beta OS=Homo sapiens GN=PRKCSH PE=1 SV=2	S	383	0.8759	1
P14314	Glucosidase 2 subunit beta OS=Homo sapiens GN=PRKCSH PE=1 SV=2	E	514	0.8323	1
P14324	Farnesyl pyrophosphate synthase OS=Homo sapiens GN=FDPS PE=1 SV=4	T	95	0.9928	2
P14618	Pyruvate kinase PKM OS=Homo sapiens GN=PKM PE=1 SV=4	S	37	0.994	2
P14618	Pyruvate kinase PKM OS=Homo sapiens GN=PKM PE=1 SV=4	D	357	0.7837	1
P14735	Insulin-degrading enzyme OS=Homo sapiens GN=IDE PE=1 SV=4	T	696	0.8267	1
P14859	POU domain, class 2, transcription factor 1 OS=Homo sapiens GN=POU2F1 PE=1 SV=2	T	276	0.8983	2
P14859	POU domain, class 2, transcription factor 1 OS=Homo sapiens GN=POU2F1 PE=1 SV=2	E	281	0.8673	1
P14859	POU domain, class 2, transcription factor 1 OS=Homo sapiens GN=POU2F1 PE=1 SV=2	S	448	0.9064	1
P15056	Serine/threonine-protein kinase B-raf OS=Homo sapiens GN=BRAF PE=1 SV=4	E	62	0.9908	1
P15056	Serine/threonine-protein kinase B-raf OS=Homo sapiens GN=BRAF PE=1 SV=4	S	446	0.9941	7
P15056	Serine/threonine-protein kinase B-raf OS=Homo sapiens GN=BRAF PE=1 SV=4	S	447	0.9094	2
P15056	Serine/threonine-protein kinase B-raf OS=Homo sapiens GN=BRAF PE=1 SV=4	D	449	0.8236	3
P15144	Aminopeptidase N OS=Homo sapiens GN=ANPEP PE=1 SV=4	S	899	0.9991	1
P15291	Beta-1,4-galactosyltransferase 1 OS=Homo sapiens GN=B4GALT1 PE=1 SV=5	R	324	0.9742	1
P15291	Beta-1,4-galactosyltransferase 1 OS=Homo sapiens GN=B4GALT1 PE=1 SV=5	S	329	0.9741	1
P15291	Beta-1,4-galactosyltransferase 1 OS=Homo sapiens GN=B4GALT1 PE=1 SV=5	R	330	0.9951	1
P15374	Ubiquitin carboxyl-terminal hydrolase isozyme L3 OS=Homo sapiens GN=UCHL3 PE=1 SV=1	S	130	0.908	2
P15374	Ubiquitin carboxyl-terminal hydrolase isozyme L3 OS=Homo sapiens GN=UCHL3 PE=1 SV=1	E	158	0.8249	1
P15408	Fos-related antigen 2 OS=Homo sapiens GN=FOSL2 PE=1 SV=1	S	200	1	6
P15408	Fos-related antigen 2 OS=Homo sapiens GN=FOSL2 PE=1 SV=1	S	230	0.922	6
P15735	Phosphorylase b kinase gamma catalytic chain, liver/testis isoform OS=Homo sapiens GN=PHKG2 PE=1 SV=1	R	185	0.9802	1
P15735	Phosphorylase b kinase gamma catalytic chain, liver/testis isoform OS=Homo sapiens GN=PHKG2 PE=1 SV=1	E	186	0.9802	1
P15735	Phosphorylase b kinase gamma catalytic chain, liver/testis isoform OS=Homo sapiens GN=PHKG2 PE=1 SV=1	Y	193	0.8825	1
P16066	Atrial natriuretic peptide receptor 1 OS=Homo sapiens GN=NPR1 PE=1 SV=1	R	764	0.9609	1
P16066	Atrial natriuretic peptide receptor 1 OS=Homo sapiens GN=NPR1 PE=1 SV=1	E	775	0.8249	1
P16070	CD44 antigen OS=Homo sapiens GN=CD44 PE=1 SV=3	S	706	0.9964	1
P16070	CD44 antigen OS=Homo sapiens GN=CD44 PE=1 SV=3	E	708	0.8833	1
P16070	CD44 antigen OS=Homo sapiens GN=CD44 PE=1 SV=3	T	720	0.8349	2
P16083	Ribosyldihydronicotinamide dehydrogenase [quinone] OS=Homo sapiens GN=NQO2 PE=1 SV=5	S	17	0.9512	1
P16083	Ribosyldihydronicotinamide dehydrogenase [quinone] OS=Homo sapiens GN=NQO2 PE=1 SV=5	S	21	0.9999	9
P16083	Ribosyldihydronicotinamide dehydrogenase [quinone] OS=Homo sapiens GN=NQO2 PE=1 SV=5	K	23	0.9124	2
P16144	Integrin beta-4 OS=Homo sapiens GN=ITGB4 PE=1 SV=5	S	1474	0.9869	1
P16333	Cytoplasmic protein NCK1 OS=Homo sapiens GN=NCK1 PE=1 SV=1	R	82	0.8428	2
P16333	Cytoplasmic protein NCK1 OS=Homo sapiens GN=NCK1 PE=1 SV=1	S	85	0.9989	4
P16333	Cytoplasmic protein NCK1 OS=Homo sapiens GN=NCK1 PE=1 SV=1	D	88	0.9742	3
P16333	Cytoplasmic protein NCK1 OS=Homo sapiens GN=NCK1 PE=1 SV=1	S	91	0.8859	2
P16333	Cytoplasmic protein NCK1 OS=Homo sapiens GN=NCK1 PE=1 SV=1	S	166	0.8227	2
P16949	Stathmin OS=Homo sapiens GN=STMN1 PE=1 SV=3	S	16	0.9941	1
P16949	Stathmin OS=Homo sapiens GN=STMN1 PE=1 SV=3	S	25	1	2
P16949	Stathmin OS=Homo sapiens GN=STMN1 PE=1 SV=3	S	38	0.9983	2
P16989	Y-box-binding protein 3 OS=Homo sapiens GN=YBX3 PE=1 SV=4	Y	131	0.7692	1
P16989	Y-box-binding protein 3 OS=Homo sapiens GN=YBX3 PE=1 SV=4	S	134	0.9999	2
P16989	Y-box-binding protein 3 OS=Homo sapiens GN=YBX3 PE=1 SV=4	S	201	0.8602	1
P16989	Y-box-binding protein 3 OS=Homo sapiens GN=YBX3 PE=1 SV=4	S	203	0.9824	1
P16989	Y-box-binding protein 3 OS=Homo sapiens GN=YBX3 PE=1 SV=4	E	205	0.779	1
P16989	Y-box-binding protein 3 OS=Homo sapiens GN=YBX3 PE=1 SV=4	D	208	0.9194	2
P16989	Y-box-binding protein 3 OS=Homo sapiens GN=YBX3 PE=1 SV=4	S	217	0.9996	1
P17050	Alpha-N-acetylgalactosaminidase OS=Homo sapiens GN=NAGA PE=1 SV=2	R	181	0.9609	1
P17050	Alpha-N-acetylgalactosaminidase OS=Homo sapiens GN=NAGA PE=1 SV=2	E	193	0.8447	1
P17096	High mobility group protein HMG-I/HMG-Y OS=Homo sapiens GN=HMGA1 PE=1 SV=3	S	36	0.9998	2
P17096	High mobility group protein HMG-I/HMG-Y OS=Homo sapiens GN=HMGA1 PE=1 SV=3	S	44	0.9996	2
P17252	Protein kinase C alpha type OS=Homo sapiens GN=PRKCA PE=1 SV=4	T	638	0.875	1
P17275	Transcription factor jun-B OS=Homo sapiens GN=JUNB PE=1 SV=1	S	251	0.9375	1
P17275	Transcription factor jun-B OS=Homo sapiens GN=JUNB PE=1 SV=1	R	252	0.9375	1
P17275	Transcription factor jun-B OS=Homo sapiens GN=JUNB PE=1 SV=1	D	253	0.8246	1
P17275	Transcription factor jun-B OS=Homo sapiens GN=JUNB PE=1 SV=1	T	255	1	17
P17275	Transcription factor jun-B OS=Homo sapiens GN=JUNB PE=1 SV=1	S	259	1	17
P17275	Transcription factor jun-B OS=Homo sapiens GN=JUNB PE=1 SV=1	S	312	0.9405	1
P17301	Integrin alpha-2 OS=Homo sapiens GN=ITGA2 PE=1 SV=1	T	531	0.9848	1
P17405	Sphingomyelin phosphodiesterase OS=Homo sapiens GN=SMPD1 PE=1 SV=4	T	300	1	1
P17535	Transcription factor jun-D OS=Homo sapiens GN=JUND PE=1 SV=3	S	251	0.9476	2
P17535	Transcription factor jun-D OS=Homo sapiens GN=JUND PE=1 SV=3	E	254	0.8234	1
P17535	Transcription factor jun-D OS=Homo sapiens GN=JUND PE=1 SV=3	S	255	0.9509	4
P17535	Transcription factor jun-D OS=Homo sapiens GN=JUND PE=1 SV=3	S	259	0.9976	13
P17812	CTP synthase 1 OS=Homo sapiens GN=CTPS1 PE=1 SV=2	S	571	0.9998	3
P17812	CTP synthase 1 OS=Homo sapiens GN=CTPS1 PE=1 SV=2	S	573	0.9146	6
P17812	CTP synthase 1 OS=Homo sapiens GN=CTPS1 PE=1 SV=2	S	574	0.9983	14
P17812	CTP synthase 1 OS=Homo sapiens GN=CTPS1 PE=1 SV=2	S	575	0.9998	22
P17812	CTP synthase 1 OS=Homo sapiens GN=CTPS1 PE=1 SV=2	D	577	0.9487	4
P17987	T-complex protein 1 subunit alpha OS=Homo sapiens GN=TCP1 PE=1 SV=1	K	541	0.8838	1
P17987	T-complex protein 1 subunit alpha OS=Homo sapiens GN=TCP1 PE=1 SV=1	H	542	0.9255	4
P17987	T-complex protein 1 subunit alpha OS=Homo sapiens GN=TCP1 PE=1 SV=1	S	544	1	10
P17987	T-complex protein 1 subunit alpha OS=Homo sapiens GN=TCP1 PE=1 SV=1	H	550	0.8916	1
P17987	T-complex protein 1 subunit alpha OS=Homo sapiens GN=TCP1 PE=1 SV=1	S	551	0.9997	5
P18206	Vinculin OS=Homo sapiens GN=VCL PE=1 SV=4	T	603	0.9815	1
P18206	Vinculin OS=Homo sapiens GN=VCL PE=1 SV=4	S	721	0.833	2
P18583	Protein SON OS=Homo sapiens GN=SON PE=1 SV=4	E	151	0.9063	1
P18583	Protein SON OS=Homo sapiens GN=SON PE=1 SV=4	T	1555	0.9274	2
P18583	Protein SON OS=Homo sapiens GN=SON PE=1 SV=4	S	1556	0.9323	7
P18583	Protein SON OS=Homo sapiens GN=SON PE=1 SV=4	E	1560	0.9746	2
P18583	Protein SON OS=Homo sapiens GN=SON PE=1 SV=4	S	1697	0.9742	1
P18583	Protein SON OS=Homo sapiens GN=SON PE=1 SV=4	S	1780	0.8936	6
P18583	Protein SON OS=Homo sapiens GN=SON PE=1 SV=4	S	1782	0.9964	6
P18583	Protein SON OS=Homo sapiens GN=SON PE=1 SV=4	S	2129	0.7523	1
P18615	Negative elongation factor E OS=Homo sapiens GN=NELFE PE=1 SV=3	S	51	0.9079	1
P18615	Negative elongation factor E OS=Homo sapiens GN=NELFE PE=1 SV=3	E	52	0.9536	1
P18615	Negative elongation factor E OS=Homo sapiens GN=NELFE PE=1 SV=3	S	113	0.9909	3
P18615	Negative elongation factor E OS=Homo sapiens GN=NELFE PE=1 SV=3	S	115	1	10
P18615	Negative elongation factor E OS=Homo sapiens GN=NELFE PE=1 SV=3	S	165	0.9882	1
P18615	Negative elongation factor E OS=Homo sapiens GN=NELFE PE=1 SV=3	D	167	0.8505	1
P18615	Negative elongation factor E OS=Homo sapiens GN=NELFE PE=1 SV=3	S	353	0.9148	1
P18669	Phosphoglycerate mutase 1 OS=Homo sapiens GN=PGAM1 PE=1 SV=2	Y	26	0.9113	1
P18669	Phosphoglycerate mutase 1 OS=Homo sapiens GN=PGAM1 PE=1 SV=2	S	31	0.9988	2
P18669	Phosphoglycerate mutase 1 OS=Homo sapiens GN=PGAM1 PE=1 SV=2	D	120	0.8304	1
P18754	Regulator of chromosome condensation OS=Homo sapiens GN=RCC1 PE=1 SV=1	S	11	0.9962	2
P18754	Regulator of chromosome condensation OS=Homo sapiens GN=RCC1 PE=1 SV=1	K	59	0.8651	1
P18754	Regulator of chromosome condensation OS=Homo sapiens GN=RCC1 PE=1 SV=1	S	64	0.9936	1
P18827	Syndecan-1 OS=Homo sapiens GN=SDC1 PE=1 SV=3	Y	276	0.9996	1
P18858	DNA ligase 1 OS=Homo sapiens GN=LIG1 PE=1 SV=1	D	50	0.8876	1
P18858	DNA ligase 1 OS=Homo sapiens GN=LIG1 PE=1 SV=1	K	54	0.8263	1
P18858	DNA ligase 1 OS=Homo sapiens GN=LIG1 PE=1 SV=1	S	66	1	25
P18858	DNA ligase 1 OS=Homo sapiens GN=LIG1 PE=1 SV=1	E	67	0.8842	1
P18858	DNA ligase 1 OS=Homo sapiens GN=LIG1 PE=1 SV=1	S	76	1	26
P18858	DNA ligase 1 OS=Homo sapiens GN=LIG1 PE=1 SV=1	E	139	0.8501	1
P18858	DNA ligase 1 OS=Homo sapiens GN=LIG1 PE=1 SV=1	S	141	0.9924	8
P18858	DNA ligase 1 OS=Homo sapiens GN=LIG1 PE=1 SV=1	E	142	0.7861	1
P18858	DNA ligase 1 OS=Homo sapiens GN=LIG1 PE=1 SV=1	D	143	0.9674	3
P18858	DNA ligase 1 OS=Homo sapiens GN=LIG1 PE=1 SV=1	E	144	0.8009	1
P18858	DNA ligase 1 OS=Homo sapiens GN=LIG1 PE=1 SV=1	D	145	0.9592	1
P18858	DNA ligase 1 OS=Homo sapiens GN=LIG1 PE=1 SV=1	T	183	0.9842	8
P18858	DNA ligase 1 OS=Homo sapiens GN=LIG1 PE=1 SV=1	E	194	0.8813	3
P18858	DNA ligase 1 OS=Homo sapiens GN=LIG1 PE=1 SV=1	T	195	0.9931	4
P18858	DNA ligase 1 OS=Homo sapiens GN=LIG1 PE=1 SV=1	E	628	0.7879	1
P18858	DNA ligase 1 OS=Homo sapiens GN=LIG1 PE=1 SV=1	S	801	0.9924	1
P18887	DNA repair protein XRCC1 OS=Homo sapiens GN=XRCC1 PE=1 SV=2	S	266	0.9081	2
P18887	DNA repair protein XRCC1 OS=Homo sapiens GN=XRCC1 PE=1 SV=2	S	447	0.9974	2
P18887	DNA repair protein XRCC1 OS=Homo sapiens GN=XRCC1 PE=1 SV=2	K	450	0.9024	3
P18887	DNA repair protein XRCC1 OS=Homo sapiens GN=XRCC1 PE=1 SV=2	S	461	1	7
P19484	Transcription factor EB OS=Homo sapiens GN=TFEB PE=1 SV=3	S	467	0.8366	1
P19623	Spermidine synthase OS=Homo sapiens GN=SRM PE=1 SV=1	E	2	0.9992	1
P19623	Spermidine synthase OS=Homo sapiens GN=SRM PE=1 SV=1	D	6	0.931	1
P19838	Nuclear factor NF-kappa-B p105 subunit OS=Homo sapiens GN=NFKB1 PE=1 SV=2	H	512	0.923	1
P19838	Nuclear factor NF-kappa-B p105 subunit OS=Homo sapiens GN=NFKB1 PE=1 SV=2	Y	519	0.9849	1
P19971	Thymidine phosphorylase OS=Homo sapiens GN=TYMP PE=1 SV=2	D	17	0.8297	1
P20020	Plasma membrane calcium-transporting ATPase 1 OS=Homo sapiens GN=ATP2B1 PE=1 SV=3	D	1192	0.8258	1
P20020	Plasma membrane calcium-transporting ATPase 1 OS=Homo sapiens GN=ATP2B1 PE=1 SV=3	E	1194	0.8983	5
P20020	Plasma membrane calcium-transporting ATPase 1 OS=Homo sapiens GN=ATP2B1 PE=1 SV=3	H	1196	0.9994	5
P20020	Plasma membrane calcium-transporting ATPase 1 OS=Homo sapiens GN=ATP2B1 PE=1 SV=3	D	1202	0.7935	1
P20020	Plasma membrane calcium-transporting ATPase 1 OS=Homo sapiens GN=ATP2B1 PE=1 SV=3	T	1203	0.9885	3
P20042	Eukaryotic translation initiation factor 2 subunit 2 OS=Homo sapiens GN=EIF2S2 PE=1 SV=2	D	65	0.9097	3
P20042	Eukaryotic translation initiation factor 2 subunit 2 OS=Homo sapiens GN=EIF2S2 PE=1 SV=2	S	67	0.9321	1
P20042	Eukaryotic translation initiation factor 2 subunit 2 OS=Homo sapiens GN=EIF2S2 PE=1 SV=2	S	105	0.7834	1
P20042	Eukaryotic translation initiation factor 2 subunit 2 OS=Homo sapiens GN=EIF2S2 PE=1 SV=2	D	106	0.8566	4
P20042	Eukaryotic translation initiation factor 2 subunit 2 OS=Homo sapiens GN=EIF2S2 PE=1 SV=2	T	111	0.984	6
P20042	Eukaryotic translation initiation factor 2 subunit 2 OS=Homo sapiens GN=EIF2S2 PE=1 SV=2	E	112	0.8768	2
P20042	Eukaryotic translation initiation factor 2 subunit 2 OS=Homo sapiens GN=EIF2S2 PE=1 SV=2	E	114	0.8513	1
P20700	Lamin-B1 OS=Homo sapiens GN=LMNB1 PE=1 SV=2	T	20	0.8801	1
P20700	Lamin-B1 OS=Homo sapiens GN=LMNB1 PE=1 SV=2	S	23	0.9992	2
P20700	Lamin-B1 OS=Homo sapiens GN=LMNB1 PE=1 SV=2	S	391	0.9201	1
P20700	Lamin-B1 OS=Homo sapiens GN=LMNB1 PE=1 SV=2	H	571	0.9623	3
P20700	Lamin-B1 OS=Homo sapiens GN=LMNB1 PE=1 SV=2	T	575	0.9952	13
P20742	Pregnancy zone protein OS=Homo sapiens GN=PZP PE=1 SV=4	C	1133	0.8927	1
P20810	Calpastatin OS=Homo sapiens GN=CAST PE=1 SV=4	S	243	0.9599	8
P20810	Calpastatin OS=Homo sapiens GN=CAST PE=1 SV=4	K	249	0.7611	1
P20810	Calpastatin OS=Homo sapiens GN=CAST PE=1 SV=4	S	364	0.816	2
P20810	Calpastatin OS=Homo sapiens GN=CAST PE=1 SV=4	S	366	0.9863	8
P20810	Calpastatin OS=Homo sapiens GN=CAST PE=1 SV=4	E	367	0.8296	1
P20810	Calpastatin OS=Homo sapiens GN=CAST PE=1 SV=4	D	370	0.9978	2
P20810	Calpastatin OS=Homo sapiens GN=CAST PE=1 SV=4	E	371	0.7645	1
P20810	Calpastatin OS=Homo sapiens GN=CAST PE=1 SV=4	S	373	0.9209	2
P20810	Calpastatin OS=Homo sapiens GN=CAST PE=1 SV=4	S	520	0.8567	1
P20810	Calpastatin OS=Homo sapiens GN=CAST PE=1 SV=4	D	568	0.929	1
P20810	Calpastatin OS=Homo sapiens GN=CAST PE=1 SV=4	K	573	0.9609	1
P20810	Calpastatin OS=Homo sapiens GN=CAST PE=1 SV=4	S	575	0.9955	8
P20810	Calpastatin OS=Homo sapiens GN=CAST PE=1 SV=4	S	577	0.9998	11
P20908	Collagen alpha-1(V) chain OS=Homo sapiens GN=COL5A1 PE=1 SV=3	E	809	0.998	1
P20908	Collagen alpha-1(V) chain OS=Homo sapiens GN=COL5A1 PE=1 SV=3	K	810	0.998	1
P20908	Collagen alpha-1(V) chain OS=Homo sapiens GN=COL5A1 PE=1 SV=3	H	1016	0.9858	1
P21127	Cyclin-dependent kinase 11B OS=Homo sapiens GN=CDK11B PE=1 SV=3	D	71	0.757	1
P21127	Cyclin-dependent kinase 11B OS=Homo sapiens GN=CDK11B PE=1 SV=3	S	72	0.8866	5
P21127	Cyclin-dependent kinase 11B OS=Homo sapiens GN=CDK11B PE=1 SV=3	E	74	0.7797	1
P21127	Cyclin-dependent kinase 11B OS=Homo sapiens GN=CDK11B PE=1 SV=3	D	81	0.7549	1
P21127	Cyclin-dependent kinase 11B OS=Homo sapiens GN=CDK11B PE=1 SV=3	S	283	0.9395	5
P21127	Cyclin-dependent kinase 11B OS=Homo sapiens GN=CDK11B PE=1 SV=3	Y	594	0.9078	1
P21127	Cyclin-dependent kinase 11B OS=Homo sapiens GN=CDK11B PE=1 SV=3	T	595	0.9925	1
P21127	Cyclin-dependent kinase 11B OS=Homo sapiens GN=CDK11B PE=1 SV=3	T	751	0.767	1
P21127	Cyclin-dependent kinase 11B OS=Homo sapiens GN=CDK11B PE=1 SV=3	S	752	0.8339	2
P21127	Cyclin-dependent kinase 11B OS=Homo sapiens GN=CDK11B PE=1 SV=3	R	754	0.871	1
P21291	Cysteine and glycine-rich protein 1 OS=Homo sapiens GN=CSRP1 PE=1 SV=3	S	192	0.8288	1
P21333	Filamin-A OS=Homo sapiens GN=FLNA PE=1 SV=4	S	1081	0.9978	4
P21333	Filamin-A OS=Homo sapiens GN=FLNA PE=1 SV=4	S	1459	1	4
P21333	Filamin-A OS=Homo sapiens GN=FLNA PE=1 SV=4	R	1532	0.8516	1
P21333	Filamin-A OS=Homo sapiens GN=FLNA PE=1 SV=4	S	2152	1	23
P21333	Filamin-A OS=Homo sapiens GN=FLNA PE=1 SV=4	S	2327	0.9034	3
P21333	Filamin-A OS=Homo sapiens GN=FLNA PE=1 SV=4	D	2331	0.8337	1
P21333	Filamin-A OS=Homo sapiens GN=FLNA PE=1 SV=4	H	2369	0.9006	3
P21333	Filamin-A OS=Homo sapiens GN=FLNA PE=1 SV=4	S	2370	0.8302	1
P21333	Filamin-A OS=Homo sapiens GN=FLNA PE=1 SV=4	S	2372	0.7808	1
P21333	Filamin-A OS=Homo sapiens GN=FLNA PE=1 SV=4	E	2376	0.8305	2
P21333	Filamin-A OS=Homo sapiens GN=FLNA PE=1 SV=4	E	2377	0.7774	1
P21333	Filamin-A OS=Homo sapiens GN=FLNA PE=1 SV=4	Y	2379	0.9663	2
P21359	Neurofibromin OS=Homo sapiens GN=NF1 PE=1 SV=2	Y	2508	0.7754	1
P21675	Transcription initiation factor TFIID subunit 1 OS=Homo sapiens GN=TAF1 PE=1 SV=2	S	307	0.8169	1
P21796	Voltage-dependent anion-selective channel protein 1 OS=Homo sapiens GN=VDAC1 PE=1 SV=2	S	104	0.8957	1
P21860	Receptor tyrosine-protein kinase erbB-3 OS=Homo sapiens GN=ERBB3 PE=1 SV=1	S	781	0.9714	1
P21860	Receptor tyrosine-protein kinase erbB-3 OS=Homo sapiens GN=ERBB3 PE=1 SV=1	S	782	0.9989	1
P21860	Receptor tyrosine-protein kinase erbB-3 OS=Homo sapiens GN=ERBB3 PE=1 SV=1	T	787	0.9989	1
P21860	Receptor tyrosine-protein kinase erbB-3 OS=Homo sapiens GN=ERBB3 PE=1 SV=1	Y	789	0.9999	1
P22059	Oxysterol-binding protein 1 OS=Homo sapiens GN=OSBP PE=1 SV=1	S	190	0.9683	1
P22059	Oxysterol-binding protein 1 OS=Homo sapiens GN=OSBP PE=1 SV=1	D	191	0.7557	1
P22059	Oxysterol-binding protein 1 OS=Homo sapiens GN=OSBP PE=1 SV=1	E	192	0.7782	1
P22059	Oxysterol-binding protein 1 OS=Homo sapiens GN=OSBP PE=1 SV=1	S	193	0.9214	5
P22059	Oxysterol-binding protein 1 OS=Homo sapiens GN=OSBP PE=1 SV=1	E	358	0.8982	1
P22059	Oxysterol-binding protein 1 OS=Homo sapiens GN=OSBP PE=1 SV=1	T	377	0.9981	4
P22059	Oxysterol-binding protein 1 OS=Homo sapiens GN=OSBP PE=1 SV=1	S	379	0.9906	9
P22059	Oxysterol-binding protein 1 OS=Homo sapiens GN=OSBP PE=1 SV=1	S	382	0.999	11
P22059	Oxysterol-binding protein 1 OS=Homo sapiens GN=OSBP PE=1 SV=1	D	387	0.842	3
P22087	rRNA 2'-O-methyltransferase fibrillarin OS=Homo sapiens GN=FBL PE=1 SV=2	S	124	1	2
P22234	Multifunctional protein ADE2 OS=Homo sapiens GN=PAICS PE=1 SV=3	S	27	0.9994	22
P22314	Ubiquitin-like modifier-activating enzyme 1 OS=Homo sapiens GN=UBA1 PE=1 SV=3	S	13	0.9529	8
P22314	Ubiquitin-like modifier-activating enzyme 1 OS=Homo sapiens GN=UBA1 PE=1 SV=3	S	24	0.7587	1
P22314	Ubiquitin-like modifier-activating enzyme 1 OS=Homo sapiens GN=UBA1 PE=1 SV=3	S	46	1	10
P22314	Ubiquitin-like modifier-activating enzyme 1 OS=Homo sapiens GN=UBA1 PE=1 SV=3	E	47	0.9314	1
P22626	Heterogeneous nuclear ribonucleoproteins A2/B1 OS=Homo sapiens GN=HNRNPA2B1 PE=1 SV=2	S	259	0.9952	4
P22681	E3 ubiquitin-protein ligase CBL OS=Homo sapiens GN=CBL PE=1 SV=2	T	182	0.9198	1
P22681	E3 ubiquitin-protein ligase CBL OS=Homo sapiens GN=CBL PE=1 SV=2	R	191	0.9206	1
P22681	E3 ubiquitin-protein ligase CBL OS=Homo sapiens GN=CBL PE=1 SV=2	S	452	0.972	2
P22694	cAMP-dependent protein kinase catalytic subunit beta OS=Homo sapiens GN=PRKACB PE=1 SV=2	S	339	0.9266	2
P23193	Transcription elongation factor A protein 1 OS=Homo sapiens GN=TCEA1 PE=1 SV=2	S	81	0.9915	6
P23193	Transcription elongation factor A protein 1 OS=Homo sapiens GN=TCEA1 PE=1 SV=2	S	100	0.9721	1
P23381	Tryptophan--tRNA ligase, cytoplasmic OS=Homo sapiens GN=WARS PE=1 SV=2	C	62	0.8526	1
P23396	40S ribosomal protein S3 OS=Homo sapiens GN=RPS3 PE=1 SV=2	D	32	0.842	1
P23396	40S ribosomal protein S3 OS=Homo sapiens GN=RPS3 PE=1 SV=2	T	221	0.8865	1
P23468	Receptor-type tyrosine-protein phosphatase delta OS=Homo sapiens GN=PTPRD PE=1 SV=2	T	869	0.8474	1
P23497	Nuclear autoantigen Sp-100 OS=Homo sapiens GN=SP100 PE=1 SV=3	S	157	0.9909	5
P23497	Nuclear autoantigen Sp-100 OS=Homo sapiens GN=SP100 PE=1 SV=3	E	158	0.7771	1
P23497	Nuclear autoantigen Sp-100 OS=Homo sapiens GN=SP100 PE=1 SV=3	E	160	0.8555	1
P23497	Nuclear autoantigen Sp-100 OS=Homo sapiens GN=SP100 PE=1 SV=3	S	409	0.7644	1
P23497	Nuclear autoantigen Sp-100 OS=Homo sapiens GN=SP100 PE=1 SV=3	S	410	0.8662	2
P23508	Colorectal mutant cancer protein OS=Homo sapiens GN=MCC PE=1 SV=2	E	84	0.7972	1
P23508	Colorectal mutant cancer protein OS=Homo sapiens GN=MCC PE=1 SV=2	S	294	0.8213	1
P23508	Colorectal mutant cancer protein OS=Homo sapiens GN=MCC PE=1 SV=2	S	412	0.9629	1
P23508	Colorectal mutant cancer protein OS=Homo sapiens GN=MCC PE=1 SV=2	T	420	0.8061	1
P23511	Nuclear transcription factor Y subunit alpha OS=Homo sapiens GN=NFYA PE=1 SV=2	H	328	0.9673	2
P23511	Nuclear transcription factor Y subunit alpha OS=Homo sapiens GN=NFYA PE=1 SV=2	D	331	0.901	1
P23528	Cofilin-1 OS=Homo sapiens GN=CFL1 PE=1 SV=3	S	3	0.9094	1
P23588	Eukaryotic translation initiation factor 4B OS=Homo sapiens GN=EIF4B PE=1 SV=2	D	206	0.8415	1
P23588	Eukaryotic translation initiation factor 4B OS=Homo sapiens GN=EIF4B PE=1 SV=2	S	207	0.914	2
P23588	Eukaryotic translation initiation factor 4B OS=Homo sapiens GN=EIF4B PE=1 SV=2	S	219	0.9998	1
P23588	Eukaryotic translation initiation factor 4B OS=Homo sapiens GN=EIF4B PE=1 SV=2	S	406	0.9999	5
P23588	Eukaryotic translation initiation factor 4B OS=Homo sapiens GN=EIF4B PE=1 SV=2	R	408	0.8145	1
P23588	Eukaryotic translation initiation factor 4B OS=Homo sapiens GN=EIF4B PE=1 SV=2	D	456	0.8234	1
P23588	Eukaryotic translation initiation factor 4B OS=Homo sapiens GN=EIF4B PE=1 SV=2	S	459	0.9431	10
P23588	Eukaryotic translation initiation factor 4B OS=Homo sapiens GN=EIF4B PE=1 SV=2	D	468	0.9172	1
P23921	Ribonucleoside-diphosphate reductase large subunit OS=Homo sapiens GN=RRM1 PE=1 SV=1	E	355	0.8809	2
P23921	Ribonucleoside-diphosphate reductase large subunit OS=Homo sapiens GN=RRM1 PE=1 SV=1	C	356	0.8916	1
P24534	Elongation factor 1-beta OS=Homo sapiens GN=EEF1B2 PE=1 SV=3	S	106	0.9966	7
P24723	Protein kinase C eta type OS=Homo sapiens GN=PRKCH PE=1 SV=4	D	659	0.8033	1
P24844	Myosin regulatory light polypeptide 9 OS=Homo sapiens GN=MYL9 PE=1 SV=4	S	20	0.9199	2
P24844	Myosin regulatory light polypeptide 9 OS=Homo sapiens GN=MYL9 PE=1 SV=4	T	135	0.8694	1
P24844	Myosin regulatory light polypeptide 9 OS=Homo sapiens GN=MYL9 PE=1 SV=4	E	137	0.962	1
P24928	DNA-directed RNA polymerase II subunit RPB1 OS=Homo sapiens GN=POLR2A PE=1 SV=2	E	178	0.9173	1
P24928	DNA-directed RNA polymerase II subunit RPB1 OS=Homo sapiens GN=POLR2A PE=1 SV=2	S	1878	0.9074	2
P24928	DNA-directed RNA polymerase II subunit RPB1 OS=Homo sapiens GN=POLR2A PE=1 SV=2	Y	1888	0.9899	1
P24928	DNA-directed RNA polymerase II subunit RPB1 OS=Homo sapiens GN=POLR2A PE=1 SV=2	Y	1909	0.8868	1
P24928	DNA-directed RNA polymerase II subunit RPB1 OS=Homo sapiens GN=POLR2A PE=1 SV=2	T	1912	0.908	1
P24928	DNA-directed RNA polymerase II subunit RPB1 OS=Homo sapiens GN=POLR2A PE=1 SV=2	S	1913	0.8973	1
P24928	DNA-directed RNA polymerase II subunit RPB1 OS=Homo sapiens GN=POLR2A PE=1 SV=2	S	1962	0.9311	2
P24941	Cyclin-dependent kinase 2 OS=Homo sapiens GN=CDK2 PE=1 SV=2	E	138	0.9082	1
P25054	Adenomatous polyposis coli protein OS=Homo sapiens GN=APC PE=1 SV=2	S	780	0.9939	7
P25054	Adenomatous polyposis coli protein OS=Homo sapiens GN=APC PE=1 SV=2	S	1863	0.9789	1
P25054	Adenomatous polyposis coli protein OS=Homo sapiens GN=APC PE=1 SV=2	S	2088	0.8015	1
P25054	Adenomatous polyposis coli protein OS=Homo sapiens GN=APC PE=1 SV=2	H	2090	0.9678	2
P25054	Adenomatous polyposis coli protein OS=Homo sapiens GN=APC PE=1 SV=2	S	2093	1	10
P25106	Atypical chemokine receptor 3 OS=Homo sapiens GN=ACKR3 PE=1 SV=3	S	347	0.8028	1
P25106	Atypical chemokine receptor 3 OS=Homo sapiens GN=ACKR3 PE=1 SV=3	S	350	0.9059	1
P25205	DNA replication licensing factor MCM3 OS=Homo sapiens GN=MCM3 PE=1 SV=3	K	579	0.7628	1
P25205	DNA replication licensing factor MCM3 OS=Homo sapiens GN=MCM3 PE=1 SV=3	T	583	0.891	1
P25205	DNA replication licensing factor MCM3 OS=Homo sapiens GN=MCM3 PE=1 SV=3	S	704	0.8007	1
P25205	DNA replication licensing factor MCM3 OS=Homo sapiens GN=MCM3 PE=1 SV=3	Y	705	0.7707	1
P25205	DNA replication licensing factor MCM3 OS=Homo sapiens GN=MCM3 PE=1 SV=3	Y	708	0.9796	7
P25205	DNA replication licensing factor MCM3 OS=Homo sapiens GN=MCM3 PE=1 SV=3	D	709	0.914	4
P25205	DNA replication licensing factor MCM3 OS=Homo sapiens GN=MCM3 PE=1 SV=3	S	711	0.997	11
P25205	DNA replication licensing factor MCM3 OS=Homo sapiens GN=MCM3 PE=1 SV=3	H	721	0.9836	5
P25205	DNA replication licensing factor MCM3 OS=Homo sapiens GN=MCM3 PE=1 SV=3	T	722	0.7654	1
P25391	Laminin subunit alpha-1 OS=Homo sapiens GN=LAMA1 PE=1 SV=2	T	1824	0.8051	1
P25398	40S ribosomal protein S12 OS=Homo sapiens GN=RPS12 PE=1 SV=3	D	13	0.8695	2
P25440	Bromodomain-containing protein 2 OS=Homo sapiens GN=BRD2 PE=1 SV=2	T	629	0.9665	4
P25440	Bromodomain-containing protein 2 OS=Homo sapiens GN=BRD2 PE=1 SV=2	E	634	0.8906	4
P25490	Transcriptional repressor protein YY1 OS=Homo sapiens GN=YY1 PE=1 SV=2	E	245	0.8849	1
P25490	Transcriptional repressor protein YY1 OS=Homo sapiens GN=YY1 PE=1 SV=2	S	247	0.9997	10
P25685	DnaJ homolog subfamily B member 1 OS=Homo sapiens GN=DNAJB1 PE=1 SV=4	E	19	0.9896	1
P25705	ATP synthase subunit alpha, mitochondrial OS=Homo sapiens GN=ATP5A1 PE=1 SV=1	R	149	0.8949	1
P25705	ATP synthase subunit alpha, mitochondrial OS=Homo sapiens GN=ATP5A1 PE=1 SV=1	D	159	0.9169	1
P25705	ATP synthase subunit alpha, mitochondrial OS=Homo sapiens GN=ATP5A1 PE=1 SV=1	D	224	0.8959	1
P25705	ATP synthase subunit alpha, mitochondrial OS=Homo sapiens GN=ATP5A1 PE=1 SV=1	T	225	0.9979	1
P25788	Proteasome subunit alpha type-3 OS=Homo sapiens GN=PSMA3 PE=1 SV=2	D	9	0.8172	1
P26038	Moesin OS=Homo sapiens GN=MSN PE=1 SV=3	C	117	0.9331	1
P26038	Moesin OS=Homo sapiens GN=MSN PE=1 SV=3	T	465	0.8386	1
P26038	Moesin OS=Homo sapiens GN=MSN PE=1 SV=3	H	471	0.8796	1
P26038	Moesin OS=Homo sapiens GN=MSN PE=1 SV=3	S	491	0.9576	1
P26038	Moesin OS=Homo sapiens GN=MSN PE=1 SV=3	S	576	0.9841	1
P26232	Catenin alpha-2 OS=Homo sapiens GN=CTNNA2 PE=1 SV=5	S	347	0.8819	1
P26358	DNA (cytosine-5)-methyltransferase 1 OS=Homo sapiens GN=DNMT1 PE=1 SV=2	S	714	0.9999	4
P26368	Splicing factor U2AF 65 kDa subunit OS=Homo sapiens GN=U2AF2 PE=1 SV=4	R	78	0.8525	1
P26368	Splicing factor U2AF 65 kDa subunit OS=Homo sapiens GN=U2AF2 PE=1 SV=4	D	128	0.7649	1
P26368	Splicing factor U2AF 65 kDa subunit OS=Homo sapiens GN=U2AF2 PE=1 SV=4	T	133	0.9437	2
P26374	Rab proteins geranylgeranyltransferase component A 2 OS=Homo sapiens GN=CHML PE=1 SV=2	S	175	0.8205	1
P26440	Isovaleryl-CoA dehydrogenase, mitochondrial OS=Homo sapiens GN=IVD PE=1 SV=1	T	93	0.9955	4
P26440	Isovaleryl-CoA dehydrogenase, mitochondrial OS=Homo sapiens GN=IVD PE=1 SV=1	H	108	0.9116	2
P26599	Polypyrimidine tract-binding protein 1 OS=Homo sapiens GN=PTBP1 PE=1 SV=1	D	7	0.9939	5
P26640	Valine--tRNA ligase OS=Homo sapiens GN=VARS PE=1 SV=4	S	525	0.869	1
P26641	Elongation factor 1-gamma OS=Homo sapiens GN=EEF1G PE=1 SV=3	E	267	0.8205	3
P27348	14-3-3 protein theta OS=Homo sapiens GN=YWHAQ PE=1 SV=1	E	236	0.8443	2
P27348	14-3-3 protein theta OS=Homo sapiens GN=YWHAQ PE=1 SV=1	D	238	0.7544	1
P27707	Deoxycytidine kinase OS=Homo sapiens GN=DCK PE=1 SV=1	S	74	0.94	4
P27708	CAD protein OS=Homo sapiens GN=CAD PE=1 SV=3	E	7	0.991	1
P27708	CAD protein OS=Homo sapiens GN=CAD PE=1 SV=3	E	1829	0.8675	1
P27708	CAD protein OS=Homo sapiens GN=CAD PE=1 SV=3	T	1831	0.7945	1
P27708	CAD protein OS=Homo sapiens GN=CAD PE=1 SV=3	H	1856	0.7727	2
P27708	CAD protein OS=Homo sapiens GN=CAD PE=1 SV=3	R	1857	0.8393	1
P27708	CAD protein OS=Homo sapiens GN=CAD PE=1 SV=3	S	1859	0.9905	5
P27708	CAD protein OS=Homo sapiens GN=CAD PE=1 SV=3	D	1860	0.8505	1
P27797	Calreticulin OS=Homo sapiens GN=CALR PE=1 SV=1	E	262	0.9039	1
P27816	Microtubule-associated protein 4 OS=Homo sapiens GN=MAP4 PE=1 SV=3	D	3	0.8485	1
P27816	Microtubule-associated protein 4 OS=Homo sapiens GN=MAP4 PE=1 SV=3	S	5	0.8613	2
P27816	Microtubule-associated protein 4 OS=Homo sapiens GN=MAP4 PE=1 SV=3	D	8	0.8703	1
P27816	Microtubule-associated protein 4 OS=Homo sapiens GN=MAP4 PE=1 SV=3	T	82	0.7981	1
P27816	Microtubule-associated protein 4 OS=Homo sapiens GN=MAP4 PE=1 SV=3	S	99	0.9569	4
P27816	Microtubule-associated protein 4 OS=Homo sapiens GN=MAP4 PE=1 SV=3	S	280	0.9996	7
P27816	Microtubule-associated protein 4 OS=Homo sapiens GN=MAP4 PE=1 SV=3	T	354	0.8468	1
P27816	Microtubule-associated protein 4 OS=Homo sapiens GN=MAP4 PE=1 SV=3	S	358	1	14
P27816	Microtubule-associated protein 4 OS=Homo sapiens GN=MAP4 PE=1 SV=3	S	507	0.9647	1
P27816	Microtubule-associated protein 4 OS=Homo sapiens GN=MAP4 PE=1 SV=3	D	519	0.8349	2
P27816	Microtubule-associated protein 4 OS=Homo sapiens GN=MAP4 PE=1 SV=3	T	521	0.9984	9
P27816	Microtubule-associated protein 4 OS=Homo sapiens GN=MAP4 PE=1 SV=3	K	634	0.9939	1
P27816	Microtubule-associated protein 4 OS=Homo sapiens GN=MAP4 PE=1 SV=3	S	636	1	16
P27816	Microtubule-associated protein 4 OS=Homo sapiens GN=MAP4 PE=1 SV=3	S	787	0.9832	4
P27816	Microtubule-associated protein 4 OS=Homo sapiens GN=MAP4 PE=1 SV=3	K	790	0.8732	1
P27816	Microtubule-associated protein 4 OS=Homo sapiens GN=MAP4 PE=1 SV=3	S	822	0.816	1
P27816	Microtubule-associated protein 4 OS=Homo sapiens GN=MAP4 PE=1 SV=3	S	825	0.9839	1
P27824	Calnexin OS=Homo sapiens GN=CANX PE=1 SV=2	T	562	0.8164	1
P27824	Calnexin OS=Homo sapiens GN=CANX PE=1 SV=2	R	582	0.8964	1
P27824	Calnexin OS=Homo sapiens GN=CANX PE=1 SV=2	S	583	0.9956	23
P27986	Phosphatidylinositol 3-kinase regulatory subunit alpha OS=Homo sapiens GN=PIK3R1 PE=1 SV=2	D	166	0.9702	1
P28290	Sperm-specific antigen 2 OS=Homo sapiens GN=SSFA2 PE=1 SV=3	S	111	0.8412	1
P28290	Sperm-specific antigen 2 OS=Homo sapiens GN=SSFA2 PE=1 SV=3	E	113	0.7836	1
P28290	Sperm-specific antigen 2 OS=Homo sapiens GN=SSFA2 PE=1 SV=3	K	648	0.868	1
P28290	Sperm-specific antigen 2 OS=Homo sapiens GN=SSFA2 PE=1 SV=3	S	649	0.8205	1
P28290	Sperm-specific antigen 2 OS=Homo sapiens GN=SSFA2 PE=1 SV=3	S	739	0.9381	1
P28290	Sperm-specific antigen 2 OS=Homo sapiens GN=SSFA2 PE=1 SV=3	T	1156	0.9844	2
P28290	Sperm-specific antigen 2 OS=Homo sapiens GN=SSFA2 PE=1 SV=3	T	1163	0.8707	3
P28290	Sperm-specific antigen 2 OS=Homo sapiens GN=SSFA2 PE=1 SV=3	S	1165	0.864	6
P28290	Sperm-specific antigen 2 OS=Homo sapiens GN=SSFA2 PE=1 SV=3	T	1168	0.8094	1
P28290	Sperm-specific antigen 2 OS=Homo sapiens GN=SSFA2 PE=1 SV=3	S	1174	0.8464	1
P28290	Sperm-specific antigen 2 OS=Homo sapiens GN=SSFA2 PE=1 SV=3	D	1179	0.814	1
P28347	Transcriptional enhancer factor TEF-1 OS=Homo sapiens GN=TEAD1 PE=1 SV=2	D	30	0.802	2
P28356	Homeobox protein Hox-D9 OS=Homo sapiens GN=HOXD9 PE=1 SV=5	Y	20	0.9392	2
P28356	Homeobox protein Hox-D9 OS=Homo sapiens GN=HOXD9 PE=1 SV=5	H	28	0.8538	2
P28482	Mitogen-activated protein kinase 1 OS=Homo sapiens GN=MAPK1 PE=1 SV=3	Y	187	0.9966	8
P28715	DNA repair protein complementing XP-G cells OS=Homo sapiens GN=ERCC5 PE=1 SV=3	S	384	0.85	1
P28715	DNA repair protein complementing XP-G cells OS=Homo sapiens GN=ERCC5 PE=1 SV=3	S	562	0.948	1
P28715	DNA repair protein complementing XP-G cells OS=Homo sapiens GN=ERCC5 PE=1 SV=3	S	563	0.8484	1
P28715	DNA repair protein complementing XP-G cells OS=Homo sapiens GN=ERCC5 PE=1 SV=3	D	564	0.8603	1
P28827	Receptor-type tyrosine-protein phosphatase mu OS=Homo sapiens GN=PTPRM PE=1 SV=2	E	711	0.9139	1
P29084	Transcription initiation factor IIE subunit beta OS=Homo sapiens GN=GTF2E2 PE=1 SV=1	E	230	0.8158	1
P29323	Ephrin type-B receptor 2 OS=Homo sapiens GN=EPHB2 PE=1 SV=5	S	776	0.868	1
P29353	SHC-transforming protein 1 OS=Homo sapiens GN=SHC1 PE=1 SV=4	T	188	0.8875	1
P29353	SHC-transforming protein 1 OS=Homo sapiens GN=SHC1 PE=1 SV=4	S	193	0.8436	1
P29353	SHC-transforming protein 1 OS=Homo sapiens GN=SHC1 PE=1 SV=4	C	196	0.853	1
P29375	Lysine-specific demethylase 5A OS=Homo sapiens GN=KDM5A PE=1 SV=3	S	121	0.934	1
P29375	Lysine-specific demethylase 5A OS=Homo sapiens GN=KDM5A PE=1 SV=3	E	1108	0.8946	1
P29375	Lysine-specific demethylase 5A OS=Homo sapiens GN=KDM5A PE=1 SV=3	S	1111	0.9945	6
P29375	Lysine-specific demethylase 5A OS=Homo sapiens GN=KDM5A PE=1 SV=3	S	1488	0.9964	5
P29375	Lysine-specific demethylase 5A OS=Homo sapiens GN=KDM5A PE=1 SV=3	E	1490	0.8888	1
P29375	Lysine-specific demethylase 5A OS=Homo sapiens GN=KDM5A PE=1 SV=3	E	1602	0.8787	1
P29375	Lysine-specific demethylase 5A OS=Homo sapiens GN=KDM5A PE=1 SV=3	D	1604	0.7801	1
P29400	Collagen alpha-5(IV) chain OS=Homo sapiens GN=COL4A5 PE=1 SV=2	S	7	0.997	1
P29400	Collagen alpha-5(IV) chain OS=Homo sapiens GN=COL4A5 PE=1 SV=2	S	18	0.9925	1
P29400	Collagen alpha-5(IV) chain OS=Homo sapiens GN=COL4A5 PE=1 SV=2	E	25	0.9852	1
P29400	Collagen alpha-5(IV) chain OS=Homo sapiens GN=COL4A5 PE=1 SV=2	Y	30	0.8374	1
P29400	Collagen alpha-5(IV) chain OS=Homo sapiens GN=COL4A5 PE=1 SV=2	S	1071	0.7895	1
P29400	Collagen alpha-5(IV) chain OS=Homo sapiens GN=COL4A5 PE=1 SV=2	D	1444	0.9845	1
P29401	Transketolase OS=Homo sapiens GN=TKT PE=1 SV=3	S	427	0.9492	1
P29401	Transketolase OS=Homo sapiens GN=TKT PE=1 SV=3	K	597	0.7956	1
P29536	Leiomodin-1 OS=Homo sapiens GN=LMOD1 PE=1 SV=3	S	12	0.9826	1
P29590	Protein PML OS=Homo sapiens GN=PML PE=1 SV=3	S	403	0.9981	13
P29590	Protein PML OS=Homo sapiens GN=PML PE=1 SV=3	E	405	0.9754	1
P29590	Protein PML OS=Homo sapiens GN=PML PE=1 SV=3	S	530	1	4
P29692	Elongation factor 1-delta OS=Homo sapiens GN=EEF1D PE=1 SV=5	Y	26	0.9914	1
P29692	Elongation factor 1-delta OS=Homo sapiens GN=EEF1D PE=1 SV=5	S	133	1	29
P29692	Elongation factor 1-delta OS=Homo sapiens GN=EEF1D PE=1 SV=5	S	162	0.8117	1
P29692	Elongation factor 1-delta OS=Homo sapiens GN=EEF1D PE=1 SV=5	D	163	0.7973	5
P29966	Myristoylated alanine-rich C-kinase substrate OS=Homo sapiens GN=MARCKS PE=1 SV=4	S	26	0.7622	1
P29966	Myristoylated alanine-rich C-kinase substrate OS=Homo sapiens GN=MARCKS PE=1 SV=4	S	81	0.9735	3
P29966	Myristoylated alanine-rich C-kinase substrate OS=Homo sapiens GN=MARCKS PE=1 SV=4	S	101	0.9519	1
P29966	Myristoylated alanine-rich C-kinase substrate OS=Homo sapiens GN=MARCKS PE=1 SV=4	S	118	0.9988	21
P29966	Myristoylated alanine-rich C-kinase substrate OS=Homo sapiens GN=MARCKS PE=1 SV=4	T	120	0.8982	3
P29966	Myristoylated alanine-rich C-kinase substrate OS=Homo sapiens GN=MARCKS PE=1 SV=4	S	135	0.9889	3
P29966	Myristoylated alanine-rich C-kinase substrate OS=Homo sapiens GN=MARCKS PE=1 SV=4	S	145	0.9524	1
P29966	Myristoylated alanine-rich C-kinase substrate OS=Homo sapiens GN=MARCKS PE=1 SV=4	S	170	0.9991	2
P30050	60S ribosomal protein L12 OS=Homo sapiens GN=RPL12 PE=1 SV=1	T	18	0.9954	1
P30050	60S ribosomal protein L12 OS=Homo sapiens GN=RPL12 PE=1 SV=1	S	38	0.7674	1
P30153	Serine/threonine-protein phosphatase 2A 65 kDa regulatory subunit A alpha isoform OS=Homo sapiens GN=PPP2R1A PE=1 SV=4	D	7	0.8287	1
P30154	Serine/threonine-protein phosphatase 2A 65 kDa regulatory subunit A beta isoform OS=Homo sapiens GN=PPP2R1B PE=1 SV=3	S	355	0.8923	1
P30414	NK-tumor recognition protein OS=Homo sapiens GN=NKTR PE=1 SV=2	T	1074	0.9943	1
P30414	NK-tumor recognition protein OS=Homo sapiens GN=NKTR PE=1 SV=2	S	1077	0.8817	2
P30536	Translocator protein OS=Homo sapiens GN=TSPO PE=1 SV=3	T	12	0.8318	1
P30622	CAP-Gly domain-containing linker protein 1 OS=Homo sapiens GN=CLIP1 PE=1 SV=2	T	45	0.9721	1
P30622	CAP-Gly domain-containing linker protein 1 OS=Homo sapiens GN=CLIP1 PE=1 SV=2	T	146	0.8372	1
P30622	CAP-Gly domain-containing linker protein 1 OS=Homo sapiens GN=CLIP1 PE=1 SV=2	S	204	0.8661	1
P30622	CAP-Gly domain-containing linker protein 1 OS=Homo sapiens GN=CLIP1 PE=1 SV=2	D	1357	0.8217	1
P30622	CAP-Gly domain-containing linker protein 1 OS=Homo sapiens GN=CLIP1 PE=1 SV=2	D	1365	0.7652	1
P30825	High affinity cationic amino acid transporter 1 OS=Homo sapiens GN=SLC7A1 PE=1 SV=1	Y	337	1	1
P31321	cAMP-dependent protein kinase type I-beta regulatory subunit OS=Homo sapiens GN=PRKAR1B PE=1 SV=4	S	73	0.7836	1
P31321	cAMP-dependent protein kinase type I-beta regulatory subunit OS=Homo sapiens GN=PRKAR1B PE=1 SV=4	H	78	0.7929	1
P31321	cAMP-dependent protein kinase type I-beta regulatory subunit OS=Homo sapiens GN=PRKAR1B PE=1 SV=4	D	79	0.8276	1
P31321	cAMP-dependent protein kinase type I-beta regulatory subunit OS=Homo sapiens GN=PRKAR1B PE=1 SV=4	S	83	0.9996	16
P31327	Carbamoyl-phosphate synthase [ammonia], mitochondrial OS=Homo sapiens GN=CPS1 PE=1 SV=2	C	1015	0.9904	1
P31350	Ribonucleoside-diphosphate reductase subunit M2 OS=Homo sapiens GN=RRM2 PE=1 SV=1	S	20	0.9997	2
P31689	DnaJ homolog subfamily A member 1 OS=Homo sapiens GN=DNAJA1 PE=1 SV=2	S	335	0.9698	1
P31749	RAC-alpha serine/threonine-protein kinase OS=Homo sapiens GN=AKT1 PE=1 SV=2	S	124	0.9906	5
P31749	RAC-alpha serine/threonine-protein kinase OS=Homo sapiens GN=AKT1 PE=1 SV=2	S	126	0.9648	2
P31749	RAC-alpha serine/threonine-protein kinase OS=Homo sapiens GN=AKT1 PE=1 SV=2	S	129	0.858	3
P31749	RAC-alpha serine/threonine-protein kinase OS=Homo sapiens GN=AKT1 PE=1 SV=2	T	443	0.9736	1
P31749	RAC-alpha serine/threonine-protein kinase OS=Homo sapiens GN=AKT1 PE=1 SV=2	T	450	0.8494	1
P31751	RAC-beta serine/threonine-protein kinase OS=Homo sapiens GN=AKT2 PE=1 SV=2	S	126	0.9986	2
P31751	RAC-beta serine/threonine-protein kinase OS=Homo sapiens GN=AKT2 PE=1 SV=2	T	451	0.8499	4
P31943	Heterogeneous nuclear ribonucleoprotein H OS=Homo sapiens GN=HNRNPH1 PE=1 SV=4	T	5	0.9343	1
P31943	Heterogeneous nuclear ribonucleoprotein H OS=Homo sapiens GN=HNRNPH1 PE=1 SV=4	S	63	0.9961	7
P31943	Heterogeneous nuclear ribonucleoprotein H OS=Homo sapiens GN=HNRNPH1 PE=1 SV=4	S	104	0.9978	4
P31943	Heterogeneous nuclear ribonucleoprotein H OS=Homo sapiens GN=HNRNPH1 PE=1 SV=4	D	110	0.9968	2
P31946	14-3-3 protein beta/alpha OS=Homo sapiens GN=YWHAB PE=1 SV=3	C	96	0.8455	1
P31948	Stress-induced-phosphoprotein 1 OS=Homo sapiens GN=STIP1 PE=1 SV=1	K	73	0.9848	1
P31948	Stress-induced-phosphoprotein 1 OS=Homo sapiens GN=STIP1 PE=1 SV=1	Y	75	0.8901	1
P32004	Neural cell adhesion molecule L1 OS=Homo sapiens GN=L1CAM PE=1 SV=2	S	611	1	2
P32189	Glycerol kinase OS=Homo sapiens GN=GK PE=1 SV=3	D	317	0.8279	1
P32189	Glycerol kinase OS=Homo sapiens GN=GK PE=1 SV=3	K	318	0.8279	1
P32780	General transcription factor IIH subunit 1 OS=Homo sapiens GN=GTF2H1 PE=1 SV=1	S	339	0.9646	2
P33176	Kinesin-1 heavy chain OS=Homo sapiens GN=KIF5B PE=1 SV=1	Y	593	1	1
P33527	Multidrug resistance-associated protein 1 OS=Homo sapiens GN=ABCC1 PE=1 SV=3	T	1158	0.8496	1
P33981	Dual specificity protein kinase TTK OS=Homo sapiens GN=TTK PE=1 SV=2	S	436	0.9328	1
P33991	DNA replication licensing factor MCM4 OS=Homo sapiens GN=MCM4 PE=1 SV=5	S	131	0.8693	1
P33992	DNA replication licensing factor MCM5 OS=Homo sapiens GN=MCM5 PE=1 SV=5	T	633	0.9937	1
P33992	DNA replication licensing factor MCM5 OS=Homo sapiens GN=MCM5 PE=1 SV=5	E	634	0.9937	1
P33993	DNA replication licensing factor MCM7 OS=Homo sapiens GN=MCM7 PE=1 SV=4	C	206	0.9308	1
P34932	Heat shock 70 kDa protein 4 OS=Homo sapiens GN=HSPA4 PE=1 SV=4	E	418	0.9791	1
P34932	Heat shock 70 kDa protein 4 OS=Homo sapiens GN=HSPA4 PE=1 SV=4	Y	454	0.9845	1
P34932	Heat shock 70 kDa protein 4 OS=Homo sapiens GN=HSPA4 PE=1 SV=4	S	463	0.9779	1
P34932	Heat shock 70 kDa protein 4 OS=Homo sapiens GN=HSPA4 PE=1 SV=4	T	538	0.787	1
P34947	G protein-coupled receptor kinase 5 OS=Homo sapiens GN=GRK5 PE=1 SV=1	C	260	0.9995	1
P34947	G protein-coupled receptor kinase 5 OS=Homo sapiens GN=GRK5 PE=1 SV=1	T	264	0.9995	1
P35221	Catenin alpha-1 OS=Homo sapiens GN=CTNNA1 PE=1 SV=1	T	634	0.8046	1
P35221	Catenin alpha-1 OS=Homo sapiens GN=CTNNA1 PE=1 SV=1	D	640	0.8655	5
P35221	Catenin alpha-1 OS=Homo sapiens GN=CTNNA1 PE=1 SV=1	S	641	0.9482	18
P35221	Catenin alpha-1 OS=Homo sapiens GN=CTNNA1 PE=1 SV=1	D	642	0.8373	1
P35221	Catenin alpha-1 OS=Homo sapiens GN=CTNNA1 PE=1 SV=1	T	654	0.8031	1
P35221	Catenin alpha-1 OS=Homo sapiens GN=CTNNA1 PE=1 SV=1	S	655	0.95	3
P35222	Catenin beta-1 OS=Homo sapiens GN=CTNNB1 PE=1 SV=1	S	552	0.9803	1
P35249	Replication factor C subunit 4 OS=Homo sapiens GN=RFC4 PE=1 SV=2	D	224	0.8871	1
P35251	Replication factor C subunit 1 OS=Homo sapiens GN=RFC1 PE=1 SV=4	D	68	0.7996	1
P35251	Replication factor C subunit 1 OS=Homo sapiens GN=RFC1 PE=1 SV=4	S	69	0.933	4
P35251	Replication factor C subunit 1 OS=Homo sapiens GN=RFC1 PE=1 SV=4	S	71	0.7953	1
P35251	Replication factor C subunit 1 OS=Homo sapiens GN=RFC1 PE=1 SV=4	K	94	0.758	1
P35251	Replication factor C subunit 1 OS=Homo sapiens GN=RFC1 PE=1 SV=4	Y	106	0.8646	1
P35251	Replication factor C subunit 1 OS=Homo sapiens GN=RFC1 PE=1 SV=4	S	108	0.908	3
P35251	Replication factor C subunit 1 OS=Homo sapiens GN=RFC1 PE=1 SV=4	T	110	0.8596	1
P35268	60S ribosomal protein L22 OS=Homo sapiens GN=RPL22 PE=1 SV=2	E	30	0.8323	1
P35269	General transcription factor IIF subunit 1 OS=Homo sapiens GN=GTF2F1 PE=1 SV=2	T	389	0.998	2
P35269	General transcription factor IIF subunit 1 OS=Homo sapiens GN=GTF2F1 PE=1 SV=2	S	442	0.7844	1
P35269	General transcription factor IIF subunit 1 OS=Homo sapiens GN=GTF2F1 PE=1 SV=2	T	446	0.972	2
P35520	Cystathionine beta-synthase OS=Homo sapiens GN=CBS PE=1 SV=2	T	13	0.9162	1
P35520	Cystathionine beta-synthase OS=Homo sapiens GN=CBS PE=1 SV=2	C	346	0.8156	1
P35579	Myosin-9 OS=Homo sapiens GN=MYH9 PE=1 SV=4	T	1539	0.8124	1
P35579	Myosin-9 OS=Homo sapiens GN=MYH9 PE=1 SV=4	S	1714	0.9869	3
P35579	Myosin-9 OS=Homo sapiens GN=MYH9 PE=1 SV=4	K	1716	0.8446	2
P35579	Myosin-9 OS=Homo sapiens GN=MYH9 PE=1 SV=4	E	1737	0.7858	1
P35579	Myosin-9 OS=Homo sapiens GN=MYH9 PE=1 SV=4	D	1941	0.966	4
P35579	Myosin-9 OS=Homo sapiens GN=MYH9 PE=1 SV=4	S	1943	0.9996	11
P35579	Myosin-9 OS=Homo sapiens GN=MYH9 PE=1 SV=4	D	1944	0.8962	2
P35579	Myosin-9 OS=Homo sapiens GN=MYH9 PE=1 SV=4	E	1945	0.8231	1
P35579	Myosin-9 OS=Homo sapiens GN=MYH9 PE=1 SV=4	K	1957	0.7561	1
P35606	Coatomer subunit beta' OS=Homo sapiens GN=COPB2 PE=1 SV=2	Y	378	0.9834	1
P35606	Coatomer subunit beta' OS=Homo sapiens GN=COPB2 PE=1 SV=2	T	379	0.9834	1
P35606	Coatomer subunit beta' OS=Homo sapiens GN=COPB2 PE=1 SV=2	S	859	0.999	11
P35606	Coatomer subunit beta' OS=Homo sapiens GN=COPB2 PE=1 SV=2	T	861	0.8773	2
P35610	Sterol O-acyltransferase 1 OS=Homo sapiens GN=SOAT1 PE=1 SV=3	S	98	0.9601	2
P35611	Alpha-adducin OS=Homo sapiens GN=ADD1 PE=1 SV=2	D	4	0.8499	1
P35611	Alpha-adducin OS=Homo sapiens GN=ADD1 PE=1 SV=2	S	12	0.9122	1
P35611	Alpha-adducin OS=Homo sapiens GN=ADD1 PE=1 SV=2	S	465	0.9875	6
P35613	Basigin OS=Homo sapiens GN=BSG PE=1 SV=2	S	362	1	20
P35613	Basigin OS=Homo sapiens GN=BSG PE=1 SV=2	K	366	0.7993	1
P35613	Basigin OS=Homo sapiens GN=BSG PE=1 SV=2	S	367	0.8931	1
P35613	Basigin OS=Homo sapiens GN=BSG PE=1 SV=2	S	368	0.8293	1
P35637	RNA-binding protein FUS OS=Homo sapiens GN=FUS PE=1 SV=1	S	277	0.7869	1
P35637	RNA-binding protein FUS OS=Homo sapiens GN=FUS PE=1 SV=1	D	283	0.7591	1
P35637	RNA-binding protein FUS OS=Homo sapiens GN=FUS PE=1 SV=1	T	286	0.9384	1
P35658	Nuclear pore complex protein Nup214 OS=Homo sapiens GN=NUP214 PE=1 SV=2	D	3	0.8699	1
P35658	Nuclear pore complex protein Nup214 OS=Homo sapiens GN=NUP214 PE=1 SV=2	S	433	0.9696	2
P35658	Nuclear pore complex protein Nup214 OS=Homo sapiens GN=NUP214 PE=1 SV=2	T	436	0.8283	1
P35658	Nuclear pore complex protein Nup214 OS=Homo sapiens GN=NUP214 PE=1 SV=2	S	986	0.8607	1
P35658	Nuclear pore complex protein Nup214 OS=Homo sapiens GN=NUP214 PE=1 SV=2	T	987	0.8213	1
P35658	Nuclear pore complex protein Nup214 OS=Homo sapiens GN=NUP214 PE=1 SV=2	S	1045	0.8187	1
P35968	Vascular endothelial growth factor receptor 2 OS=Homo sapiens GN=KDR PE=1 SV=2	D	295	0.8995	1
P35968	Vascular endothelial growth factor receptor 2 OS=Homo sapiens GN=KDR PE=1 SV=2	T	298	0.9023	1
P35968	Vascular endothelial growth factor receptor 2 OS=Homo sapiens GN=KDR PE=1 SV=2	Y	357	0.9411	1
P36578	60S ribosomal protein L4 OS=Homo sapiens GN=RPL4 PE=1 SV=5	S	295	0.9915	1
P36871	Phosphoglucomutase-1 OS=Homo sapiens GN=PGM1 PE=1 SV=3	S	117	0.8608	1
P36915	Guanine nucleotide-binding protein-like 1 OS=Homo sapiens GN=GNL1 PE=1 SV=2	T	48	0.9658	1
P36915	Guanine nucleotide-binding protein-like 1 OS=Homo sapiens GN=GNL1 PE=1 SV=2	T	50	0.7522	1
P36915	Guanine nucleotide-binding protein-like 1 OS=Homo sapiens GN=GNL1 PE=1 SV=2	S	51	0.9955	15
P36915	Guanine nucleotide-binding protein-like 1 OS=Homo sapiens GN=GNL1 PE=1 SV=2	D	52	0.8143	1
P37198	Nuclear pore glycoprotein p62 OS=Homo sapiens GN=NUP62 PE=1 SV=3	T	9	0.9459	1
P37198	Nuclear pore glycoprotein p62 OS=Homo sapiens GN=NUP62 PE=1 SV=3	S	408	0.9931	2
P37198	Nuclear pore glycoprotein p62 OS=Homo sapiens GN=NUP62 PE=1 SV=3	E	411	0.9843	1
P37275	Zinc finger E-box-binding homeobox 1 OS=Homo sapiens GN=ZEB1 PE=1 SV=2	E	989	0.761	1
P37275	Zinc finger E-box-binding homeobox 1 OS=Homo sapiens GN=ZEB1 PE=1 SV=2	E	992	0.9169	1
P37275	Zinc finger E-box-binding homeobox 1 OS=Homo sapiens GN=ZEB1 PE=1 SV=2	E	1004	0.9632	1
P38159	RNA-binding motif protein, X chromosome OS=Homo sapiens GN=RBMX PE=1 SV=3	S	88	0.9745	1
P38159	RNA-binding motif protein, X chromosome OS=Homo sapiens GN=RBMX PE=1 SV=3	S	208	0.9996	10
P38159	RNA-binding motif protein, X chromosome OS=Homo sapiens GN=RBMX PE=1 SV=3	S	284	0.9996	18
P38159	RNA-binding motif protein, X chromosome OS=Homo sapiens GN=RBMX PE=1 SV=3	Y	285	0.7834	1
P38159	RNA-binding motif protein, X chromosome OS=Homo sapiens GN=RBMX PE=1 SV=3	E	286	0.8519	1
P38398	Breast cancer type 1 susceptibility protein OS=Homo sapiens GN=BRCA1 PE=1 SV=2	E	1001	0.8845	1
P38398	Breast cancer type 1 susceptibility protein OS=Homo sapiens GN=BRCA1 PE=1 SV=2	S	1009	0.9193	2
P38398	Breast cancer type 1 susceptibility protein OS=Homo sapiens GN=BRCA1 PE=1 SV=2	E	1017	0.9356	1
P38398	Breast cancer type 1 susceptibility protein OS=Homo sapiens GN=BRCA1 PE=1 SV=2	S	1542	0.9519	4
P38432	Coilin OS=Homo sapiens GN=COIL PE=1 SV=1	T	6	0.8717	1
P38432	Coilin OS=Homo sapiens GN=COIL PE=1 SV=1	S	489	0.8492	1
P38570	Integrin alpha-E OS=Homo sapiens GN=ITGAE PE=1 SV=3	Y	1122	0.8499	1
P38919	Eukaryotic initiation factor 4A-III OS=Homo sapiens GN=EIF4A3 PE=1 SV=4	E	227	0.8499	1
P38935	DNA-binding protein SMUBP-2 OS=Homo sapiens GN=IGHMBP2 PE=1 SV=3	E	718	0.8532	1
P39023	60S ribosomal protein L3 OS=Homo sapiens GN=RPL3 PE=1 SV=2	T	189	0.8826	1
P40123	Adenylyl cyclase-associated protein 2 OS=Homo sapiens GN=CAP2 PE=1 SV=1	S	111	0.7517	1
P40189	Interleukin-6 receptor subunit beta OS=Homo sapiens GN=IL6ST PE=1 SV=2	Y	396	1	1
P40189	Interleukin-6 receptor subunit beta OS=Homo sapiens GN=IL6ST PE=1 SV=2	S	820	0.81	1
P40222	Alpha-taxilin OS=Homo sapiens GN=TXLNA PE=1 SV=3	E	506	0.9086	1
P40222	Alpha-taxilin OS=Homo sapiens GN=TXLNA PE=1 SV=3	S	515	0.9988	5
P40425	Pre-B-cell leukemia transcription factor 2 OS=Homo sapiens GN=PBX2 PE=1 SV=2	S	136	0.9935	1
P40763	Signal transducer and activator of transcription 3 OS=Homo sapiens GN=STAT3 PE=1 SV=2	S	727	0.9991	2
P40818	Ubiquitin carboxyl-terminal hydrolase 8 OS=Homo sapiens GN=USP8 PE=1 SV=1	S	718	0.9998	14
P40855	Peroxisomal biogenesis factor 19 OS=Homo sapiens GN=PEX19 PE=1 SV=1	S	146	0.8637	1
P40855	Peroxisomal biogenesis factor 19 OS=Homo sapiens GN=PEX19 PE=1 SV=1	S	147	0.9247	3
P40855	Peroxisomal biogenesis factor 19 OS=Homo sapiens GN=PEX19 PE=1 SV=1	S	149	0.8505	1
P40939	Trifunctional enzyme subunit alpha, mitochondrial OS=Homo sapiens GN=HADHA PE=1 SV=2	H	363	1	1
P40939	Trifunctional enzyme subunit alpha, mitochondrial OS=Homo sapiens GN=HADHA PE=1 SV=2	S	380	0.8317	1
P41226	Ubiquitin-like modifier-activating enzyme 7 OS=Homo sapiens GN=UBA7 PE=1 SV=2	T	855	0.8396	1
P41226	Ubiquitin-like modifier-activating enzyme 7 OS=Homo sapiens GN=UBA7 PE=1 SV=2	T	856	0.8396	1
P41226	Ubiquitin-like modifier-activating enzyme 7 OS=Homo sapiens GN=UBA7 PE=1 SV=2	T	857	0.8396	1
P41227	N-alpha-acetyltransferase 10 OS=Homo sapiens GN=NAA10 PE=1 SV=1	D	204	0.8396	1
P41227	N-alpha-acetyltransferase 10 OS=Homo sapiens GN=NAA10 PE=1 SV=1	S	205	0.9809	2
P41227	N-alpha-acetyltransferase 10 OS=Homo sapiens GN=NAA10 PE=1 SV=1	D	208	0.9154	1
P41227	N-alpha-acetyltransferase 10 OS=Homo sapiens GN=NAA10 PE=1 SV=1	S	235	0.8066	1
P41229	Lysine-specific demethylase 5C OS=Homo sapiens GN=KDM5C PE=1 SV=2	S	1359	0.9848	1
P41236	Protein phosphatase inhibitor 2 OS=Homo sapiens GN=PPP1R2 PE=1 SV=2	C	86	0.8284	1
P41236	Protein phosphatase inhibitor 2 OS=Homo sapiens GN=PPP1R2 PE=1 SV=2	S	87	0.8873	2
P41743	Protein kinase C iota type OS=Homo sapiens GN=PRKCI PE=1 SV=2	T	564	0.9996	16
P42166	Lamina-associated polypeptide 2, isoform alpha OS=Homo sapiens GN=TMPO PE=1 SV=2	E	69	0.8358	1
P42166	Lamina-associated polypeptide 2, isoform alpha OS=Homo sapiens GN=TMPO PE=1 SV=2	E	70	0.8396	2
P42166	Lamina-associated polypeptide 2, isoform alpha OS=Homo sapiens GN=TMPO PE=1 SV=2	T	74	0.9738	2
P42166	Lamina-associated polypeptide 2, isoform alpha OS=Homo sapiens GN=TMPO PE=1 SV=2	C	341	0.8947	1
P42167	Lamina-associated polypeptide 2, isoforms beta/gamma OS=Homo sapiens GN=TMPO PE=1 SV=2	S	66	0.9913	35
P42167	Lamina-associated polypeptide 2, isoforms beta/gamma OS=Homo sapiens GN=TMPO PE=1 SV=2	S	67	0.983	10
P42167	Lamina-associated polypeptide 2, isoforms beta/gamma OS=Homo sapiens GN=TMPO PE=1 SV=2	D	68	0.9057	4
P42167	Lamina-associated polypeptide 2, isoforms beta/gamma OS=Homo sapiens GN=TMPO PE=1 SV=2	E	69	0.8148	1
P42167	Lamina-associated polypeptide 2, isoforms beta/gamma OS=Homo sapiens GN=TMPO PE=1 SV=2	E	70	0.8894	1
P42167	Lamina-associated polypeptide 2, isoforms beta/gamma OS=Homo sapiens GN=TMPO PE=1 SV=2	E	72	0.8747	6
P42167	Lamina-associated polypeptide 2, isoforms beta/gamma OS=Homo sapiens GN=TMPO PE=1 SV=2	T	74	1	28
P42167	Lamina-associated polypeptide 2, isoforms beta/gamma OS=Homo sapiens GN=TMPO PE=1 SV=2	T	160	0.8765	3
P42167	Lamina-associated polypeptide 2, isoforms beta/gamma OS=Homo sapiens GN=TMPO PE=1 SV=2	D	179	0.8079	2
P42167	Lamina-associated polypeptide 2, isoforms beta/gamma OS=Homo sapiens GN=TMPO PE=1 SV=2	S	184	0.9484	2
P42224	Signal transducer and activator of transcription 1-alpha/beta OS=Homo sapiens GN=STAT1 PE=1 SV=2	S	727	1	10
P42224	Signal transducer and activator of transcription 1-alpha/beta OS=Homo sapiens GN=STAT1 PE=1 SV=2	E	729	0.972	2
P42285	Superkiller viralicidic activity 2-like 2 OS=Homo sapiens GN=SKIV2L2 PE=1 SV=3	D	7	0.8675	1
P42285	Superkiller viralicidic activity 2-like 2 OS=Homo sapiens GN=SKIV2L2 PE=1 SV=3	E	14	0.808	1
P42285	Superkiller viralicidic activity 2-like 2 OS=Homo sapiens GN=SKIV2L2 PE=1 SV=3	D	772	0.9996	2
P42285	Superkiller viralicidic activity 2-like 2 OS=Homo sapiens GN=SKIV2L2 PE=1 SV=3	D	782	0.9437	2
P42345	Serine/threonine-protein kinase mTOR OS=Homo sapiens GN=MTOR PE=1 SV=1	T	15	0.7709	1
P42345	Serine/threonine-protein kinase mTOR OS=Homo sapiens GN=MTOR PE=1 SV=1	T	2471	0.9157	1
P42356	Phosphatidylinositol 4-kinase alpha OS=Homo sapiens GN=PI4KA PE=1 SV=4	S	27	0.7845	1
P42566	Epidermal growth factor receptor substrate 15 OS=Homo sapiens GN=EPS15 PE=1 SV=2	E	565	0.755	1
P42566	Epidermal growth factor receptor substrate 15 OS=Homo sapiens GN=EPS15 PE=1 SV=2	S	851	0.8517	1
P42684	Abelson tyrosine-protein kinase 2 OS=Homo sapiens GN=ABL2 PE=1 SV=1	S	203	0.9808	5
P42695	Condensin-2 complex subunit D3 OS=Homo sapiens GN=NCAPD3 PE=1 SV=2	D	529	0.7876	1
P42695	Condensin-2 complex subunit D3 OS=Homo sapiens GN=NCAPD3 PE=1 SV=2	T	926	0.8875	1
P42695	Condensin-2 complex subunit D3 OS=Homo sapiens GN=NCAPD3 PE=1 SV=2	C	931	0.874	1
P42696	RNA-binding protein 34 OS=Homo sapiens GN=RBM34 PE=1 SV=2	S	14	0.844	1
P42696	RNA-binding protein 34 OS=Homo sapiens GN=RBM34 PE=1 SV=2	R	26	0.9196	2
P42696	RNA-binding protein 34 OS=Homo sapiens GN=RBM34 PE=1 SV=2	S	28	0.9919	1
P42771	Cyclin-dependent kinase inhibitor 2A OS=Homo sapiens GN=CDKN2A PE=1 SV=2	E	2	0.9643	2
P42858	Huntingtin OS=Homo sapiens GN=HTT PE=1 SV=2	S	485	0.8426	1
P42858	Huntingtin OS=Homo sapiens GN=HTT PE=1 SV=2	S	640	0.9713	4
P42858	Huntingtin OS=Homo sapiens GN=HTT PE=1 SV=2	D	641	0.8517	1
P42858	Huntingtin OS=Homo sapiens GN=HTT PE=1 SV=2	S	642	0.8003	1
P42858	Huntingtin OS=Homo sapiens GN=HTT PE=1 SV=2	S	1874	0.9979	7
P42892	Endothelin-converting enzyme 1 OS=Homo sapiens GN=ECE1 PE=1 SV=2	R	23	0.8989	3
P42892	Endothelin-converting enzyme 1 OS=Homo sapiens GN=ECE1 PE=1 SV=2	D	33	0.8963	2
P42892	Endothelin-converting enzyme 1 OS=Homo sapiens GN=ECE1 PE=1 SV=2	S	34	0.9158	12
P42892	Endothelin-converting enzyme 1 OS=Homo sapiens GN=ECE1 PE=1 SV=2	S	51	0.792	1
P43005	Excitatory amino acid transporter 3 OS=Homo sapiens GN=SLC1A1 PE=1 SV=2	E	126	0.9944	1
P43005	Excitatory amino acid transporter 3 OS=Homo sapiens GN=SLC1A1 PE=1 SV=2	S	476	0.7545	1
P43007	Neutral amino acid transporter A OS=Homo sapiens GN=SLC1A4 PE=1 SV=1	S	507	0.9087	2
P43243	Matrin-3 OS=Homo sapiens GN=MATR3 PE=1 SV=2	S	188	0.9992	22
P43243	Matrin-3 OS=Homo sapiens GN=MATR3 PE=1 SV=2	R	192	0.8473	3
P43243	Matrin-3 OS=Homo sapiens GN=MATR3 PE=1 SV=2	S	195	0.9842	5
P43243	Matrin-3 OS=Homo sapiens GN=MATR3 PE=1 SV=2	S	598	0.9558	1
P43304	Glycerol-3-phosphate dehydrogenase, mitochondrial OS=Homo sapiens GN=GPD2 PE=1 SV=3	T	90	0.8204	1
P43307	Translocon-associated protein subunit alpha OS=Homo sapiens GN=SSR1 PE=1 SV=3	S	268	0.9647	1
P43487	Ran-specific GTPase-activating protein OS=Homo sapiens GN=RANBP1 PE=1 SV=1	T	18	0.7633	1
P43487	Ran-specific GTPase-activating protein OS=Homo sapiens GN=RANBP1 PE=1 SV=1	H	23	0.897	1
P43487	Ran-specific GTPase-activating protein OS=Homo sapiens GN=RANBP1 PE=1 SV=1	S	32	0.985	1
P45877	Peptidyl-prolyl cis-trans isomerase C OS=Homo sapiens GN=PPIC PE=1 SV=1	T	75	0.9953	1
P45973	Chromobox protein homolog 5 OS=Homo sapiens GN=CBX5 PE=1 SV=1	E	17	0.7623	1
P46013	Proliferation marker protein Ki-67 OS=Homo sapiens GN=MKI67 PE=1 SV=2	S	308	1	13
P46013	Proliferation marker protein Ki-67 OS=Homo sapiens GN=MKI67 PE=1 SV=2	E	312	0.8828	1
P46013	Proliferation marker protein Ki-67 OS=Homo sapiens GN=MKI67 PE=1 SV=2	S	713	0.8589	1
P46013	Proliferation marker protein Ki-67 OS=Homo sapiens GN=MKI67 PE=1 SV=2	E	765	0.9421	1
P46013	Proliferation marker protein Ki-67 OS=Homo sapiens GN=MKI67 PE=1 SV=2	E	1107	0.9832	1
P46013	Proliferation marker protein Ki-67 OS=Homo sapiens GN=MKI67 PE=1 SV=2	T	1111	0.9995	1
P46013	Proliferation marker protein Ki-67 OS=Homo sapiens GN=MKI67 PE=1 SV=2	T	2085	0.9938	5
P46013	Proliferation marker protein Ki-67 OS=Homo sapiens GN=MKI67 PE=1 SV=2	D	2087	0.9697	2
P46019	Phosphorylase b kinase regulatory subunit alpha, liver isoform OS=Homo sapiens GN=PHKA2 PE=1 SV=1	T	1041	0.7931	1
P46019	Phosphorylase b kinase regulatory subunit alpha, liver isoform OS=Homo sapiens GN=PHKA2 PE=1 SV=1	S	1043	0.8056	1
P46019	Phosphorylase b kinase regulatory subunit alpha, liver isoform OS=Homo sapiens GN=PHKA2 PE=1 SV=1	S	1044	0.8091	1
P46019	Phosphorylase b kinase regulatory subunit alpha, liver isoform OS=Homo sapiens GN=PHKA2 PE=1 SV=1	T	1046	0.879	1
P46060	Ran GTPase-activating protein 1 OS=Homo sapiens GN=RANGAP1 PE=1 SV=1	D	286	0.7506	1
P46060	Ran GTPase-activating protein 1 OS=Homo sapiens GN=RANGAP1 PE=1 SV=1	S	428	0.8512	1
P46060	Ran GTPase-activating protein 1 OS=Homo sapiens GN=RANGAP1 PE=1 SV=1	S	442	0.9922	5
P46063	ATP-dependent DNA helicase Q1 OS=Homo sapiens GN=RECQL PE=1 SV=3	C	49	0.7788	1
P46063	ATP-dependent DNA helicase Q1 OS=Homo sapiens GN=RECQL PE=1 SV=3	S	64	0.8211	1
P46087	Probable 28S rRNA (cytosine(4447)-C(5))-methyltransferase OS=Homo sapiens GN=NOP2 PE=1 SV=2	S	181	0.8208	1
P46087	Probable 28S rRNA (cytosine(4447)-C(5))-methyltransferase OS=Homo sapiens GN=NOP2 PE=1 SV=2	S	732	0.958	2
P46087	Probable 28S rRNA (cytosine(4447)-C(5))-methyltransferase OS=Homo sapiens GN=NOP2 PE=1 SV=2	T	736	0.8079	1
P46100	Transcriptional regulator ATRX OS=Homo sapiens GN=ATRX PE=1 SV=5	H	24	0.8717	1
P46100	Transcriptional regulator ATRX OS=Homo sapiens GN=ATRX PE=1 SV=5	S	25	0.9846	4
P46100	Transcriptional regulator ATRX OS=Homo sapiens GN=ATRX PE=1 SV=5	S	26	0.8957	1
P46100	Transcriptional regulator ATRX OS=Homo sapiens GN=ATRX PE=1 SV=5	S	29	0.9569	1
P46100	Transcriptional regulator ATRX OS=Homo sapiens GN=ATRX PE=1 SV=5	T	32	0.7744	1
P46100	Transcriptional regulator ATRX OS=Homo sapiens GN=ATRX PE=1 SV=5	S	34	0.9846	9
P46100	Transcriptional regulator ATRX OS=Homo sapiens GN=ATRX PE=1 SV=5	Y	89	0.891	2
P46100	Transcriptional regulator ATRX OS=Homo sapiens GN=ATRX PE=1 SV=5	S	206	0.7583	1
P46100	Transcriptional regulator ATRX OS=Homo sapiens GN=ATRX PE=1 SV=5	D	217	0.8852	2
P46100	Transcriptional regulator ATRX OS=Homo sapiens GN=ATRX PE=1 SV=5	E	632	0.9451	2
P46100	Transcriptional regulator ATRX OS=Homo sapiens GN=ATRX PE=1 SV=5	S	634	0.8377	1
P46100	Transcriptional regulator ATRX OS=Homo sapiens GN=ATRX PE=1 SV=5	E	641	0.79	1
P46100	Transcriptional regulator ATRX OS=Homo sapiens GN=ATRX PE=1 SV=5	T	674	0.8596	1
P46100	Transcriptional regulator ATRX OS=Homo sapiens GN=ATRX PE=1 SV=5	S	675	0.8709	1
P46100	Transcriptional regulator ATRX OS=Homo sapiens GN=ATRX PE=1 SV=5	S	677	0.9927	21
P46100	Transcriptional regulator ATRX OS=Homo sapiens GN=ATRX PE=1 SV=5	D	678	0.8778	2
P46100	Transcriptional regulator ATRX OS=Homo sapiens GN=ATRX PE=1 SV=5	E	679	0.7759	1
P46100	Transcriptional regulator ATRX OS=Homo sapiens GN=ATRX PE=1 SV=5	E	683	0.8186	1
P46100	Transcriptional regulator ATRX OS=Homo sapiens GN=ATRX PE=1 SV=5	S	729	0.9927	7
P46100	Transcriptional regulator ATRX OS=Homo sapiens GN=ATRX PE=1 SV=5	D	730	0.8801	3
P46100	Transcriptional regulator ATRX OS=Homo sapiens GN=ATRX PE=1 SV=5	E	733	0.7936	1
P46100	Transcriptional regulator ATRX OS=Homo sapiens GN=ATRX PE=1 SV=5	S	748	0.7611	1
P46100	Transcriptional regulator ATRX OS=Homo sapiens GN=ATRX PE=1 SV=5	Y	817	0.8537	1
P46100	Transcriptional regulator ATRX OS=Homo sapiens GN=ATRX PE=1 SV=5	S	819	0.9836	1
P46100	Transcriptional regulator ATRX OS=Homo sapiens GN=ATRX PE=1 SV=5	E	1059	0.9888	3
P46100	Transcriptional regulator ATRX OS=Homo sapiens GN=ATRX PE=1 SV=5	S	1061	0.9998	6
P46100	Transcriptional regulator ATRX OS=Homo sapiens GN=ATRX PE=1 SV=5	D	1062	0.7997	1
P46100	Transcriptional regulator ATRX OS=Homo sapiens GN=ATRX PE=1 SV=5	D	1525	0.7546	1
P46100	Transcriptional regulator ATRX OS=Homo sapiens GN=ATRX PE=1 SV=5	S	1527	0.829	2
P46100	Transcriptional regulator ATRX OS=Homo sapiens GN=ATRX PE=1 SV=5	T	1989	0.7983	2
P46100	Transcriptional regulator ATRX OS=Homo sapiens GN=ATRX PE=1 SV=5	S	1991	0.9668	3
P46100	Transcriptional regulator ATRX OS=Homo sapiens GN=ATRX PE=1 SV=5	S	1992	0.9517	3
P46100	Transcriptional regulator ATRX OS=Homo sapiens GN=ATRX PE=1 SV=5	S	1996	0.8712	1
P46100	Transcriptional regulator ATRX OS=Homo sapiens GN=ATRX PE=1 SV=5	D	2000	0.8665	1
P46100	Transcriptional regulator ATRX OS=Homo sapiens GN=ATRX PE=1 SV=5	E	2351	0.8367	1
P46100	Transcriptional regulator ATRX OS=Homo sapiens GN=ATRX PE=1 SV=5	S	2375	0.9123	1
P46379	Large proline-rich protein BAG6 OS=Homo sapiens GN=BAG6 PE=1 SV=2	D	5	0.8104	1
P46379	Large proline-rich protein BAG6 OS=Homo sapiens GN=BAG6 PE=1 SV=2	S	6	0.7754	1
P46379	Large proline-rich protein BAG6 OS=Homo sapiens GN=BAG6 PE=1 SV=2	H	109	0.9482	3
P46379	Large proline-rich protein BAG6 OS=Homo sapiens GN=BAG6 PE=1 SV=2	S	113	0.9999	16
P46379	Large proline-rich protein BAG6 OS=Homo sapiens GN=BAG6 PE=1 SV=2	E	952	0.8491	1
P46379	Large proline-rich protein BAG6 OS=Homo sapiens GN=BAG6 PE=1 SV=2	R	962	0.7988	1
P46379	Large proline-rich protein BAG6 OS=Homo sapiens GN=BAG6 PE=1 SV=2	S	964	0.9999	3
P46379	Large proline-rich protein BAG6 OS=Homo sapiens GN=BAG6 PE=1 SV=2	E	966	0.9864	1
P46379	Large proline-rich protein BAG6 OS=Homo sapiens GN=BAG6 PE=1 SV=2	R	969	0.8482	2
P46379	Large proline-rich protein BAG6 OS=Homo sapiens GN=BAG6 PE=1 SV=2	E	970	0.7617	1
P46379	Large proline-rich protein BAG6 OS=Homo sapiens GN=BAG6 PE=1 SV=2	S	973	1	5
P46531	Neurogenic locus notch homolog protein 1 OS=Homo sapiens GN=NOTCH1 PE=1 SV=4	T	1997	0.9854	1
P46778	60S ribosomal protein L21 OS=Homo sapiens GN=RPL21 PE=1 SV=2	Y	65	0.8134	1
P46821	Microtubule-associated protein 1B OS=Homo sapiens GN=MAP1B PE=1 SV=2	S	339	0.8679	1
P46821	Microtubule-associated protein 1B OS=Homo sapiens GN=MAP1B PE=1 SV=2	T	340	0.8108	1
P46821	Microtubule-associated protein 1B OS=Homo sapiens GN=MAP1B PE=1 SV=2	S	541	0.895	1
P46821	Microtubule-associated protein 1B OS=Homo sapiens GN=MAP1B PE=1 SV=2	K	595	0.9589	1
P46821	Microtubule-associated protein 1B OS=Homo sapiens GN=MAP1B PE=1 SV=2	S	614	1	7
P46821	Microtubule-associated protein 1B OS=Homo sapiens GN=MAP1B PE=1 SV=2	K	617	0.8364	2
P46821	Microtubule-associated protein 1B OS=Homo sapiens GN=MAP1B PE=1 SV=2	S	831	0.9987	33
P46821	Microtubule-associated protein 1B OS=Homo sapiens GN=MAP1B PE=1 SV=2	S	832	0.9955	30
P46821	Microtubule-associated protein 1B OS=Homo sapiens GN=MAP1B PE=1 SV=2	E	834	0.9332	3
P46821	Microtubule-associated protein 1B OS=Homo sapiens GN=MAP1B PE=1 SV=2	D	835	0.9792	2
P46821	Microtubule-associated protein 1B OS=Homo sapiens GN=MAP1B PE=1 SV=2	E	841	0.8308	1
P46821	Microtubule-associated protein 1B OS=Homo sapiens GN=MAP1B PE=1 SV=2	E	904	0.7714	1
P46821	Microtubule-associated protein 1B OS=Homo sapiens GN=MAP1B PE=1 SV=2	C	905	0.9729	2
P46821	Microtubule-associated protein 1B OS=Homo sapiens GN=MAP1B PE=1 SV=2	T	908	0.973	2
P46821	Microtubule-associated protein 1B OS=Homo sapiens GN=MAP1B PE=1 SV=2	S	977	0.9258	1
P46821	Microtubule-associated protein 1B OS=Homo sapiens GN=MAP1B PE=1 SV=2	S	995	0.9848	1
P46821	Microtubule-associated protein 1B OS=Homo sapiens GN=MAP1B PE=1 SV=2	T	1067	0.9214	1
P46821	Microtubule-associated protein 1B OS=Homo sapiens GN=MAP1B PE=1 SV=2	D	1141	0.9841	1
P46821	Microtubule-associated protein 1B OS=Homo sapiens GN=MAP1B PE=1 SV=2	T	1147	0.9611	1
P46821	Microtubule-associated protein 1B OS=Homo sapiens GN=MAP1B PE=1 SV=2	E	1151	0.8786	1
P46821	Microtubule-associated protein 1B OS=Homo sapiens GN=MAP1B PE=1 SV=2	T	1152	0.8474	1
P46821	Microtubule-associated protein 1B OS=Homo sapiens GN=MAP1B PE=1 SV=2	E	1153	0.7692	1
P46821	Microtubule-associated protein 1B OS=Homo sapiens GN=MAP1B PE=1 SV=2	S	1154	0.9861	5
P46821	Microtubule-associated protein 1B OS=Homo sapiens GN=MAP1B PE=1 SV=2	S	1203	0.7767	1
P46821	Microtubule-associated protein 1B OS=Homo sapiens GN=MAP1B PE=1 SV=2	S	1205	0.8092	1
P46821	Microtubule-associated protein 1B OS=Homo sapiens GN=MAP1B PE=1 SV=2	S	1208	0.967	12
P46821	Microtubule-associated protein 1B OS=Homo sapiens GN=MAP1B PE=1 SV=2	S	1258	0.9839	2
P46821	Microtubule-associated protein 1B OS=Homo sapiens GN=MAP1B PE=1 SV=2	S	1260	0.8784	2
P46821	Microtubule-associated protein 1B OS=Homo sapiens GN=MAP1B PE=1 SV=2	S	1265	0.981	4
P46821	Microtubule-associated protein 1B OS=Homo sapiens GN=MAP1B PE=1 SV=2	S	1298	0.965	13
P46821	Microtubule-associated protein 1B OS=Homo sapiens GN=MAP1B PE=1 SV=2	E	1300	0.8901	6
P46821	Microtubule-associated protein 1B OS=Homo sapiens GN=MAP1B PE=1 SV=2	H	1309	0.8163	1
P46821	Microtubule-associated protein 1B OS=Homo sapiens GN=MAP1B PE=1 SV=2	C	1310	0.8529	1
P46821	Microtubule-associated protein 1B OS=Homo sapiens GN=MAP1B PE=1 SV=2	S	1312	0.7515	1
P46821	Microtubule-associated protein 1B OS=Homo sapiens GN=MAP1B PE=1 SV=2	S	1322	0.9708	8
P46821	Microtubule-associated protein 1B OS=Homo sapiens GN=MAP1B PE=1 SV=2	H	1333	0.8514	1
P46821	Microtubule-associated protein 1B OS=Homo sapiens GN=MAP1B PE=1 SV=2	Y	1336	0.8251	1
P46821	Microtubule-associated protein 1B OS=Homo sapiens GN=MAP1B PE=1 SV=2	Y	1337	0.8254	1
P46821	Microtubule-associated protein 1B OS=Homo sapiens GN=MAP1B PE=1 SV=2	S	1376	0.983	1
P46821	Microtubule-associated protein 1B OS=Homo sapiens GN=MAP1B PE=1 SV=2	S	1378	1	13
P46821	Microtubule-associated protein 1B OS=Homo sapiens GN=MAP1B PE=1 SV=2	S	1389	0.9676	6
P46821	Microtubule-associated protein 1B OS=Homo sapiens GN=MAP1B PE=1 SV=2	S	1396	0.9994	11
P46821	Microtubule-associated protein 1B OS=Homo sapiens GN=MAP1B PE=1 SV=2	R	1399	0.8758	1
P46821	Microtubule-associated protein 1B OS=Homo sapiens GN=MAP1B PE=1 SV=2	S	1400	1	17
P46821	Microtubule-associated protein 1B OS=Homo sapiens GN=MAP1B PE=1 SV=2	S	1438	1	18
P46821	Microtubule-associated protein 1B OS=Homo sapiens GN=MAP1B PE=1 SV=2	D	1440	0.9884	3
P46821	Microtubule-associated protein 1B OS=Homo sapiens GN=MAP1B PE=1 SV=2	S	1443	0.9999	21
P46821	Microtubule-associated protein 1B OS=Homo sapiens GN=MAP1B PE=1 SV=2	D	1499	0.8524	1
P46821	Microtubule-associated protein 1B OS=Homo sapiens GN=MAP1B PE=1 SV=2	S	1501	0.9929	6
P46821	Microtubule-associated protein 1B OS=Homo sapiens GN=MAP1B PE=1 SV=2	S	1646	0.9759	2
P46821	Microtubule-associated protein 1B OS=Homo sapiens GN=MAP1B PE=1 SV=2	E	1652	0.8858	2
P46821	Microtubule-associated protein 1B OS=Homo sapiens GN=MAP1B PE=1 SV=2	S	1653	0.9073	3
P46821	Microtubule-associated protein 1B OS=Homo sapiens GN=MAP1B PE=1 SV=2	S	1666	0.7978	2
P46821	Microtubule-associated protein 1B OS=Homo sapiens GN=MAP1B PE=1 SV=2	H	1678	0.9406	1
P46821	Microtubule-associated protein 1B OS=Homo sapiens GN=MAP1B PE=1 SV=2	S	1690	0.7822	1
P46821	Microtubule-associated protein 1B OS=Homo sapiens GN=MAP1B PE=1 SV=2	E	1774	0.9284	1
P46821	Microtubule-associated protein 1B OS=Homo sapiens GN=MAP1B PE=1 SV=2	S	1779	0.9997	2
P46821	Microtubule-associated protein 1B OS=Homo sapiens GN=MAP1B PE=1 SV=2	K	1781	0.7738	1
P46821	Microtubule-associated protein 1B OS=Homo sapiens GN=MAP1B PE=1 SV=2	S	1782	0.9711	1
P46821	Microtubule-associated protein 1B OS=Homo sapiens GN=MAP1B PE=1 SV=2	D	1783	0.7806	1
P46821	Microtubule-associated protein 1B OS=Homo sapiens GN=MAP1B PE=1 SV=2	T	1788	0.9981	3
P46821	Microtubule-associated protein 1B OS=Homo sapiens GN=MAP1B PE=1 SV=2	S	1792	0.869	1
P46821	Microtubule-associated protein 1B OS=Homo sapiens GN=MAP1B PE=1 SV=2	S	1793	0.8799	1
P46821	Microtubule-associated protein 1B OS=Homo sapiens GN=MAP1B PE=1 SV=2	S	1797	0.8895	2
P46821	Microtubule-associated protein 1B OS=Homo sapiens GN=MAP1B PE=1 SV=2	T	1799	0.8459	1
P46821	Microtubule-associated protein 1B OS=Homo sapiens GN=MAP1B PE=1 SV=2	T	1811	0.9865	1
P46821	Microtubule-associated protein 1B OS=Homo sapiens GN=MAP1B PE=1 SV=2	T	1813	0.9523	3
P46821	Microtubule-associated protein 1B OS=Homo sapiens GN=MAP1B PE=1 SV=2	S	1819	0.9827	2
P46821	Microtubule-associated protein 1B OS=Homo sapiens GN=MAP1B PE=1 SV=2	S	1881	0.7888	1
P46821	Microtubule-associated protein 1B OS=Homo sapiens GN=MAP1B PE=1 SV=2	S	1915	0.9999	5
P46821	Microtubule-associated protein 1B OS=Homo sapiens GN=MAP1B PE=1 SV=2	S	1917	0.9894	5
P46821	Microtubule-associated protein 1B OS=Homo sapiens GN=MAP1B PE=1 SV=2	K	1931	0.9306	2
P46821	Microtubule-associated protein 1B OS=Homo sapiens GN=MAP1B PE=1 SV=2	T	1932	1	15
P46821	Microtubule-associated protein 1B OS=Homo sapiens GN=MAP1B PE=1 SV=2	Y	1938	0.8907	1
P46821	Microtubule-associated protein 1B OS=Homo sapiens GN=MAP1B PE=1 SV=2	S	1939	0.9003	2
[truncated: 5,705 more rows]

## Sheet: >0.9
Accession	Description	Residue	Position	Highest Score	Evidence Count
A1A4S6	Rho GTPase-activating protein 10 OS=Homo sapiens GN=ARHGAP10 PE=1 SV=1	T	235	0.9925	1
A2RRP1	Neuroblastoma-amplified sequence OS=Homo sapiens GN=NBAS PE=1 SV=2	S	564	0.9999	1
A2RTX5	Probable threonine--tRNA ligase 2, cytoplasmic OS=Homo sapiens GN=TARSL2 PE=1 SV=1	E	523	0.9573	1
A2RU67	Protein FAM234B OS=Homo sapiens GN=FAM234B PE=1 SV=1	E	588	0.9737	1
A4D1P6	WD repeat-containing protein 91 OS=Homo sapiens GN=WDR91 PE=1 SV=2	S	656	0.9914	1
A4D1P6	WD repeat-containing protein 91 OS=Homo sapiens GN=WDR91 PE=1 SV=2	Y	658	0.9785	1
A4FU28	cTAGE family member 9 OS=Homo sapiens GN=CTAGE9 PE=2 SV=2	R	559	0.941	1
A6NDB9	Paralemmin-3 OS=Homo sapiens GN=PALM3 PE=1 SV=2	T	412	0.9116	1
A6NDB9	Paralemmin-3 OS=Homo sapiens GN=PALM3 PE=1 SV=2	E	649	0.9992	1
A6NHT5	Homeobox protein HMX3 OS=Homo sapiens GN=HMX3 PE=1 SV=1	S	180	0.9897	1
A6NKF1	SAC3 domain-containing protein 1 OS=Homo sapiens GN=SAC3D1 PE=1 SV=2	S	402	0.9986	5
A7E2Y1	Myosin-7B OS=Homo sapiens GN=MYH7B PE=1 SV=3	E	1039	1	1
A7E2Y1	Myosin-7B OS=Homo sapiens GN=MYH7B PE=1 SV=3	D	1040	1	1
A7E2Y1	Myosin-7B OS=Homo sapiens GN=MYH7B PE=1 SV=3	E	1042	0.9379	1
A7E2Y1	Myosin-7B OS=Homo sapiens GN=MYH7B PE=1 SV=3	E	1048	0.9376	1
A8MW92	PHD finger protein 20-like protein 1 OS=Homo sapiens GN=PHF20L1 PE=1 SV=2	E	823	0.9346	2
A8MW92	PHD finger protein 20-like protein 1 OS=Homo sapiens GN=PHF20L1 PE=1 SV=2	K	824	0.9308	2
A9Z1Z3	Fer-1-like protein 4 OS=Homo sapiens GN=FER1L4 PE=2 SV=1	E	1730	0.9414	2
C9JLW8	Mapk-regulated corepressor-interacting protein 1 OS=Homo sapiens GN=MCRIP1 PE=1 SV=1	S	21	0.9999	3
E7EU14	Protein PPP5D1 OS=Homo sapiens GN=PPP5D1 PE=2 SV=2	T	79	0.9614	1
E9PAV3	Nascent polypeptide-associated complex subunit alpha, muscle-specific form OS=Homo sapiens GN=NACA PE=1 SV=1	S	520	0.9289	1
E9PAV3	Nascent polypeptide-associated complex subunit alpha, muscle-specific form OS=Homo sapiens GN=NACA PE=1 SV=1	T	1010	0.993	1
E9PAV3	Nascent polypeptide-associated complex subunit alpha, muscle-specific form OS=Homo sapiens GN=NACA PE=1 SV=1	K	1020	0.9417	1
E9PAV3	Nascent polypeptide-associated complex subunit alpha, muscle-specific form OS=Homo sapiens GN=NACA PE=1 SV=1	S	1022	0.9651	1
E9PAV3	Nascent polypeptide-associated complex subunit alpha, muscle-specific form OS=Homo sapiens GN=NACA PE=1 SV=1	K	1146	0.9786	1
E9PAV3	Nascent polypeptide-associated complex subunit alpha, muscle-specific form OS=Homo sapiens GN=NACA PE=1 SV=1	S	1388	0.9421	1
E9PAV3	Nascent polypeptide-associated complex subunit alpha, muscle-specific form OS=Homo sapiens GN=NACA PE=1 SV=1	T	2024	0.9232	1
O00139	Kinesin-like protein KIF2A OS=Homo sapiens GN=KIF2A PE=1 SV=3	E	77	0.9614	1
O00161	Synaptosomal-associated protein 23 OS=Homo sapiens GN=SNAP23 PE=1 SV=1	S	110	0.9867	2
O00170	AH receptor-interacting protein OS=Homo sapiens GN=AIP PE=1 SV=2	S	43	0.9292	1
O00170	AH receptor-interacting protein OS=Homo sapiens GN=AIP PE=1 SV=2	D	44	0.9321	1
O00178	GTP-binding protein 1 OS=Homo sapiens GN=GTPBP1 PE=1 SV=3	S	44	0.9085	1
O00193	Small acidic protein OS=Homo sapiens GN=SMAP PE=1 SV=1	S	15	0.9903	2
O00193	Small acidic protein OS=Homo sapiens GN=SMAP PE=1 SV=1	S	17	0.9931	15
O00193	Small acidic protein OS=Homo sapiens GN=SMAP PE=1 SV=1	S	24	0.9466	1
O00193	Small acidic protein OS=Homo sapiens GN=SMAP PE=1 SV=1	S	147	0.9794	1
O00203	AP-3 complex subunit beta-1 OS=Homo sapiens GN=AP3B1 PE=1 SV=3	S	338	0.9009	1
O00203	AP-3 complex subunit beta-1 OS=Homo sapiens GN=AP3B1 PE=1 SV=3	R	341	0.9824	1
O00231	26S proteasome non-ATPase regulatory subunit 11 OS=Homo sapiens GN=PSMD11 PE=1 SV=3	S	49	0.9533	1
O00231	26S proteasome non-ATPase regulatory subunit 11 OS=Homo sapiens GN=PSMD11 PE=1 SV=3	E	52	0.9614	1
O00231	26S proteasome non-ATPase regulatory subunit 11 OS=Homo sapiens GN=PSMD11 PE=1 SV=3	K	59	0.9573	1
O00231	26S proteasome non-ATPase regulatory subunit 11 OS=Homo sapiens GN=PSMD11 PE=1 SV=3	T	60	0.9573	1
O00231	26S proteasome non-ATPase regulatory subunit 11 OS=Homo sapiens GN=PSMD11 PE=1 SV=3	E	65	0.9592	1
O00255	Menin OS=Homo sapiens GN=MEN1 PE=1 SV=4	K	593	1	1
O00264	Membrane-associated progesterone receptor component 1 OS=Homo sapiens GN=PGRMC1 PE=1 SV=3	S	54	0.9644	3
O00264	Membrane-associated progesterone receptor component 1 OS=Homo sapiens GN=PGRMC1 PE=1 SV=3	S	57	0.9887	2
O00264	Membrane-associated progesterone receptor component 1 OS=Homo sapiens GN=PGRMC1 PE=1 SV=3	Y	180	0.9907	1
O00264	Membrane-associated progesterone receptor component 1 OS=Homo sapiens GN=PGRMC1 PE=1 SV=3	S	181	0.9985	12
O00273	DNA fragmentation factor subunit alpha OS=Homo sapiens GN=DFFA PE=1 SV=1	S	107	0.9487	1
O00273	DNA fragmentation factor subunit alpha OS=Homo sapiens GN=DFFA PE=1 SV=1	S	315	0.9997	3
O00273	DNA fragmentation factor subunit alpha OS=Homo sapiens GN=DFFA PE=1 SV=1	D	319	0.9126	1
O00299	Chloride intracellular channel protein 1 OS=Homo sapiens GN=CLIC1 PE=1 SV=4	K	138	0.9999	1
O00327	Aryl hydrocarbon receptor nuclear translocator-like protein 1 OS=Homo sapiens GN=ARNTL PE=1 SV=2	K	40	0.9185	1
O00409	Forkhead box protein N3 OS=Homo sapiens GN=FOXN3 PE=1 SV=1	S	97	0.9922	1
O00409	Forkhead box protein N3 OS=Homo sapiens GN=FOXN3 PE=1 SV=1	H	462	0.9982	1
O00418	Eukaryotic elongation factor 2 kinase OS=Homo sapiens GN=EEF2K PE=1 SV=2	S	445	0.9503	1
O00418	Eukaryotic elongation factor 2 kinase OS=Homo sapiens GN=EEF2K PE=1 SV=2	E	446	0.973	1
O00418	Eukaryotic elongation factor 2 kinase OS=Homo sapiens GN=EEF2K PE=1 SV=2	S	470	0.9306	1
O00429	Dynamin-1-like protein OS=Homo sapiens GN=DNM1L PE=1 SV=2	S	616	0.9999	4
O00442	RNA 3'-terminal phosphate cyclase OS=Homo sapiens GN=RTCA PE=1 SV=1	D	237	0.9987	1
O00443	Phosphatidylinositol 4-phosphate 3-kinase C2 domain-containing subunit alpha OS=Homo sapiens GN=PIK3C2A PE=1 SV=2	H	880	1	1
O00458	Interferon-related developmental regulator 1 OS=Homo sapiens GN=IFRD1 PE=1 SV=4	T	355	0.9925	2
O00461	Golgi integral membrane protein 4 OS=Homo sapiens GN=GOLIM4 PE=1 SV=1	D	487	0.9985	2
O00461	Golgi integral membrane protein 4 OS=Homo sapiens GN=GOLIM4 PE=1 SV=1	D	489	0.9892	3
O00461	Golgi integral membrane protein 4 OS=Homo sapiens GN=GOLIM4 PE=1 SV=1	E	495	0.9987	3
O00461	Golgi integral membrane protein 4 OS=Homo sapiens GN=GOLIM4 PE=1 SV=1	D	496	0.9982	1
O00470	Homeobox protein Meis1 OS=Homo sapiens GN=MEIS1 PE=1 SV=1	S	196	0.9985	2
O00470	Homeobox protein Meis1 OS=Homo sapiens GN=MEIS1 PE=1 SV=1	S	198	0.9543	1
O00471	Exocyst complex component 5 OS=Homo sapiens GN=EXOC5 PE=1 SV=1	T	4	0.9138	1
O00499	Myc box-dependent-interacting protein 1 OS=Homo sapiens GN=BIN1 PE=1 SV=1	S	298	0.9987	3
O00499	Myc box-dependent-interacting protein 1 OS=Homo sapiens GN=BIN1 PE=1 SV=1	D	301	0.9634	1
O00499	Myc box-dependent-interacting protein 1 OS=Homo sapiens GN=BIN1 PE=1 SV=1	S	303	0.9915	2
O00505	Importin subunit alpha-4 OS=Homo sapiens GN=KPNA3 PE=1 SV=2	S	56	0.9848	2
O00505	Importin subunit alpha-4 OS=Homo sapiens GN=KPNA3 PE=1 SV=2	S	60	0.9838	6
O00505	Importin subunit alpha-4 OS=Homo sapiens GN=KPNA3 PE=1 SV=2	D	61	0.9135	1
O00541	Pescadillo homolog OS=Homo sapiens GN=PES1 PE=1 SV=1	T	515	1	1
O00541	Pescadillo homolog OS=Homo sapiens GN=PES1 PE=1 SV=1	R	560	0.9176	1
O00559	Receptor-binding cancer antigen expressed on SiSo cells OS=Homo sapiens GN=EBAG9 PE=1 SV=1	T	41	0.9941	1
O00566	U3 small nucleolar ribonucleoprotein protein MPP10 OS=Homo sapiens GN=MPHOSPH10 PE=1 SV=2	S	163	0.9977	2
O00566	U3 small nucleolar ribonucleoprotein protein MPP10 OS=Homo sapiens GN=MPHOSPH10 PE=1 SV=2	S	648	0.9241	1
O00567	Nucleolar protein 56 OS=Homo sapiens GN=NOP56 PE=1 SV=4	T	316	0.9761	1
O00567	Nucleolar protein 56 OS=Homo sapiens GN=NOP56 PE=1 SV=4	S	519	0.9994	14
O00567	Nucleolar protein 56 OS=Homo sapiens GN=NOP56 PE=1 SV=4	S	520	0.9981	10
O00571	ATP-dependent RNA helicase DDX3X OS=Homo sapiens GN=DDX3X PE=1 SV=3	D	521	0.9024	1
O00592	Podocalyxin OS=Homo sapiens GN=PODXL PE=1 SV=2	S	529	0.9867	3
O00712	Nuclear factor 1 B-type OS=Homo sapiens GN=NFIB PE=1 SV=2	S	295	0.9591	1
O00743	Serine/threonine-protein phosphatase 6 catalytic subunit OS=Homo sapiens GN=PPP6C PE=1 SV=1	D	193	0.9624	1
O00743	Serine/threonine-protein phosphatase 6 catalytic subunit OS=Homo sapiens GN=PPP6C PE=1 SV=1	S	197	0.9833	1
O00767	Acyl-CoA desaturase OS=Homo sapiens GN=SCD PE=1 SV=2	S	198	0.9919	1
O14497	AT-rich interactive domain-containing protein 1A OS=Homo sapiens GN=ARID1A PE=1 SV=3	S	363	1	6
O14497	AT-rich interactive domain-containing protein 1A OS=Homo sapiens GN=ARID1A PE=1 SV=3	S	1755	0.9039	1
O14545	TRAF-type zinc finger domain-containing protein 1 OS=Homo sapiens GN=TRAFD1 PE=1 SV=1	E	417	0.9256	1
O14617	AP-3 complex subunit delta-1 OS=Homo sapiens GN=AP3D1 PE=1 SV=1	R	656	0.9279	1
O14617	AP-3 complex subunit delta-1 OS=Homo sapiens GN=AP3D1 PE=1 SV=1	S	658	0.9597	1
O14617	AP-3 complex subunit delta-1 OS=Homo sapiens GN=AP3D1 PE=1 SV=1	S	829	0.9831	1
O14639	Actin-binding LIM protein 1 OS=Homo sapiens GN=ABLIM1 PE=1 SV=3	S	431	0.9996	5
O14639	Actin-binding LIM protein 1 OS=Homo sapiens GN=ABLIM1 PE=1 SV=3	S	452	0.9867	1
O14639	Actin-binding LIM protein 1 OS=Homo sapiens GN=ABLIM1 PE=1 SV=3	S	587	0.9998	2
O14647	Chromodomain-helicase-DNA-binding protein 2 OS=Homo sapiens GN=CHD2 PE=1 SV=2	S	1386	0.971	1
O14745	Na(+)/H(+) exchange regulatory cofactor NHE-RF1 OS=Homo sapiens GN=SLC9A3R1 PE=1 SV=4	S	290	0.9943	4
O14795	Protein unc-13 homolog B OS=Homo sapiens GN=UNC13B PE=1 SV=2	S	176	0.9999	4
O14795	Protein unc-13 homolog B OS=Homo sapiens GN=UNC13B PE=1 SV=2	D	1356	0.9958	1
O14802	DNA-directed RNA polymerase III subunit RPC1 OS=Homo sapiens GN=POLR3A PE=1 SV=2	H	158	0.9877	1
O14802	DNA-directed RNA polymerase III subunit RPC1 OS=Homo sapiens GN=POLR3A PE=1 SV=2	T	165	0.9998	1
O14802	DNA-directed RNA polymerase III subunit RPC1 OS=Homo sapiens GN=POLR3A PE=1 SV=2	T	1009	0.9879	1
O14828	Secretory carrier-associated membrane protein 3 OS=Homo sapiens GN=SCAMP3 PE=1 SV=3	S	76	0.9906	1
O14841	5-oxoprolinase OS=Homo sapiens GN=OPLAH PE=1 SV=3	T	85	0.988	1
O14841	5-oxoprolinase OS=Homo sapiens GN=OPLAH PE=1 SV=3	Y	248	0.9825	1
O14920	Inhibitor of nuclear factor kappa-B kinase subunit beta OS=Homo sapiens GN=IKBKB PE=1 SV=1	T	124	0.9841	1
O14950	Myosin regulatory light chain 12B OS=Homo sapiens GN=MYL12B PE=1 SV=2	E	137	0.9013	1
O14974	Protein phosphatase 1 regulatory subunit 12A OS=Homo sapiens GN=PPP1R12A PE=1 SV=1	Y	446	0.9765	1
O14974	Protein phosphatase 1 regulatory subunit 12A OS=Homo sapiens GN=PPP1R12A PE=1 SV=1	R	504	0.9221	1
O14974	Protein phosphatase 1 regulatory subunit 12A OS=Homo sapiens GN=PPP1R12A PE=1 SV=1	S	507	0.9997	18
O14974	Protein phosphatase 1 regulatory subunit 12A OS=Homo sapiens GN=PPP1R12A PE=1 SV=1	D	510	0.9997	4
O14974	Protein phosphatase 1 regulatory subunit 12A OS=Homo sapiens GN=PPP1R12A PE=1 SV=1	D	861	0.9368	1
O14974	Protein phosphatase 1 regulatory subunit 12A OS=Homo sapiens GN=PPP1R12A PE=1 SV=1	S	871	0.9173	1
O14974	Protein phosphatase 1 regulatory subunit 12A OS=Homo sapiens GN=PPP1R12A PE=1 SV=1	S	908	0.9167	1
O14974	Protein phosphatase 1 regulatory subunit 12A OS=Homo sapiens GN=PPP1R12A PE=1 SV=1	S	910	0.9999	4
O14974	Protein phosphatase 1 regulatory subunit 12A OS=Homo sapiens GN=PPP1R12A PE=1 SV=1	Y	936	0.9996	7
O14974	Protein phosphatase 1 regulatory subunit 12A OS=Homo sapiens GN=PPP1R12A PE=1 SV=1	E	996	0.9561	2
O14974	Protein phosphatase 1 regulatory subunit 12A OS=Homo sapiens GN=PPP1R12A PE=1 SV=1	E	998	0.9589	2
O14976	Cyclin-G-associated kinase OS=Homo sapiens GN=GAK PE=1 SV=2	S	829	0.9812	1
O14980	Exportin-1 OS=Homo sapiens GN=XPO1 PE=1 SV=1	T	187	0.9616	1
O14980	Exportin-1 OS=Homo sapiens GN=XPO1 PE=1 SV=1	D	681	0.9869	1
O14980	Exportin-1 OS=Homo sapiens GN=XPO1 PE=1 SV=1	S	1055	1	4
O15014	Zinc finger protein 609 OS=Homo sapiens GN=ZNF609 PE=1 SV=2	S	358	0.9943	4
O15014	Zinc finger protein 609 OS=Homo sapiens GN=ZNF609 PE=1 SV=2	S	491	1	1
O15014	Zinc finger protein 609 OS=Homo sapiens GN=ZNF609 PE=1 SV=2	S	842	0.9943	6
O15020	Spectrin beta chain, non-erythrocytic 2 OS=Homo sapiens GN=SPTBN2 PE=1 SV=3	S	2171	0.9999	10
O15027	Protein transport protein Sec16A OS=Homo sapiens GN=SEC16A PE=1 SV=3	S	391	0.9225	7
O15027	Protein transport protein Sec16A OS=Homo sapiens GN=SEC16A PE=1 SV=3	S	891	0.9969	1
O15027	Protein transport protein Sec16A OS=Homo sapiens GN=SEC16A PE=1 SV=3	T	1147	0.9849	1
O15027	Protein transport protein Sec16A OS=Homo sapiens GN=SEC16A PE=1 SV=3	S	1149	0.9147	2
O15040	Tectonin beta-propeller repeat-containing protein 2 OS=Homo sapiens GN=TECPR2 PE=1 SV=4	H	126	0.906	1
O15040	Tectonin beta-propeller repeat-containing protein 2 OS=Homo sapiens GN=TECPR2 PE=1 SV=4	R	204	0.9824	1
O15042	U2 snRNP-associated SURP motif-containing protein OS=Homo sapiens GN=U2SURP PE=1 SV=2	D	575	0.9431	1
O15047	Histone-lysine N-methyltransferase SETD1A OS=Homo sapiens GN=SETD1A PE=1 SV=3	S	159	0.9941	1
O15047	Histone-lysine N-methyltransferase SETD1A OS=Homo sapiens GN=SETD1A PE=1 SV=3	S	504	0.9586	1
O15061	Synemin OS=Homo sapiens GN=SYNM PE=1 SV=2	T	651	0.9014	1
O15061	Synemin OS=Homo sapiens GN=SYNM PE=1 SV=2	S	653	0.9975	2
O15061	Synemin OS=Homo sapiens GN=SYNM PE=1 SV=2	S	1044	0.9859	3
O15061	Synemin OS=Homo sapiens GN=SYNM PE=1 SV=2	S	1049	1	14
O15078	Centrosomal protein of 290 kDa OS=Homo sapiens GN=CEP290 PE=1 SV=2	H	265	0.981	1
O15085	Rho guanine nucleotide exchange factor 11 OS=Homo sapiens GN=ARHGEF11 PE=1 SV=1	S	635	0.9941	2
O15111	Inhibitor of nuclear factor kappa-B kinase subunit alpha OS=Homo sapiens GN=CHUK PE=1 SV=2	R	424	0.9958	2
O15118	Niemann-Pick C1 protein OS=Homo sapiens GN=NPC1 PE=1 SV=2	S	1004	0.9945	1
O15156	Zinc finger and BTB domain-containing protein 7B OS=Homo sapiens GN=ZBTB7B PE=1 SV=2	S	150	0.9899	1
O15173	Membrane-associated progesterone receptor component 2 OS=Homo sapiens GN=PGRMC2 PE=1 SV=1	T	211	0.9961	1
O15234	Protein CASC3 OS=Homo sapiens GN=CASC3 PE=1 SV=2	S	265	0.9831	1
O15258	Protein RER1 OS=Homo sapiens GN=RER1 PE=1 SV=1	D	94	0.9184	1
O15258	Protein RER1 OS=Homo sapiens GN=RER1 PE=1 SV=1	D	96	0.917	1
O15287	Fanconi anemia group G protein OS=Homo sapiens GN=FANCG PE=1 SV=1	D	45	1	2
O15287	Fanconi anemia group G protein OS=Homo sapiens GN=FANCG PE=1 SV=1	S	129	0.9233	1
O15305	Phosphomannomutase 2 OS=Homo sapiens GN=PMM2 PE=1 SV=1	D	12	1	2
O15305	Phosphomannomutase 2 OS=Homo sapiens GN=PMM2 PE=1 SV=1	T	16	0.9837	1
O15305	Phosphomannomutase 2 OS=Homo sapiens GN=PMM2 PE=1 SV=1	T	18	0.9984	1
O15305	Phosphomannomutase 2 OS=Homo sapiens GN=PMM2 PE=1 SV=1	R	21	0.9684	1
O15320	Endoplasmic reticulum export factor CTAGE5 OS=Homo sapiens GN=CTAGE5 PE=1 SV=4	S	137	0.9948	5
O15320	Endoplasmic reticulum export factor CTAGE5 OS=Homo sapiens GN=CTAGE5 PE=1 SV=4	S	139	0.93	2
O15355	Protein phosphatase 1G OS=Homo sapiens GN=PPM1G PE=1 SV=1	S	527	0.9996	8
O15355	Protein phosphatase 1G OS=Homo sapiens GN=PPM1G PE=1 SV=1	S	537	0.9812	1
O15357	Phosphatidylinositol 3,4,5-trisphosphate 5-phosphatase 2 OS=Homo sapiens GN=INPPL1 PE=1 SV=2	S	132	0.9651	3
O15357	Phosphatidylinositol 3,4,5-trisphosphate 5-phosphatase 2 OS=Homo sapiens GN=INPPL1 PE=1 SV=2	Y	622	0.9861	1
O15381	Nuclear valosin-containing protein-like OS=Homo sapiens GN=NVL PE=1 SV=1	H	286	0.9733	1
O15381	Nuclear valosin-containing protein-like OS=Homo sapiens GN=NVL PE=1 SV=1	C	309	0.9301	1
O15381	Nuclear valosin-containing protein-like OS=Homo sapiens GN=NVL PE=1 SV=1	C	359	0.9217	1
O15417	Trinucleotide repeat-containing gene 18 protein OS=Homo sapiens GN=TNRC18 PE=1 SV=3	R	406	0.973	1
O15427	Monocarboxylate transporter 4 OS=Homo sapiens GN=SLC16A3 PE=1 SV=1	S	464	0.9942	5
O15438	Canalicular multispecific organic anion transporter 2 OS=Homo sapiens GN=ABCC3 PE=1 SV=3	D	203	0.9985	1
O15439	Multidrug resistance-associated protein 4 OS=Homo sapiens GN=ABCC4 PE=1 SV=3	T	646	0.9918	2
O15446	DNA-directed RNA polymerase I subunit RPA34 OS=Homo sapiens GN=CD3EAP PE=1 SV=1	S	136	0.974	2
O15446	DNA-directed RNA polymerase I subunit RPA34 OS=Homo sapiens GN=CD3EAP PE=1 SV=1	S	490	0.9675	1
O15504	Nucleoporin-like protein 2 OS=Homo sapiens GN=NUPL2 PE=1 SV=1	S	104	0.9923	1
O15504	Nucleoporin-like protein 2 OS=Homo sapiens GN=NUPL2 PE=1 SV=1	S	106	0.9887	2
O15541	RING finger protein 113A OS=Homo sapiens GN=RNF113A PE=1 SV=1	S	253	0.901	1
O43149	Zinc finger ZZ-type and EF-hand domain-containing protein 1 OS=Homo sapiens GN=ZZEF1 PE=1 SV=6	S	2443	0.978	1
O43149	Zinc finger ZZ-type and EF-hand domain-containing protein 1 OS=Homo sapiens GN=ZZEF1 PE=1 SV=6	S	2444	0.9059	1
O43159	Ribosomal RNA-processing protein 8 OS=Homo sapiens GN=RRP8 PE=1 SV=2	S	58	0.9389	3
O43164	E3 ubiquitin-protein ligase Praja-2 OS=Homo sapiens GN=PJA2 PE=1 SV=4	H	306	0.9661	1
O43166	Signal-induced proliferation-associated 1-like protein 1 OS=Homo sapiens GN=SIPA1L1 PE=1 SV=4	S	318	0.9784	1
O43166	Signal-induced proliferation-associated 1-like protein 1 OS=Homo sapiens GN=SIPA1L1 PE=1 SV=4	S	1585	1	7
O43166	Signal-induced proliferation-associated 1-like protein 1 OS=Homo sapiens GN=SIPA1L1 PE=1 SV=4	S	1647	0.9341	1
O43166	Signal-induced proliferation-associated 1-like protein 1 OS=Homo sapiens GN=SIPA1L1 PE=1 SV=4	D	1648	0.9341	1
O43237	Cytoplasmic dynein 1 light intermediate chain 2 OS=Homo sapiens GN=DYNC1LI2 PE=1 SV=1	S	194	0.9999	20
O43290	U4/U6.U5 tri-snRNP-associated protein 1 OS=Homo sapiens GN=SART1 PE=1 SV=1	S	448	0.9895	15
O43290	U4/U6.U5 tri-snRNP-associated protein 1 OS=Homo sapiens GN=SART1 PE=1 SV=1	E	469	0.9051	1
O43290	U4/U6.U5 tri-snRNP-associated protein 1 OS=Homo sapiens GN=SART1 PE=1 SV=1	S	486	0.9984	3
O43314	Inositol hexakisphosphate and diphosphoinositol-pentakisphosphate kinase 2 OS=Homo sapiens GN=PPIP5K2 PE=1 SV=3	R	499	0.9965	1
O43318	Mitogen-activated protein kinase kinase kinase 7 OS=Homo sapiens GN=MAP3K7 PE=1 SV=1	S	389	0.9261	1
O43318	Mitogen-activated protein kinase kinase kinase 7 OS=Homo sapiens GN=MAP3K7 PE=1 SV=1	S	439	0.9994	1
O43324	Eukaryotic translation elongation factor 1 epsilon-1 OS=Homo sapiens GN=EEF1E1 PE=1 SV=1	T	132	0.9687	1
O43379	WD repeat-containing protein 62 OS=Homo sapiens GN=WDR62 PE=1 SV=4	Y	384	0.9521	1
O43395	U4/U6 small nuclear ribonucleoprotein Prp3 OS=Homo sapiens GN=PRPF3 PE=1 SV=2	S	131	0.9412	1
O43396	Thioredoxin-like protein 1 OS=Homo sapiens GN=TXNL1 PE=1 SV=3	S	113	0.9992	5
O43399	Tumor protein D54 OS=Homo sapiens GN=TPD52L2 PE=1 SV=2	D	2	0.9181	1
O43399	Tumor protein D54 OS=Homo sapiens GN=TPD52L2 PE=1 SV=2	S	166	0.9955	7
O43432	Eukaryotic translation initiation factor 4 gamma 3 OS=Homo sapiens GN=EIF4G3 PE=1 SV=2	S	1409	0.9994	4
O43583	Density-regulated protein OS=Homo sapiens GN=DENR PE=1 SV=2	S	73	0.9131	3
O43598	2'-deoxynucleoside 5'-phosphate N-hydrolase 1 OS=Homo sapiens GN=DNPH1 PE=1 SV=1	S	169	0.9894	2
O43719	HIV Tat-specific factor 1 OS=Homo sapiens GN=HTATSF1 PE=1 SV=1	D	7	0.9604	1
O43719	HIV Tat-specific factor 1 OS=Homo sapiens GN=HTATSF1 PE=1 SV=1	S	481	0.9952	1
O43719	HIV Tat-specific factor 1 OS=Homo sapiens GN=HTATSF1 PE=1 SV=1	S	579	1	5
O43719	HIV Tat-specific factor 1 OS=Homo sapiens GN=HTATSF1 PE=1 SV=1	E	580	0.9795	3
O43747	AP-1 complex subunit gamma-1 OS=Homo sapiens GN=AP1G1 PE=1 SV=5	H	163	0.9924	1
O43765	Small glutamine-rich tetratricopeptide repeat-containing protein alpha OS=Homo sapiens GN=SGTA PE=1 SV=1	D	74	0.9982	3
O43765	Small glutamine-rich tetratricopeptide repeat-containing protein alpha OS=Homo sapiens GN=SGTA PE=1 SV=1	S	77	0.9881	1
O43765	Small glutamine-rich tetratricopeptide repeat-containing protein alpha OS=Homo sapiens GN=SGTA PE=1 SV=1	T	81	0.993	3
O43795	Unconventional myosin-Ib OS=Homo sapiens GN=MYO1B PE=1 SV=3	D	179	0.9943	1
O43795	Unconventional myosin-Ib OS=Homo sapiens GN=MYO1B PE=1 SV=3	S	230	0.9127	1
O43795	Unconventional myosin-Ib OS=Homo sapiens GN=MYO1B PE=1 SV=3	Y	357	0.9749	1
O43795	Unconventional myosin-Ib OS=Homo sapiens GN=MYO1B PE=1 SV=3	S	362	0.9039	1
O43818	U3 small nucleolar RNA-interacting protein 2 OS=Homo sapiens GN=RRP9 PE=1 SV=1	S	51	0.9363	1
O43823	A-kinase anchor protein 8 OS=Homo sapiens GN=AKAP8 PE=1 SV=1	D	322	0.9869	1
O43823	A-kinase anchor protein 8 OS=Homo sapiens GN=AKAP8 PE=1 SV=1	S	323	0.9833	2
O43823	A-kinase anchor protein 8 OS=Homo sapiens GN=AKAP8 PE=1 SV=1	S	328	0.9849	4
O43823	A-kinase anchor protein 8 OS=Homo sapiens GN=AKAP8 PE=1 SV=1	S	339	1	8
O43847	Nardilysin OS=Homo sapiens GN=NRDC PE=1 SV=2	S	94	0.9977	3
O43852	Calumenin OS=Homo sapiens GN=CALU PE=1 SV=2	C	13	0.9836	1
O43852	Calumenin OS=Homo sapiens GN=CALU PE=1 SV=2	T	14	0.9962	1
O43852	Calumenin OS=Homo sapiens GN=CALU PE=1 SV=2	S	35	0.9044	1
O43852	Calumenin OS=Homo sapiens GN=CALU PE=1 SV=2	H	39	0.986	2
O43852	Calumenin OS=Homo sapiens GN=CALU PE=1 SV=2	S	44	1	7
O43852	Calumenin OS=Homo sapiens GN=CALU PE=1 SV=2	Y	47	0.98	2
O43852	Calumenin OS=Homo sapiens GN=CALU PE=1 SV=2	D	48	0.9606	2
O43852	Calumenin OS=Homo sapiens GN=CALU PE=1 SV=2	H	49	0.9664	1
O43852	Calumenin OS=Homo sapiens GN=CALU PE=1 SV=2	E	56	0.9032	1
O43852	Calumenin OS=Homo sapiens GN=CALU PE=1 SV=2	K	59	0.9597	1
O43852	Calumenin OS=Homo sapiens GN=CALU PE=1 SV=2	D	256	1	3
O43852	Calumenin OS=Homo sapiens GN=CALU PE=1 SV=2	Y	263	0.9822	1
O43865	S-adenosylhomocysteine hydrolase-like protein 1 OS=Homo sapiens GN=AHCYL1 PE=1 SV=2	E	468	0.971	1
O43933	Peroxisome biogenesis factor 1 OS=Homo sapiens GN=PEX1 PE=1 SV=1	T	18	0.999	1
O60218	Aldo-keto reductase family 1 member B10 OS=Homo sapiens GN=AKR1B10 PE=1 SV=2	S	77	0.9117	1
O60229	Kalirin OS=Homo sapiens GN=KALRN PE=1 SV=2	Y	80	0.9757	1
O60231	Putative pre-mRNA-splicing factor ATP-dependent RNA helicase DHX16 OS=Homo sapiens GN=DHX16 PE=1 SV=2	D	102	0.9794	1
O60231	Putative pre-mRNA-splicing factor ATP-dependent RNA helicase DHX16 OS=Homo sapiens GN=DHX16 PE=1 SV=2	S	103	0.9131	1
O60231	Putative pre-mRNA-splicing factor ATP-dependent RNA helicase DHX16 OS=Homo sapiens GN=DHX16 PE=1 SV=2	S	160	0.9994	1
O60232	Sjoegren syndrome/scleroderma autoantigen 1 OS=Homo sapiens GN=SSSCA1 PE=1 SV=1	S	165	0.91	1
O60238	BCL2/adenovirus E1B 19 kDa protein-interacting protein 3-like OS=Homo sapiens GN=BNIP3L PE=1 SV=1	S	62	0.9985	11
O60238	BCL2/adenovirus E1B 19 kDa protein-interacting protein 3-like OS=Homo sapiens GN=BNIP3L PE=1 SV=1	S	65	0.9869	3
O60238	BCL2/adenovirus E1B 19 kDa protein-interacting protein 3-like OS=Homo sapiens GN=BNIP3L PE=1 SV=1	S	118	0.9493	1
O60238	BCL2/adenovirus E1B 19 kDa protein-interacting protein 3-like OS=Homo sapiens GN=BNIP3L PE=1 SV=1	S	120	0.9993	3
O60256	Phosphoribosyl pyrophosphate synthase-associated protein 2 OS=Homo sapiens GN=PRPSAP2 PE=1 SV=1	D	223	0.9979	2
O60271	C-Jun-amino-terminal kinase-interacting protein 4 OS=Homo sapiens GN=SPAG9 PE=1 SV=4	E	2	0.9704	1
O60271	C-Jun-amino-terminal kinase-interacting protein 4 OS=Homo sapiens GN=SPAG9 PE=1 SV=4	S	25	1	1
O60271	C-Jun-amino-terminal kinase-interacting protein 4 OS=Homo sapiens GN=SPAG9 PE=1 SV=4	S	183	1	1
O60271	C-Jun-amino-terminal kinase-interacting protein 4 OS=Homo sapiens GN=SPAG9 PE=1 SV=4	S	185	0.9872	1
O60271	C-Jun-amino-terminal kinase-interacting protein 4 OS=Homo sapiens GN=SPAG9 PE=1 SV=4	S	249	0.9206	1
O60271	C-Jun-amino-terminal kinase-interacting protein 4 OS=Homo sapiens GN=SPAG9 PE=1 SV=4	S	251	0.9839	2
O60271	C-Jun-amino-terminal kinase-interacting protein 4 OS=Homo sapiens GN=SPAG9 PE=1 SV=4	S	329	0.9906	1
O60271	C-Jun-amino-terminal kinase-interacting protein 4 OS=Homo sapiens GN=SPAG9 PE=1 SV=4	S	730	0.9977	10
O60271	C-Jun-amino-terminal kinase-interacting protein 4 OS=Homo sapiens GN=SPAG9 PE=1 SV=4	S	732	0.9146	2
O60271	C-Jun-amino-terminal kinase-interacting protein 4 OS=Homo sapiens GN=SPAG9 PE=1 SV=4	S	733	0.9887	4
O60271	C-Jun-amino-terminal kinase-interacting protein 4 OS=Homo sapiens GN=SPAG9 PE=1 SV=4	D	735	0.999	5
O60287	Nucleolar pre-ribosomal-associated protein 1 OS=Homo sapiens GN=URB1 PE=1 SV=4	R	1090	0.9792	1
O60293	Zinc finger C3H1 domain-containing protein OS=Homo sapiens GN=ZFC3H1 PE=1 SV=3	R	765	0.9833	1
O60293	Zinc finger C3H1 domain-containing protein OS=Homo sapiens GN=ZFC3H1 PE=1 SV=3	T	766	0.9981	5
O60293	Zinc finger C3H1 domain-containing protein OS=Homo sapiens GN=ZFC3H1 PE=1 SV=3	S	1046	1	1
O60293	Zinc finger C3H1 domain-containing protein OS=Homo sapiens GN=ZFC3H1 PE=1 SV=3	S	1303	0.9334	1
O60293	Zinc finger C3H1 domain-containing protein OS=Homo sapiens GN=ZFC3H1 PE=1 SV=3	S	1951	0.9991	1
O60313	Dynamin-like 120 kDa protein, mitochondrial OS=Homo sapiens GN=OPA1 PE=1 SV=3	E	595	0.9103	1
O60318	Germinal-center associated nuclear protein OS=Homo sapiens GN=MCM3AP PE=1 SV=2	D	523	0.9823	1
O60318	Germinal-center associated nuclear protein OS=Homo sapiens GN=MCM3AP PE=1 SV=2	S	527	0.9891	5
O60318	Germinal-center associated nuclear protein OS=Homo sapiens GN=MCM3AP PE=1 SV=2	S	538	0.9816	5
O60333	Kinesin-like protein KIF1B OS=Homo sapiens GN=KIF1B PE=1 SV=5	D	1486	0.929	1
O60341	Lysine-specific histone demethylase 1A OS=Homo sapiens GN=KDM1A PE=1 SV=2	E	167	0.9796	1
O60343	TBC1 domain family member 4 OS=Homo sapiens GN=TBC1D4 PE=1 SV=2	S	262	0.9517	3
O60343	TBC1 domain family member 4 OS=Homo sapiens GN=TBC1D4 PE=1 SV=2	S	341	0.9804	1
O60346	PH domain leucine-rich repeat-containing protein phosphatase 1 OS=Homo sapiens GN=PHLPP1 PE=1 SV=3	H	583	1	1
O60347	TBC1 domain family member 12 OS=Homo sapiens GN=TBC1D12 PE=1 SV=3	S	187	0.9207	1
O60493	Sorting nexin-3 OS=Homo sapiens GN=SNX3 PE=1 SV=3	S	72	0.9958	2
O60506	Heterogeneous nuclear ribonucleoprotein Q OS=Homo sapiens GN=SYNCRIP PE=1 SV=2	T	319	0.9732	1
O60506	Heterogeneous nuclear ribonucleoprotein Q OS=Homo sapiens GN=SYNCRIP PE=1 SV=2	E	321	0.9023	1
O60518	Ran-binding protein 6 OS=Homo sapiens GN=RANBP6 PE=1 SV=2	S	570	0.9991	2
O60518	Ran-binding protein 6 OS=Homo sapiens GN=RANBP6 PE=1 SV=2	H	571	0.9991	2
O60518	Ran-binding protein 6 OS=Homo sapiens GN=RANBP6 PE=1 SV=2	T	977	0.9999	1
O60518	Ran-binding protein 6 OS=Homo sapiens GN=RANBP6 PE=1 SV=2	E	978	0.9999	1
O60524	Nuclear export mediator factor NEMF OS=Homo sapiens GN=NEMF PE=1 SV=4	S	417	0.9893	1
O60547	GDP-mannose 4,6 dehydratase OS=Homo sapiens GN=GMDS PE=1 SV=1	T	29	0.9776	1
O60684	Importin subunit alpha-7 OS=Homo sapiens GN=KPNA6 PE=1 SV=1	T	410	0.9728	1
O60716	Catenin delta-1 OS=Homo sapiens GN=CTNND1 PE=1 SV=1	S	47	0.9927	1
O60716	Catenin delta-1 OS=Homo sapiens GN=CTNND1 PE=1 SV=1	Y	280	0.9551	1
O60716	Catenin delta-1 OS=Homo sapiens GN=CTNND1 PE=1 SV=1	S	288	1	6
O60716	Catenin delta-1 OS=Homo sapiens GN=CTNND1 PE=1 SV=1	Y	865	0.9408	1
O60716	Catenin delta-1 OS=Homo sapiens GN=CTNND1 PE=1 SV=1	D	866	0.9741	1
O60812	Heterogeneous nuclear ribonucleoprotein C-like 1 OS=Homo sapiens GN=HNRNPCL1 PE=1 SV=1	D	112	0.9797	2
O60826	Coiled-coil domain-containing protein 22 OS=Homo sapiens GN=CCDC22 PE=1 SV=1	Y	91	0.9451	1
O60828	Polyglutamine-binding protein 1 OS=Homo sapiens GN=PQBP1 PE=1 SV=1	R	243	0.9942	1
O60832	H/ACA ribonucleoprotein complex subunit 4 OS=Homo sapiens GN=DKC1 PE=1 SV=3	S	21	0.9991	9
O60832	H/ACA ribonucleoprotein complex subunit 4 OS=Homo sapiens GN=DKC1 PE=1 SV=3	E	452	0.9847	3
O60832	H/ACA ribonucleoprotein complex subunit 4 OS=Homo sapiens GN=DKC1 PE=1 SV=3	S	453	0.9053	1
O60832	H/ACA ribonucleoprotein complex subunit 4 OS=Homo sapiens GN=DKC1 PE=1 SV=3	E	457	0.9575	1
O60832	H/ACA ribonucleoprotein complex subunit 4 OS=Homo sapiens GN=DKC1 PE=1 SV=3	T	458	0.9575	1
O60832	H/ACA ribonucleoprotein complex subunit 4 OS=Homo sapiens GN=DKC1 PE=1 SV=3	S	513	0.9463	2
O60832	H/ACA ribonucleoprotein complex subunit 4 OS=Homo sapiens GN=DKC1 PE=1 SV=3	E	514	0.9412	5
O60841	Eukaryotic translation initiation factor 5B OS=Homo sapiens GN=EIF5B PE=1 SV=4	Y	134	0.948	6
O60841	Eukaryotic translation initiation factor 5B OS=Homo sapiens GN=EIF5B PE=1 SV=4	S	135	0.9904	4
O60841	Eukaryotic translation initiation factor 5B OS=Homo sapiens GN=EIF5B PE=1 SV=4	S	137	0.9815	1
O60841	Eukaryotic translation initiation factor 5B OS=Homo sapiens GN=EIF5B PE=1 SV=4	K	207	0.9988	1
O60841	Eukaryotic translation initiation factor 5B OS=Homo sapiens GN=EIF5B PE=1 SV=4	S	214	0.9763	12
O60841	Eukaryotic translation initiation factor 5B OS=Homo sapiens GN=EIF5B PE=1 SV=4	E	217	0.9863	1
O60869	Endothelial differentiation-related factor 1 OS=Homo sapiens GN=EDF1 PE=1 SV=1	D	5	0.9913	3
O60879	Protein diaphanous homolog 2 OS=Homo sapiens GN=DIAPH2 PE=1 SV=1	D	1057	0.9164	1
O60885	Bromodomain-containing protein 4 OS=Homo sapiens GN=BRD4 PE=1 SV=2	S	601	0.9391	1
O60885	Bromodomain-containing protein 4 OS=Homo sapiens GN=BRD4 PE=1 SV=2	H	1081	0.9414	1
O60934	Nibrin OS=Homo sapiens GN=NBN PE=1 SV=1	E	512	0.9687	1
O60936	Nucleolar protein 3 OS=Homo sapiens GN=NOL3 PE=1 SV=2	T	149	0.9843	2
O60942	mRNA-capping enzyme OS=Homo sapiens GN=RNGTT PE=1 SV=1	Y	359	1	1
O75052	Carboxyl-terminal PDZ ligand of neuronal nitric oxide synthase protein OS=Homo sapiens GN=NOS1AP PE=1 SV=3	S	192	0.9103	1
O75113	NEDD4-binding protein 1 OS=Homo sapiens GN=N4BP1 PE=1 SV=4	D	264	0.9994	1
O75113	NEDD4-binding protein 1 OS=Homo sapiens GN=N4BP1 PE=1 SV=4	S	300	1	3
O75113	NEDD4-binding protein 1 OS=Homo sapiens GN=N4BP1 PE=1 SV=4	E	302	0.9764	1
O75116	Rho-associated protein kinase 2 OS=Homo sapiens GN=ROCK2 PE=1 SV=4	S	1137	0.9995	9
O75116	Rho-associated protein kinase 2 OS=Homo sapiens GN=ROCK2 PE=1 SV=4	D	1141	0.9833	1
O75122	CLIP-associating protein 2 OS=Homo sapiens GN=CLASP2 PE=1 SV=2	S	596	0.9932	5
O75122	CLIP-associating protein 2 OS=Homo sapiens GN=CLASP2 PE=1 SV=2	E	599	0.925	1
O75127	Pentatricopeptide repeat-containing protein 1, mitochondrial OS=Homo sapiens GN=PTCD1 PE=1 SV=2	R	14	0.9998	1
O75128	Protein cordon-bleu OS=Homo sapiens GN=COBL PE=1 SV=2	S	269	0.9996	3
O75128	Protein cordon-bleu OS=Homo sapiens GN=COBL PE=1 SV=2	S	271	0.9919	1
O75128	Protein cordon-bleu OS=Homo sapiens GN=COBL PE=1 SV=2	D	443	0.9756	1
O75128	Protein cordon-bleu OS=Homo sapiens GN=COBL PE=1 SV=2	S	455	0.9909	9
O75128	Protein cordon-bleu OS=Homo sapiens GN=COBL PE=1 SV=2	S	815	0.991	3
O75146	Huntingtin-interacting protein 1-related protein OS=Homo sapiens GN=HIP1R PE=1 SV=2	T	839	0.9509	1
O75150	E3 ubiquitin-protein ligase BRE1B OS=Homo sapiens GN=RNF40 PE=1 SV=4	E	848	0.9926	2
[truncated: 3,927 more rows]

## Sheet: >0.95
Accession	Description	Residue	Position	Highest Score	Evidence Count
[truncated: 3,089 more rows]

[truncated: 2 more sheets: >0.99, Dataset EV2 Legend]
